# Supplementary material for: Metabolomic and transcriptomic analyses reveal a MYB gene, CsAN1, involved in anthocyanins accumulation separation in F1 between ‘Zijuan’ (Camellia sinensis var. assamica) and ‘Fudingdabaicha’ (C. sinensis var. sinensis) tea plants
Source: Front Plant Sci. 2022 Sep 21;13:1008588. doi: 10.3389/fpls.2022.1008588 (PMC9532865; doi:10.3389/fpls.2022.1008588)
Supplement: Supplementary file 4 [file Table_1.xlsx]

## Sheet: Table S1
Table S1 Anthocyanin accumulation profiling of the 6 samples
Compounds	Class	FD1	FD2	FD3	ZJ1	ZJ2	ZJ3	YG1	YG2	YG3	GP1	GP2	GP3	BP1	BP2	BP3	RP1	RP2	RP3
Cyanidin-3-O-arabinoside	Cyanidin	0.00581307	0.0044964	0.00843473	2.30325	2.19696	2.75943	0.0442722	0.0116825	0.00835248	0.115075	0.221593	0.137211	1.25939	1.15387	1.31484	1.87296	2.12154	1.81606
Cyanidin-3-O-glucoside	Cyanidin	0.142832	0.119552	0.163976	3.97154	5.06264	5.49822	0.159872	0.143597	0.124469	0.73041	0.758598	0.623245	7.24125	8.435	10.5145	11.5126	15.2176	11.3537
Cyanidin-3-O-rutinoside	Cyanidin	0.084426	0.0422781	0.0786732	1.44625	1.93344	2.04843	0.150905	0.0774878	0.0588913	0.165307	0.247364	0.195949	1.00947	1.09138	1.1725	0.96558	1.14271	1.08348
Cyanidin-3-O-galactoside	Cyanidin	1.73385	1.4821	1.99605	571.587	519.036	566.808	9.92096	4.27792	3.0076	35.127	50.2933	38.1281	253.675	251.513	260.446	384.214	493.57	415.597
Cyanidin-3-O-xyloside	Cyanidin	0.001	0.001	0.001	0.01111	0.0139063	0.0145378	0.001	0.001	0.001	0.001	0.001	0.001	0.0178506	0.0204226	0.0241946	0.0131658	0.0159567	0.0128265
Cyanidin-3-O-sambubioside	Cyanidin	0.001	0.001	0.001	0.001	0.001	0.001	0.001	0.001	0.001	0.001	0.001	0.001	0.001	0.001	0.001	0.00763318	0.0103851	0.00748855
Cyanidin-3-O-(6-O-malonyl-beta-D-glucoside)	Cyanidin	0.001	0.001	0.001	0.001	0.001	0.001	0.001	0.001	0.001	0.001	0.001	0.001	0.001	0.001	0.001	0.00516547	0.00621856	0.00408914
Delphinidin-3-O-glucoside	Delphinidin	3.28201	3.824	3.33666	7.90366	10.8291	10.5887	1.08691	0.961305	0.913048	3.07974	4.06101	3.13127	22.4243	24.3938	28.8349	16.748	23.0756	18.7383
Delphinidin-3,5-O-diglucoside	Delphinidin	0.128137	0.117237	0.158935	25.6293	31.9494	30.5392	0.887147	0.144819	0.13799	3.4295	3.57938	4.22178	45.278	51.2005	51.7536	22.9893	29.1287	26.1691
Delphinidin-3-O-(6-O-acetyl)-glucoside	Delphinidin	0.00545949	0.00812022	0.010841	0.0179868	0.0291839	0.0253625	0.00961316	0.00611866	0.00511509	0.00866656	0.0200375	0.011694	0.131421	0.1613	0.174678	0.0461259	0.0620708	0.0555633
Delphinidin-3-O-arabinoside	Delphinidin	0.0130209	0.00787111	0.0102337	2.02608	2.22267	2.53277	0.0611045	0.0229396	0.0195234	0.163678	0.31575	0.211148	1.66968	1.47236	1.70241	1.80291	1.80831	1.72857
Delphinidin-3-O-galactoside	Delphinidin	3.22239	3.7826	4.23043	792.77	786.777	782.743	11.6692	5.41961	4.88364	52.8386	81.3791	60.5481	379.434	379.086	434.627	613.526	771.215	660.494
Delphinidin-3-O-sophoroside	Delphinidin	0.251032	0.270336	0.299817	0.468992	0.808596	0.794692	0.167152	0.184563	0.182311	0.740406	0.911362	0.348521	1.83352	2.06123	2.42922	0.746983	0.858986	0.820605
Delphinidin-3-O-rutinoside-5-O-glucoside	Delphinidin	0.0152075	0.0144162	0.0159659	0.0289801	0.0209949	0.021011	0.00881948	0.010599	0.00973182	0.0278203	0.0194585	0.023583	0.0119651	0.0100076	0.0107945	0.0104358	0.00805611	0.010274
Delphinidin-3-O-sambubioside-5-O-glucoside	Delphinidin	0.00760094	0.0055777	0.00819833	0.00576628	0.00813449	0.00415961	0.00563605	0.00662002	0.00635222	0.00572012	0.00426235	0.00570232	0.0101341	0.0103379	0.0107968	0.0134961	0.0178249	0.0157525
Delphinidin-3-O-5-O-(6-O-coumaroyl)-diglucoside	Delphinidin	0.001	0.001	0.001	0.00836293	0.0105266	0.0113126	0.001	0.001	0.001	0.00250951	0.000890231	0.00177759	0.0400012	0.0490202	0.0413315	0.00942809	0.0177119	0.0114209
Delphinidin-3-O-(6-O-p-coumaroyl)-glucoside	Delphinidin	0.001	0.001	0.001	46.8372	52.3681	48.7696	0.001	0.001	0.001	0.001	0.001	0.001	55.1583	56.3078	57.4014	47.5352	56.7019	50.3567
Delphinidin-3-O-rhamnoside	Delphinidin	0.0088839	0.0129019	0.00979068	0.001	0.001	0.001	0.00271053	0.00449871	0.00322929	0.00636208	0.0155957	0.00644462	0.001	0.001	0.001	0.001	0.001	0.001
Delphinidin	Delphinidin	0.170036	0.149312	0.160444	0.001	0.001	0.001	0.0850458	0.0816152	0.0878489	0.130255	0.111998	0.128168	0.001	0.001	0.001	0.001	0.001	0.001
Delphinidin-3-O-rutinoside	Delphinidin	0.001	0.001	0.001	0.0652433	0.136588	0.170134	0.001	0.001	0.001	0.001	0.001	0.001	0.0643888	0.0636405	0.0662187	0.001	0.001	0.001
Dihydromyricetin	flavonoid	258.579	228.172	239.299	26.0644	22.7799	26.4355	96.9006	119.621	123.375	99.7462	118.595	119.03	56.8024	66.3579	66.3235	92.552	103.766	99.8495
Quercetin-3-O-glucoside	flavonoid	230.691	231.296	256.594	406.112	359.107	314.512	282.305	169.803	141.847	217.607	285.817	243.137	226.869	298.38	274.277	169.308	270.237	242.441
Dihydrokaempferol	flavonoid	0.783507	0.846947	0.892721	0.677852	0.607583	0.738219	0.518098	0.561454	0.46959	0.743185	0.898658	0.713801	0.494779	0.406754	0.490323	0.476616	0.381183	0.454017
Kaempferol-3-O-rutinoside	flavonoid	227.023	269.996	267.233	618.921	667.148	596.709	329.959	278.883	232.895	331.103	292.799	333.521	393.878	371.858	363.693	331.57	327.727	317.414
Naringenin	flavonoid	0.778567	0.777123	0.735928	0.75986	0.689656	0.838628	0.521764	0.696368	0.610489	0.47084	0.692517	0.519114	0.653312	0.529873	0.642355	0.576139	0.478554	0.509633
Naringenin-7-O-glucoside	flavonoid	15.7613	15.8879	16.7643	13.9795	11.2427	14.5467	8.082	10.559	9.95141	11.081	17.2027	10.8921	8.00426	7.11095	8.29651	7.92854	7.36386	5.7185
Rutin	flavonoid	216.681	244.205	242.49	407.579	352.091	365.925	177.877	178.803	180.157	219.301	296.018	235.385	89.8415	108.373	98.7568	196.04	234.423	208.626
Malvidin-3-O-glucoside	Malvidin	0.0551191	0.0574145	0.0561135	0.0863419	0.0872187	0.104995	0.0565488	0.054121	0.0600592	0.0686316	0.0504824	0.0599519	0.077225	0.0834672	0.0794167	0.0943592	0.138884	0.0925625
Malvidin-3-O-galactoside	Malvidin	0.001	0.001	0.001	0.965118	0.754605	2.28941	0.001	0.001	0.001	0.039045	0.029285	0.0376467	0.001	0.001	0.001	0.494371	1.17595	0.676389
Malvidin-3-O-(6-O-p-coumaroyl)-glucoside	Malvidin	0.001	0.001	0.001	3.35171	2.92956	3.22709	0.001	0.001	0.001	0.203989	0.210475	0.199485	0.001	0.001	0.001	3.56299	5.51002	4.43726
Malvidin-3-O-arabinoside	Malvidin	0.001	0.001	0.001	0.0842374	0.0644319	0.0783022	0.001	0.001	0.001	0.00121129	0.00230016	0.00173296	0.001	0.001	0.001	0.0735544	0.103532	0.0824609
Pelargonidin-3-O-(6-O-p-coumaroyl)-glucoside	Pelargonidin	3.87527	3.16331	3.90265	1.9805	2.46494	18.6463	1.37612	0.705581	0.620646	3.94672	2.16221	5.46191	4.21173	4.87113	4.3957	3.36648	4.56691	4.25367
Pelargonidin-3-O-glucoside	Pelargonidin	0.0201241	0.0201858	0.0272078	1.18053	1.72191	1.5907	0.0218637	0.0219247	0.0211539	0.0593396	0.228859	0.0819361	0.541157	0.51047	0.667622	0.284757	0.358216	0.299907
Pelargonidin	Pelargonidin	0.0344322	0.0291492	0.0275233	0.166754	0.141775	0.148845	0.0347307	0.0278586	0.0271228	0.0744831	0.0818798	0.0744035	0.0863979	0.067701	0.082343	0.0936932	0.0827023	0.0832211
Pelargonidin-3-O-arabinoside	Pelargonidin	0.001	0.001	0.001	1.6124	2.13329	2.35947	0.0141999	0.00811493	0.00697295	0.051468	0.161128	0.0790068	0.316897	0.244097	0.310536	0.339304	0.30206	0.302306
Pelargonidin-3-O-rutinoside-5-O-glucoside	Pelargonidin	0.001	0.001	0.001	0.0101821	0.00860124	0.0108093	0.00199257	0.001	0.001	0.00435386	0.001	0.00327639	0.00393882	0.00507795	0.0038795	0.00480022	0.00698449	0.0057004
Pelargonidin-3-O-5-O-(6-O-coumaroyl)-diglucoside	Pelargonidin	0.000989685	4.94987e-05	0.000362844	0.001	0.001	0.001	0.001	0.001	0.001	0.0022749	0.001	0.00575935	0.00184661	0.00161681	0.00100199	0.00029649	0.00200026	6.47547e-05
Pelargonidin-3-O-rutinoside	Pelargonidin	0.001	0.001	0.001	0.255608	0.396987	0.34839	0.001	0.001	0.001	0.001	0.001	0.001	0.001	0.001	0.001	0.105735	0.0894437	0.0825272
Pelargonidin-3-O-(6-O-malonyl-beta-D-glucoside)	Pelargonidin	0.001	0.001	0.001	0.00113624	0.000635177	0.000775909	0.001	0.001	0.001	0.001	0.001	0.001	0.001	0.001	0.001	0.000146109	3.94684e-05	0.000491532
Peonidin	Peonidin	0.0654158	0.0648766	0.076327	0.0721313	0.0759344	0.0614716	0.0938696	0.0958713	0.107251	0.12312	0.0769174	0.104584	0.123821	0.15366	0.124416	0.0830928	0.0872798	0.0825125
Peonidin-3-O-sambubioside	Peonidin	0.00378338	0.00276733	0.00246634	0.000105727	0.000486209	0.000222226	0.00301231	0.00254215	0.00327044	0.0029001	0.00252695	0.00538	0.0060446	0.00204852	0.00213878	0.00130629	0.000397786	0.00231915
Peonidin-3-O-(6-O-p-coumaroyl)-glucoside	Peonidin	0.484758	0.447888	0.558623	0.343738	0.34009	0.247726	0.192894	0.172587	0.167058	0.531419	0.407717	0.586821	0.587472	0.65113	0.670088	0.257227	0.414312	0.331332
Peonidin-3-O-glucoside	Peonidin	0.001	0.001	0.001	0.0174623	0.0164717	0.0213068	0.001	0.001	0.001	0.001	0.001	0.001	0.00623419	0.00783516	0.0100039	0.0186563	0.0383007	0.0251058
Peonidin-3-O-sophoroside	Peonidin	0.001	0.001	0.001	0.00362667	0.00325632	0.00976495	0.001	0.001	0.001	0.001	0.001	0.001	0.001	0.001	0.001	0.0014113	0.00691587	0.0042898
Peonidin-3-O-arabinoside	Peonidin	0.001	0.001	0.001	0.0155187	0.011426	0.017151	0.001	0.001	0.001	0.001	0.001	0.001	0.001	0.001	0.001	0.0157375	0.0216665	0.0154887
Petunidin-3-O-glucoside	Petunidin	0.00509924	0.00500532	0.00503599	0.567907	0.549348	0.817151	0.00336541	0.00244001	0.00365402	0.0470661	0.04786	0.0405365	0.157028	0.186869	0.225006	0.790059	1.67731	1.00247
Petunidin-3-O-sambubioside-5-O-glucoside	Petunidin	0.000956181	0.00112378	0.00168417	0.012505	0.0092245	0.00781492	0.00247489	0.00275365	0.0037024	0.00359224	0.00450209	0.00258014	0.00184605	0.000681912	0.00233908	0.00271615	0.00109986	0.00284361
Petunidin-3,5-O-diglucoside	Petunidin	0.001	0.001	0.001	0.126537	0.140203	0.13845	0.001	0.001	0.001	0.014012	0.0130954	0.0153791	0.00947995	0.0114549	0.0113234	0.184288	0.272963	0.224276
Petunidin-3-O-5-O-(6-O-coumaroyl)-diglucoside	Petunidin	0.00491781	0.00544363	0.00681869	0.00138211	0.00282336	0.00111655	0.001	0.001	0.001	0.000481385	0.000764492	0.00155475	0.001	0.001	0.001	0.00739148	0.00828274	0.00668134
Petunidin-3-O-arabinoside	Petunidin	0.001	0.001	0.001	7.62193	6.83761	7.69805	0.001	0.001	0.001	0.322747	0.485624	0.293247	0.0776993	0.0691406	0.0879159	7.25647	8.85581	7.7111
Petunidin-3-O-galactoside	Petunidin	0.001	0.001	0.001	153.435	128.827	177.508	0.001	0.001	0.001	7.56805	6.99651	7.48415	1.94823	1.93766	2.09548	109.37	165.985	130.152
Petunidin-3-O-(6-O-malonyl-beta-D-glucoside)	Petunidin	0.001	0.001	0.001	0.001	0.001	0.001	0.001	0.001	0.001	0.00477763	6.63903e-05	0.00197349	0.001	0.001	0.001	0.00197402	0.00182362	0.0014259
Procyanidin B1	Procyanidin	21.6487	17.7609	20.165	66.8646	45.3184	64.5915	23.8724	17.5494	21.3329	46.3294	44.8715	30.3096	43.2031	36.7985	42.7835	24.6131	30.0034	27.3126
Procyanidin B2	Procyanidin	642.69	591.98	643.173	1001.72	793.123	804.586	556.543	595.569	596.949	909.214	788.222	865.9	685.763	689.498	699.287	885.31	945.883	970.044
Procyanidin B3	Procyanidin	193.16	171.038	186.529	456.677	330.98	393.301	253.443	196.99	207.273	203.465	317.558	214.11	277.871	249.028	256.528	140.434	107.591	132.38
Procyanidin C1	Procyanidin	296.952	337.383	301.113	462.455	332.35	380.084	219.534	217.326	216.582	553.627	474.8	521.704	335.108	282.249	331.805	553.308	496.094	529.426
Procyanidin A1	Procyanidin	0.001	0.001	0.001	0.235963	0.149587	0.140601	0.0994953	0.0578295	0.0645075	0.198545	0.109493	0.234623	0.122043	0.139443	0.123292	0.221788	0.140567	0.199405
