# Supplementary material for: Metabolomic and transcriptomic analyses reveal a MYB gene, CsAN1, involved in anthocyanins accumulation separation in F1 between ‘Zijuan’ (Camellia sinensis var. assamica) and ‘Fudingdabaicha’ (C. sinensis var. sinensis) tea plants
Source: Front Plant Sci. 2022 Sep 21;13:1008588. doi: 10.3389/fpls.2022.1008588 (PMC9532865; doi:10.3389/fpls.2022.1008588)
Supplement: Supplementary file 5 [file Table_2.xlsx]

## Sheet: Sheet1
Table S2 Statistics of differential metabolites
group_name	Compounds	Class	Type
FD_vs_YG	Cyanidin-3-O-arabinoside	Cyanidin	up
FD_vs_YG	Cyanidin-3-O-galactoside	Cyanidin	up
FD_vs_YG	Delphinidin-3,5-O-diglucoside	Delphinidin	up
FD_vs_YG	Delphinidin-3-O-arabinoside	Delphinidin	up
FD_vs_YG	Delphinidin-3-O-glucoside	Delphinidin	down
FD_vs_YG	Delphinidin-3-O-rhamnoside	Delphinidin	down
FD_vs_YG	Dihydromyricetin	flavonoid	down
FD_vs_YG	Pelargonidin-3-O-(6-O-p-coumaroyl)-glucoside	Pelargonidin	down
FD_vs_YG	Peonidin-3-O-(6-O-p-coumaroyl)-glucoside	Peonidin	down
FD_vs_YG	Petunidin-3-O-sambubioside-5-O-glucoside	Petunidin	up
FD_vs_GP	Cyanidin-3-O-arabinoside	Cyanidin	up
FD_vs_GP	Cyanidin-3-O-galactoside	Cyanidin	up
FD_vs_GP	Cyanidin-3-O-glucoside	Cyanidin	up
FD_vs_GP	Cyanidin-3-O-rutinoside	Cyanidin	up
FD_vs_GP	Delphinidin-3,5-O-diglucoside	Delphinidin	up
FD_vs_GP	Delphinidin-3-O-arabinoside	Delphinidin	up
FD_vs_GP	Delphinidin-3-O-galactoside	Delphinidin	up
FD_vs_GP	Delphinidin-3-O-sophoroside	Delphinidin	up
FD_vs_GP	Dihydromyricetin	flavonoid	down
FD_vs_GP	Pelargonidin	Pelargonidin	up
FD_vs_GP	Pelargonidin-3-O-5-O-(6-O-coumaroyl)-diglucoside	Pelargonidin	up
FD_vs_GP	Pelargonidin-3-O-glucoside	Pelargonidin	up
FD_vs_GP	Petunidin-3-O-5-O-(6-O-coumaroyl)-diglucoside	Petunidin	down
FD_vs_GP	Petunidin-3-O-glucoside	Petunidin	up
FD_vs_GP	Petunidin-3-O-sambubioside-5-O-glucoside	Petunidin	up
FD_vs_GP	Procyanidin B1	Procyanidin	up
FD_vs_RP	Cyanidin-3-O-arabinoside	Cyanidin	up
FD_vs_RP	Cyanidin-3-O-galactoside	Cyanidin	up
FD_vs_RP	Cyanidin-3-O-glucoside	Cyanidin	up
FD_vs_RP	Cyanidin-3-O-rutinoside	Cyanidin	up
FD_vs_RP	Delphinidin-3,5-O-diglucoside	Delphinidin	up
FD_vs_RP	Delphinidin-3-O-(6-O-acetyl)-glucoside	Delphinidin	up
FD_vs_RP	Delphinidin-3-O-arabinoside	Delphinidin	up
FD_vs_RP	Delphinidin-3-O-galactoside	Delphinidin	up
FD_vs_RP	Delphinidin-3-O-glucoside	Delphinidin	up
FD_vs_RP	Delphinidin-3-O-sophoroside	Delphinidin	up
FD_vs_RP	Delphinidin-3-O-sambubioside-5-O-glucoside	Delphinidin	up
FD_vs_RP	Dihydromyricetin	flavonoid	down
FD_vs_RP	Naringenin-7-O-glucoside	flavonoid	down
FD_vs_RP	Pelargonidin	Pelargonidin	up
FD_vs_RP	Pelargonidin-3-O-glucoside	Pelargonidin	up
FD_vs_RP	Peonidin-3-O-sambubioside	Peonidin	down
FD_vs_RP	Petunidin-3-O-glucoside	Petunidin	up
FD_vs_BP	Cyanidin-3-O-arabinoside	Cyanidin	up
FD_vs_BP	Cyanidin-3-O-galactoside	Cyanidin	up
FD_vs_BP	Cyanidin-3-O-glucoside	Cyanidin	up
FD_vs_BP	Cyanidin-3-O-rutinoside	Cyanidin	up
FD_vs_BP	Delphinidin-3,5-O-diglucoside	Delphinidin	up
FD_vs_BP	Delphinidin-3-O-(6-O-acetyl)-glucoside	Delphinidin	up
FD_vs_BP	Delphinidin-3-O-arabinoside	Delphinidin	up
FD_vs_BP	Delphinidin-3-O-galactoside	Delphinidin	up
FD_vs_BP	Delphinidin-3-O-glucoside	Delphinidin	up
FD_vs_BP	Delphinidin-3-O-sophoroside	Delphinidin	up
FD_vs_BP	Dihydromyricetin	flavonoid	down
FD_vs_BP	Naringenin-7-O-glucoside	flavonoid	down
FD_vs_BP	Rutin	flavonoid	down
FD_vs_BP	Pelargonidin	Pelargonidin	up
FD_vs_BP	Pelargonidin-3-O-5-O-(6-O-coumaroyl)-diglucoside	Pelargonidin	up
FD_vs_BP	Pelargonidin-3-O-glucoside	Pelargonidin	up
FD_vs_BP	Petunidin-3-O-glucoside	Petunidin	up
FD_vs_BP	Procyanidin B1	Procyanidin	up
FD_vs_ZJ	Cyanidin-3-O-arabinoside	Cyanidin	up
FD_vs_ZJ	Cyanidin-3-O-galactoside	Cyanidin	up
FD_vs_ZJ	Cyanidin-3-O-glucoside	Cyanidin	up
FD_vs_ZJ	Cyanidin-3-O-rutinoside	Cyanidin	up
FD_vs_ZJ	Delphinidin-3,5-O-diglucoside	Delphinidin	up
FD_vs_ZJ	Delphinidin-3-O-(6-O-acetyl)-glucoside	Delphinidin	up
FD_vs_ZJ	Delphinidin-3-O-arabinoside	Delphinidin	up
FD_vs_ZJ	Delphinidin-3-O-galactoside	Delphinidin	up
FD_vs_ZJ	Delphinidin-3-O-glucoside	Delphinidin	up
FD_vs_ZJ	Delphinidin-3-O-sophoroside	Delphinidin	up
FD_vs_ZJ	Dihydromyricetin	flavonoid	down
FD_vs_ZJ	Kaempferol-3-O-rutinoside	flavonoid	up
FD_vs_ZJ	Pelargonidin	Pelargonidin	up
FD_vs_ZJ	Pelargonidin-3-O-(6-O-p-coumaroyl)-glucoside	Pelargonidin	up
FD_vs_ZJ	Pelargonidin-3-O-glucoside	Pelargonidin	up
FD_vs_ZJ	Peonidin-3-O-sambubioside	Peonidin	down
FD_vs_ZJ	Petunidin-3-O-5-O-(6-O-coumaroyl)-diglucoside	Petunidin	down
FD_vs_ZJ	Petunidin-3-O-glucoside	Petunidin	up
FD_vs_ZJ	Petunidin-3-O-sambubioside-5-O-glucoside	Petunidin	up
FD_vs_ZJ	Procyanidin B1	Procyanidin	up
FD_vs_ZJ	Procyanidin B3	Procyanidin	up
