# Supplementary material for: Metabolomic and transcriptomic analyses reveal a MYB gene, CsAN1, involved in anthocyanins accumulation separation in F1 between ‘Zijuan’ (Camellia sinensis var. assamica) and ‘Fudingdabaicha’ (C. sinensis var. sinensis) tea plants
Source: Front Plant Sci. 2022 Sep 21;13:1008588. doi: 10.3389/fpls.2022.1008588 (PMC9532865; doi:10.3389/fpls.2022.1008588)
Supplement: Supplementary file 6 [file Table_3.xlsx]

## Sheet: Table S3
Table S3 Quality of the transcriptomes of young leaves between parents and F1 hybrids
Sample	Raw Reads	Clean Reads	Clean Base(G)	Error Rate(%)	Q20(%)	Q30(%)	GC Content(%)	Reads mapped
BP-1	51460950	49485012	7.42	0.03	97.44	92.86	44.29	42883781(86.66%)
BP-2	51393518	49459392	7.42	0.03	97.24	92.51	43.94	42409540(85.75%)
BP-3	50689716	49049646	7.36	0.03	97.22	92.39	44.33	42196424(86.03%)
FD-1	52047498	50692952	7.6	0.03	97.4	92.76	44.08	44224188(87.24%)
FD-2	50399772	48447666	7.27	0.03	97.24	92.46	44.33	42073773(86.84%)
FD-3	52496274	50947254	7.64	0.03	97.28	92.53	43.71	44211871(86.78%)
YG-1	49041576	46604320	6.99	0.03	97.29	92.6	44.35	40185179(86.23%)
YG-2	50416566	48902976	7.34	0.03	97.24	92.42	44.18	42215747(86.33%)
YG-3	45077184	43739252	6.56	0.03	97.04	92.07	44.6	37857978(86.55%)
GP-1	49387256	47962926	7.19	0.03	97.36	92.69	44.41	41620494(86.78%)
GP-2	50181144	48385492	7.26	0.03	97.38	92.75	44.3	41922357(86.64%)
GP-3	43761204	42162400	6.32	0.03	97.18	92.37	44.6	36695065(87.03%)
RP-1	49198258	47616914	7.14	0.03	97.27	92.5	44.28	41106157(86.33%)
RP-2	50294488	48299796	7.24	0.03	97.24	92.45	44.22	41693182(86.32%)
RP-3	50381794	48523520	7.28	0.03	97.22	92.42	44.25	41783267(86.11%)
ZJ-1	50496234	48629918	7.29	0.03	97.53	93.07	44.24	41874145(86.11%)
ZJ-2	50675376	49110872	7.37	0.03	97.29	92.56	43.83	42011491(85.54%)
ZJ-3	57210360	55636850	8.35	0.03	97.82	93.54	43.84	47593646(85.54%)
