# Supplementary material for: Metabolomic and transcriptomic analyses reveal a MYB gene, CsAN1, involved in anthocyanins accumulation separation in F1 between ‘Zijuan’ (Camellia sinensis var. assamica) and ‘Fudingdabaicha’ (C. sinensis var. sinensis) tea plants
Source: Front Plant Sci. 2022 Sep 21;13:1008588. doi: 10.3389/fpls.2022.1008588 (PMC9532865; doi:10.3389/fpls.2022.1008588)
Supplement: Supplementary file 7 [file Table_4.xlsx]

## Sheet: Sheet1
Table S4 The FPKM value and annotation of transcripts identified in parents and progenies
ID	BP-1_fpkm	BP-2_fpkm	BP-3_fpkm	FD-1_fpkm	FD-2_fpkm	FD-3_fpkm	YG-1_fpkm	YG-2_fpkm	YG-3_fpkm	GP-1_fpkm	GP-2_fpkm	GP-3_fpkm	RP-1_fpkm	RP-2_fpkm	RP-3_fpkm	ZJ-1_fpkm	ZJ-2_fpkm	ZJ-3_fpkm	chr	start	end	strand	gene_name	gene_description	KEGG	KEGG pathway	NR	Swissprot	Tremble	KOG	GO	Pfam
CSS0000012	1.29	1.01	1.71	2.62	3.75	2.92	0.16	0.1	0	0.36	0.46	0.69	0.05	0.15	0	0.15	0.1	0	Chr4	162886485	162900596	+	CSS0000012	--	K00232 acyl-CoA oxidase [EC:1.3.3.6] | (RefSeq) acyl-coenzyme A oxidase 4, peroxisomal (A)	ko00071: Fatty acid degradation; ko00410: beta-Alanine metabolism; ko00592: alpha-Linolenic acid metabolism; ko00640: Propanoate metabolism; ko01040: Biosynthesis of unsaturated fatty acids; ko01200: Carbon metabolism; ko01212: Fatty acid metabolism; ko04146: Peroxisome	acyl-coenzyme A oxidase 4, peroxisomal [Olea europaea var. sylvestris]	RecName: Full=Acyl-coenzyme A oxidase 4, peroxisomal; Short=AOX 4; EC=1.3.3.6; AltName: Full=G6p; AltName: Full=Short-chain acyl-CoA oxidase; Short=AtCX4; Short=AtG6; Short=SAOX;	SubName: Full=acyl-coenzyme A oxidase 4, peroxisomal isoform X1 {ECO:0000313|RefSeq:XP_016436777.1};	Glutaryl-CoA dehydrogenase	GO:0009514,glyoxysome; GO:0005777,peroxisome; GO:0003995,acyl-CoA dehydrogenase activity; GO:0003997,acyl-CoA oxidase activity; GO:0050660,flavin adenine dinucleotide binding; GO:0009793,embryo development ending in seed dormancy; GO:0006635,fatty acid beta-oxidation; GO:0046459,short-chain fatty acid metabolic process	PF02771.16:Acyl-CoA dehydrogenase, N-terminal domain
CSS0000017	7.71	2.42	5.05	1.55	1.23	1.77	4.44	4.28	8.48	2.93	5.11	3.37	2.81	3.01	2.79	2.95	3.3	5.19	Chr4	74314175	74316935	+	CSS0000017	--	K03006 DNA-directed RNA polymerase II subunit RPB1 [EC:2.7.7.6] | (RefSeq) leucine-rich repeat extensin-like protein 1 (A)	ko03020: RNA polymerase	hypothetical protein CCACVL1_09663 [Corchorus capsularis]	RecName: Full=Leucine-rich repeat extensin-like protein 2; Short=AtLRX2; Short=LRR/EXTENSIN2; AltName: Full=Cell wall hydroxyproline-rich glycoprotein; Flags: Precursor;	SubName: Full=Uncharacterized protein {ECO:0000313|EMBL:OMO86266.1};	--	GO:0005618,cell wall; GO:0005576,extracellular region; GO:0071555,cell wall organization; GO:0007275,multicellular organism development	PF13855.6:Leucine rich repeat
CSS0000018	1.04	0.17	1.11	1.47	0.7	1.53	0.49	0.45	1.04	1.04	0.76	0.88	0.25	0.23	0.48	0.56	0.71	0.63	Chr4	183219485	183221879	-	CSS0000018	--	K21915 BTB/POZ domain-containing protein KCTD3 | (RefSeq) BTB/POZ domain-containing protein At5g41330-like (A)	--	BTB/POZ domain-containing protein At3g09030 [Jatropha curcas]	RecName: Full=BTB/POZ domain-containing protein At3g09030;	SubName: Full=Uncharacterized protein {ECO:0000313|EMBL:KDP24478.1};	SETA binding protein SB1 and related proteins, contain BTB/POZ domain	GO:0005829,cytosol; GO:0006886,intracellular protein transport; GO:0051260,protein homooligomerization; GO:0016567,protein ubiquitination	PF02214.22:BTB/POZ domain
CSS0000020	0.24	0.02	0.27	0.28	0.23	0.28	0.13	0.19	0.34	0.42	0.84	0.84	0.25	0.29	0.25	0.35	0.32	0.31	Chr7	52292813	52296046	-	CSS0000020	--	K17964 leucine-rich PPR motif-containing protein, mitochondrial | (RefSeq) pentatricopeptide repeat-containing protein At1g09900-like (A)	--	pentatricopeptide repeat-containing protein At1g73710 [Prunus persica]	RecName: Full=Pentatricopeptide repeat-containing protein At1g73710;	SubName: Full=Uncharacterized protein {ECO:0000313|EMBL:ONI18701.1};	FOG: PPR repeat	GO:0043231,intracellular membrane-bounded organelle; GO:0004519,endonuclease activity; GO:0003723,RNA binding; GO:0009451,RNA modification	PF13041.6:PPR repeat family
CSS0000028	14.37	22.13	6.95	13.54	11.66	10.74	22.44	25.77	6.41	12.09	17.19	17.9	29.99	14.98	29.56	11.76	12.98	11.35	Chr7	151242852	151243252	+	CSS0000028	--	--	--	Uncharacterized protein TCM_019693 isoform 3, partial [Theobroma cacao]	--	SubName: Full=Uncharacterized protein isoform 3 {ECO:0000313|EMBL:EOY04446.1}; Flags: Fragment;	--	--	--
CSS0000037	16.07	26.92	16.78	6.55	10.03	8.85	6.34	4.18	3.23	3.7	6.68	3.32	2.47	3.21	5.15	17.77	17.05	12.51	Chr7	150992232	150993081	+	CSS0000037	--	K08876 SCY1-like protein 1 | (RefSeq) probable inactive serine/threonine-protein kinase scy1 (A)	--	probable inactive serine/threonine-protein kinase scy1 [Prunus avium]	--	SubName: Full=Uncharacterized protein {ECO:0000313|EMBL:EMJ26457.1};	--	GO:0005524,ATP binding; GO:0004672,protein kinase activity	--
CSS0000040	13.24	24.66	18.13	19.71	27.47	24.3	17.43	18.08	14.06	3.34	1.92	3.22	1.68	1.68	2.37	1.67	3.88	8.29	Chr14	22463159	22463543	-	CSS0000040	--	--	--	PREDICTED: uncharacterized protein LOC101246482 [Solanum lycopersicum]	--	SubName: Full=Uncharacterized protein {ECO:0000313|EnsemblPlants:Solyc01g109680.2.1};	--	--	--
CSS0000041	21.92	67.67	47.79	17.06	33.9	18.57	41.05	47.13	25.7	25.34	34.45	18.02	32.67	19.79	22.42	82.11	41.5	62.27	Chr14	79616940	79617396	+	CSS0000041	--	--	--	PREDICTED: programmed cell death protein 4-like [Populus euphratica]	--	SubName: Full=Uncharacterized protein {ECO:0000313|EMBL:ABK96239.1};	--	--	--
CSS0000043	4.57	3.21	2.7	32.69	33.39	22.77	32.87	47.59	51.21	26.88	27.37	27.68	32.34	34	30.76	25.07	24.28	18.11	Chr3	4454228	4454796	-	CSS0000043	--	K01870 isoleucyl-tRNA synthetase [EC:6.1.1.5] | (RefSeq) isoleucine--tRNA ligase, chloroplastic/mitochondrial-like (A)	ko00970: Aminoacyl-tRNA biosynthesis	dirigent protein 23 [Jatropha curcas]	RecName: Full=Dirigent protein 23; Short=AtDIR23; Flags: Precursor;	RecName: Full=Dirigent protein {ECO:0000256|RuleBase:RU363099};	--	GO:0048046,apoplast; GO:0016853,isomerase activity	PF03018.14:Dirigent-like protein
CSS0000046	23.42	25.36	23.77	16.08	14.89	13.67	24.12	27.19	26.54	21.43	18.78	20.12	14.58	13.22	13.11	27.99	32.24	34.06	Chr1	26815924	26822084	-	CSS0000046	--	--	--	PREDICTED: ACT domain-containing protein ACR9 [Daucus carota subsp. sativus]	RecName: Full=ACT domain-containing protein ACR9 {ECO:0000305}; AltName: Full=Protein ACT DOMAIN REPEATS 9 {ECO:0000303|PubMed:21861936};	SubName: Full=uncharacterized protein LOC104241112 {ECO:0000313|RefSeq:XP_009794329.1};	--	--	PF01842.25:ACT domain
CSS0000049	29.97	21.78	21.52	43.32	44.22	39.6	24.78	22.87	26.31	36.55	31.62	35.14	38.64	29.27	32	8.4	9.03	5.66	Chr8	122346490	122353696	+	CSS0000049	--	K14175 (3S,6E)-nerolidol synthase [EC:4.2.3.48] | (RefSeq) LinNer; (3S,6E)-nerolidol synthase 1 (A)	ko00909: Sesquiterpenoid and triterpenoid biosynthesis	bifunctional terpenoid synthase [Camellia sinensis]	RecName: Full=(3S,6E)-nerolidol synthase 1, chloroplastic; Short=FvNES1; EC=4.2.3.48; Flags: Precursor;	SubName: Full=Bifunctional terpenoid synthase {ECO:0000313|EMBL:AGX26045.1};	--	GO:0009507,chloroplast; GO:0000287,magnesium ion binding; GO:0010333,terpene synthase activity; GO:0016114,terpenoid biosynthetic process	PF03936.16:Terpene synthase family, metal binding domain
CSS0000059	23.03	29.07	22.15	0.14	0.6	0.15	21.94	21.94	22.03	25.86	23.38	27.93	31.24	30.08	25.5	54.17	51.53	42.33	Chr7	36484195	36488267	+	CSS0000059	--	K20855 beta-1,3-galactosyltransferase 1/2/3/4/5/7/8 [EC:2.4.1.-] | (RefSeq) probable beta-1,3-galactosyltransferase 4 isoform X1 (A)	--	PREDICTED: CASP-like protein 2A1 [Vitis vinifera]	RecName: Full=CASP-like protein 2A1; Short=VvCASPL2A1;	SubName: Full=CASP-like protein 2A1 isoform X2 {ECO:0000313|RefSeq:XP_018846359.1};	--	GO:0016021,integral component of membrane; GO:0005886,plasma membrane; GO:0051536,iron-sulfur cluster binding	PF04535.12:Domain of unknown function (DUF588)
CSS0000063	25.56	35.92	31.01	7.73	8.99	9.59	15.04	13.85	16.74	11.36	14.04	10.67	11.69	15.2	12.61	24.05	31.48	24.68	Chr7	33218430	33220733	-	CSS0000063	--	K07425 long-chain fatty acid omega-monooxygenase [EC:1.14.14.80] | (RefSeq) cytochrome P450 CYP72A219-like (A)	ko00071: Fatty acid degradation; ko00590: Arachidonic acid metabolism	PREDICTED: cytochrome P450 CYP72A219 [Vitis vinifera]	RecName: Full=Cytochrome P450 CYP72A219; EC=1.14.-.-; AltName: Full=Cytochrome P450 CYP72A129;	SubName: Full=Secologanin synthase {ECO:0000313|EMBL:EXB52089.1};	Cytochrome P450 CYP4/CYP19/CYP26 subfamilies	GO:0016021,integral component of membrane; GO:0020037,heme binding; GO:0005506,iron ion binding; GO:0004497,monooxygenase activity; GO:0016705,oxidoreductase activity, acting on paired donors, with incorporation or reduction of molecular oxygen	PF00067.22:Cytochrome P450
CSS0000076	175.67	196.86	174.17	155.67	139.36	151.09	103.8	54.23	56.3	54.19	40.58	53.44	48.6	60.72	56.31	94.27	116.95	94.9	Chr6	83727688	83734031	+	CSS0000076	--	K01206 alpha-L-fucosidase [EC:3.2.1.51] | (RefSeq) hypothetical protein (A)	ko00511: Other glycan degradation	hypothetical protein CISIN_1g016356mg [Citrus sinensis]	RecName: Full=GDSL esterase/lipase At4g01130; EC=3.1.1.-; AltName: Full=Extracellular lipase At4g01130; Flags: Precursor;	SubName: Full=Uncharacterized protein {ECO:0000313|EMBL:GAY51390.1};	--	GO:0005576,extracellular region; GO:0016788,hydrolase activity, acting on ester bonds; GO:0016042,lipid catabolic process	PF00657.22:GDSL-like Lipase/Acylhydrolase
CSS0000082	7.48	7.42	5.9	4.41	3.81	5.88	8.04	13.26	11.63	10.67	11.62	11.63	6.65	7.09	8.31	14.91	15.04	16.38	Contig1132	356430	383276	+	CSS0000082	--	--	--	PREDICTED: myosin-10 isoform X1 [Vitis vinifera]	--	SubName: Full=Uncharacterized protein {ECO:0000313|EMBL:CBI22439.3};	--	GO:0009793,embryo development ending in seed dormancy	PF00038.21:Intermediate filament protein
CSS0000087	0.62	0.29	0.51	0.41	0.22	0.3	0.49	1.3	1.79	0.45	1.58	1.36	1.8	0.6	1.33	0.72	1.25	1.46	Contig770	55018	62620	-	CSS0000087	--	K17613 calcineurin-binding protein cabin-1 | (RefSeq) uncharacterized LOC100254195 (A)	--	PREDICTED: uncharacterized protein LOC100254195 isoform X2 [Vitis vinifera]	--	SubName: Full=Uncharacterized protein {ECO:0000313|EMBL:CBI20600.3};	--	GO:0005634,nucleus; GO:0006336,DNA replication-independent nucleosome assembly	--
CSS0000089	0.75	2.7	1.76	0.87	2.44	1.63	1.09	3.22	2.31	0.24	1.5	0.22	3.43	6.13	5.56	0.67	2.45	0.3	Chr5	180272853	180282086	+	CSS0000089	--	K00975 glucose-1-phosphate adenylyltransferase [EC:2.7.7.27] | (RefSeq) glucose-1-phosphate adenylyltransferase large subunit 3, chloroplastic/amyloplastic (A)	ko00500: Starch and sucrose metabolism; ko00520: Amino sugar and nucleotide sugar metabolism	ADP glucose pyrophosphorylase [Actinidia chinensis]	RecName: Full=Glucose-1-phosphate adenylyltransferase large subunit 1, chloroplastic; EC=2.7.7.27; AltName: Full=ADP-glucose pyrophosphorylase; AltName: Full=ADP-glucose synthase; AltName: Full=AGPase S; AltName: Full=Alpha-D-glucose-1-phosphate adenyl transferase; Flags: Precursor;	RecName: Full=Glucose-1-phosphate adenylyltransferase {ECO:0000256|RuleBase:RU362093}; EC=2.7.7.27 {ECO:0000256|RuleBase:RU362093}; AltName: Full=ADP-glucose pyrophosphorylase {ECO:0000256|RuleBase:RU362093};	GDP-mannose pyrophosphorylase/mannose-1-phosphate guanylyltransferase	GO:0009507,chloroplast; GO:0009941,chloroplast envelope; GO:0009570,chloroplast stroma; GO:0005524,ATP binding; GO:0008878,glucose-1-phosphate adenylyltransferase activity; GO:0005978,glycogen biosynthetic process; GO:0019252,starch biosynthetic process	PF00483.23:Nucleotidyl transferase
CSS0000092	21.92	34.24	20.32	16.34	20.62	18.38	19.31	25.56	16.28	14.66	10.02	8.74	9.1	9	7.47	17.14	12.39	17.04	Chr7	71846679	71847444	+	CSS0000092	--	--	--	AT-hook motif nuclear-localized protein 16-like [Hevea brasiliensis]	RecName: Full=AT-hook motif nuclear-localized protein 16 {ECO:0000312|EMBL:FAA00287.1}; AltName: Full=Protein TRANSPOSABLE ELEMENT SILENCING VIA AT-HOOK {ECO:0000303|PubMed:23394836}; Short=Protein TEK {ECO:0000303|PubMed:23394836};	SubName: Full=Uncharacterized protein {ECO:0000313|EMBL:ONI17678.1};	--	GO:0005634,nucleus; GO:0003680,AT DNA binding; GO:0031490,chromatin DNA binding; GO:0003700,DNA-binding transcription factor activity; GO:0035067,negative regulation of histone acetylation; GO:0010529,negative regulation of transposition; GO:0010208,pollen wall assembly; GO:1900111,positive regulation of histone H3-K9 dimethylation; GO:0006351,transcription, DNA-templated; GO:0010228,vegetative t…	PF03479.15:Plants and Prokaryotes Conserved (PCC) domain
CSS0000093	1.22	0.6	0.77	0.08	0.09	0.23	0.9	1.1	1.33	0.64	0.29	0.62	0.12	0.17	0.06	0.93	0.65	0.78	Chr6	85281077	85283392	+	CSS0000093	--	K14442 ATP-dependent RNA helicase DHX36 [EC:3.6.4.13] | (RefSeq) putative pentatricopeptide repeat-containing protein At5g59900 (A)	ko03018: RNA degradation	pentatricopeptide repeat-containing protein [Camellia sinensis]	RecName: Full=Pentatricopeptide repeat-containing protein At3g61520, mitochondrial; Flags: Precursor;	SubName: Full=Pentatricopeptide repeat-containing protein {ECO:0000313|EMBL:AGZ20103.1};	FOG: PPR repeat	GO:0043231,intracellular membrane-bounded organelle; GO:0005739,mitochondrion; GO:0004519,endonuclease activity; GO:0003723,RNA binding; GO:0009451,RNA modification	PF12854.7:PPR repeat
CSS0000094	5.62	3.4	5.51	6.79	5.36	4.35	8.17	10.69	13.23	5.25	8.36	5.55	7.48	7.97	9.72	14.35	11.18	9.68	Contig751	271307	280783	+	CSS0000094	--	K01663 glutamine amidotransferase / cyclase [EC:2.4.2.- 4.1.3.-] | (RefSeq) imidazole glycerol phosphate synthase hisHF, chloroplastic (A)	ko00340: Histidine metabolism; ko01230: Biosynthesis of amino acids	imidazole glycerol phosphate synthase hisHF, chloroplastic [Sesamum indicum]	RecName: Full=Imidazole glycerol phosphate synthase hisHF, chloroplastic; Short=IGP synthase; Short=IGPS; Short=ImGP synthase; AltName: Full=Protein HISTIDINE BIOSYNTHESIS 4; Includes: RecName: Full=Glutamine amidotransferase; EC=2.4.2.-; Includes: RecName: Full=Cyclase; EC=4.1.3.-; Flags: Precursor;	SubName: Full=imidazole glycerol phosphate synthase hisHF, chloroplastic {ECO:0000313|RefSeq:XP_014523891.1};	Glutamine amidotransferase/cyclase	GO:0009507,chloroplast; GO:0009570,chloroplast stroma; GO:0009536,plastid; GO:0000107,imidazoleglycerol-phosphate synthase activity; GO:0016833,oxo-acid-lyase activity; GO:0006541,glutamine metabolic process; GO:0000105,histidine biosynthetic process	PF00977.21:Histidine biosynthesis protein
CSS0000095	0.41	1.39	0.82	2.61	3.14	3.64	10.12	7.73	6.91	9.51	3.43	7.49	15.57	14.22	14.27	12.94	10.44	6.38	Chr2	18093120	18095283	+	CSS0000095	--	--	--	PREDICTED: uncharacterized protein LOC105123354 isoform X2 [Populus euphratica]	--	SubName: Full=Uncharacterized protein {ECO:0000313|EMBL:ERP51250.1};	--	--	--
CSS0000096	3.29	2.93	3.5	2.25	1.75	2.66	2.68	4.55	4.1	4.13	2.58	3.69	3.97	3.73	3.67	4.81	5.4	4.07	Chr6	105068399	105090908	-	CSS0000096	--	K15292 syntaxin-binding protein 1 | (RefSeq) protein transport Sec1a (A)	--	Vesicle trafficking protein Sec1 [Handroanthus impetiginosus]	RecName: Full=SNARE-interacting protein KEULE;	SubName: Full=Vesicle trafficking protein Sec1 {ECO:0000313|EMBL:PIN24669.1};	Vesicle trafficking protein Sec1	GO:0005856,cytoskeleton; GO:0005829,cytosol; GO:0019898,extrinsic component of membrane; GO:0009524,phragmoplast; GO:0005886,plasma membrane; GO:0005773,vacuole; GO:0007049,cell cycle; GO:0051301,cell division; GO:0015031,protein transport; GO:0006904,vesicle docking involved in exocytosis	PF00995.23:Sec1 family
CSS0000101	8.79	9.85	9.58	11.08	8.81	9.49	7.2	6.3	9.03	7.83	8.69	7.95	5.97	5.51	5.32	5.65	4.14	4.89	Chr6	123946300	123956979	-	CSS0000101	--	K02906 large subunit ribosomal protein L3 | (RefSeq) 50S ribosomal protein L3, chloroplastic (A)	ko03010: Ribosome	50S ribosomal protein L3, chloroplastic [Carica papaya]	RecName: Full=50S ribosomal protein L3, chloroplastic; Flags: Precursor; Fragment;	SubName: Full=Putative 50S ribosomal protein L3 protein {ECO:0000313|EMBL:OTG32580.1};	Mitochondrial/chloroplast ribosomal protein L3	GO:0009507,chloroplast; GO:0005840,ribosome; GO:0019843,rRNA binding; GO:0003735,structural constituent of ribosome; GO:0006412,translation	PF00297.22:Ribosomal protein L3
CSS0000103	3.19	3.18	2.98	5.06	4.17	4.28	4.05	2.91	3.47	3.39	3.81	3.57	2.58	2.96	2.42	1.27	1.49	2.03	Chr11	58296856	58314661	-	CSS0000103	--	K01955 carbamoyl-phosphate synthase large subunit [EC:6.3.5.5] | (RefSeq) carbamoyl-phosphate synthase large chain, chloroplastic (A)	ko00240: Pyrimidine metabolism; ko00250: Alanine, aspartate and glutamate metabolism	unnamed protein product [Coffea canephora]	RecName: Full=Carbamoyl-phosphate synthase large chain, chloroplastic; EC=6.3.5.5; AltName: Full=Carbamoyl-phosphate synthetase ammonia chain; AltName: Full=Protein VENOSA 6; Flags: Precursor;	SubName: Full=Uncharacterized protein {ECO:0000313|EMBL:CDP18860.1};	Multifunctional pyrimidine synthesis protein CAD (includes carbamoyl-phophate synthetase, aspartate transcarbamylase, and glutamine amidotransferase)	GO:0005951,carbamoyl-phosphate synthase complex; GO:0009507,chloroplast; GO:0009570,chloroplast stroma; GO:0016020,membrane; GO:0005524,ATP binding; GO:0004087,carbamoyl-phosphate synthase (ammonia) activity; GO:0004088,carbamoyl-phosphate synthase (glutamine-hydrolyzing) activity; GO:0046872,metal ion binding; GO:0044205,'de novo' UMP biosynthetic process; GO:0006526,arginine biosynthetic proces…	PF02786.17:Carbamoyl-phosphate synthase L chain, ATP binding domain
CSS0000106	5.31	6.41	6.26	13.44	15.26	10.02	7.03	7.38	5.86	4.89	4	5.48	8.99	8	7.77	2.2	1.82	2.83	Chr5	11435697	11438979	+	CSS0000106	--	K12462 Rho GDP-dissociation inhibitor | (RefSeq) rho GDP-dissociation inhibitor 1-like (A)	--	Rho GDP-dissociation inhibitor [Handroanthus impetiginosus]	RecName: Full=Rho GDP-dissociation inhibitor 1; Short=AtRhoGDI1; Short=Rho GDI-1;	SubName: Full=Rho GDP-dissociation inhibitor {ECO:0000313|EMBL:PIN07158.1};	Rho GDP-dissociation inhibitor	GO:0005737,cytoplasm; GO:0005096,GTPase activator activity; GO:0005094,Rho GDP-dissociation inhibitor activity; GO:0009932,cell tip growth; GO:0010053,root epidermal cell differentiation	PF02115.17:RHO protein GDP dissociation inhibitor
CSS0000116	37.02	46.69	36.51	39.36	35.39	35.59	18.29	12.06	12.07	47.06	41.2	49.1	25.94	24.26	26.44	22.87	22.19	26.69	Chr1	13424203	13424967	+	CSS0000116	--	K13065 shikimate O-hydroxycinnamoyltransferase [EC:2.3.1.133] | (RefSeq) vinorine synthase-like (A)	ko00940: Phenylpropanoid biosynthesis; ko00941: Flavonoid biosynthesis; ko00945: Stilbenoid, diarylheptanoid and gingerol biosynthesis	vinorine synthase [Quercus suber]	RecName: Full=Vinorine synthase; EC=2.3.1.160;	SubName: Full=HXXXD-type acyl-transferase family protein, putative {ECO:0000313|EMBL:EOY00795.1};	--	GO:0050636,vinorine synthase activity; GO:0009820,alkaloid metabolic process	PF02458.15:Transferase family
CSS0000118	132.84	199.08	161.35	63.23	72.6	53.38	65.8	69.5	72.64	72.58	138.4	83.84	157.44	125.38	140.49	166.29	134.92	177.46	Chr8	110209794	110214497	+	CSS0000118	--	K03006 DNA-directed RNA polymerase II subunit RPB1 [EC:2.7.7.6] | (RefSeq) early nodulin-like protein 2 isoform X1 (A)	ko03020: RNA polymerase	PREDICTED: mavicyanin-like isoform X1 [Nicotiana tomentosiformis]	RecName: Full=Uclacyanin 1 {ECO:0000303|PubMed:9761472}; Flags: Precursor;	SubName: Full=mavicyanin-like {ECO:0000313|RefSeq:XP_016501431.1};	--	GO:0031225,anchored component of membrane; GO:0046658,anchored component of plasma membrane; GO:0009055,electron transfer activity; GO:0046872,metal ion binding	PF02298.17:Plastocyanin-like domain
CSS0000121	3.83	4.41	11.77	10.97	8.78	12.85	9.45	11.61	6.79	6.18	5.27	4.85	5.78	7.13	8.47	4.24	3.57	3.28	Chr7	9938033	9946217	-	CSS0000121	--	K14849 ribosomal RNA-processing protein 1 | (RefSeq) uncharacterized protein LOC112294706 (A)	--	PREDICTED: uncharacterized protein LOC100241265 [Vitis vinifera]	--	SubName: Full=Uncharacterized protein {ECO:0000313|EMBL:CBI39711.3};	--	--	--
CSS0000123	0.47	0.66	0.39	0.55	0.5	0.38	0.17	0.37	0.15	0.32	0.32	0.26	0.44	0.53	0.34	0.12	0.12	0.04	Chr2	86173152	86186034	-	CSS0000123	--	K13437 receptor kinase-like protein | (RefSeq) probable LRR receptor-like serine/threonine-protein kinase At3g47570 (A)	ko04626: Plant-pathogen interaction	LRR.XII-like protein, partial [Platanus x hispanica]	RecName: Full=Probable LRR receptor-like serine/threonine-protein kinase At3g47570; EC=2.7.11.1; Flags: Precursor;	SubName: Full=LRR.XII-like protein {ECO:0000313|EMBL:AHZ44757.1}; Flags: Fragment;	--	GO:0016021,integral component of membrane; GO:0005886,plasma membrane; GO:0005524,ATP binding; GO:0004674,protein serine/threonine kinase activity	PF07714.17:Protein tyrosine kinase
CSS0000126	20.34	19.72	17.91	32.48	25.89	30.22	15.32	11.64	13.62	22.76	24.13	29.74	26.84	25.44	23.4	6.06	6.99	5.77	Contig811	65996	67959	-	CSS0000126	--	K01381 saccharopepsin [EC:3.4.23.25] | (RefSeq) aspartyl protease family protein At5g10770-like (A)	--	aspartyl protease family protein [Quercus suber]	RecName: Full=Aspartyl protease family protein At5g10770; EC=3.4.23.- {ECO:0000305}; Flags: Precursor;	SubName: Full=Aspartic protease {ECO:0000313|EMBL:BAW35441.1};	Aspartyl protease	GO:0031225,anchored component of membrane; GO:0005886,plasma membrane; GO:0004190,aspartic-type endopeptidase activity; GO:0030163,protein catabolic process; GO:0006508,proteolysis	PF14543.6:Xylanase inhibitor N-terminal
CSS0000127	1.76	1.84	1.92	0.13	0.66	0.71	0.69	1.87	0.95	0.94	0.67	0.9	1.61	1.48	1.47	1.34	1.43	2.03	Chr9	3180533	3181740	+	CSS0000127	--	K03424 TatD DNase family protein [EC:3.1.21.-] | (RefSeq) uncharacterized protein LOC110812819 isoform X1 (A)	--	F-box protein At5g49610 [Manihot esculenta]	RecName: Full=F-box protein At5g49610;	SubName: Full=Uncharacterized protein {ECO:0000313|EMBL:OAY56170.1};	--	GO:0016567,protein ubiquitination	PF12937.7:F-box-like
CSS0000129	1.08	2.09	0.7	1.06	0.7	1.37	2.81	2.62	2.2	2.33	1.62	1.25	1.22	0.61	1.71	3.84	1.95	3.06	Chr15	111318937	111320689	+	CSS0000129	--	K20720 reticulon-4 | (RefSeq) reticulon-like protein B9 (A)	--	PREDICTED: reticulon-like protein B9 [Solanum tuberosum]	RecName: Full=Reticulon-like protein B9; Short=AtRTNLB9;	RecName: Full=Reticulon-like protein {ECO:0000256|RuleBase:RU363132};	Reticulon	GO:0005789,endoplasmic reticulum membrane; GO:0016021,integral component of membrane	PF02453.17:Reticulon
CSS0000130	3.33	6.46	5.4	10.65	12.08	11.41	5.49	7.5	4.92	4.11	10.02	6.76	6.04	4.12	5.99	5.75	5.29	6.94	Chr14	52329465	52331693	-	CSS0000130	--	K02896 large subunit ribosomal protein L24e | (RefSeq) 60S ribosomal protein L24 (A)	ko03010: Ribosome	60S ribosomal protein L24 [Chenopodium quinoa]	RecName: Full=60S ribosomal protein L24;	SubName: Full=Uncharacterized protein {ECO:0000313|EMBL:KNA23373.1};	60s ribosomal protein L24	GO:0005840,ribosome	PF01246.20:Ribosomal protein L24e
CSS0000137	3.33	3.48	3	0.73	0.99	1.34	2.39	4.96	3.56	2.05	2.72	2.3	3.11	3.16	2.86	3.71	6.63	6.05	Chr7	57103781	57114187	+	CSS0000137	--	K00815 tyrosine aminotransferase [EC:2.6.1.5] | (RefSeq) tyrosine aminotransferase (A)	ko00130: Ubiquinone and other terpenoid-quinone biosynthesis; ko00270: Cysteine and methionine metabolism; ko00350: Tyrosine metabolism; ko00360: Phenylalanine metabolism; ko00400: Phenylalanine, tyrosine and tryptophan biosynthesis; ko00950: Isoquinoline alkaloid biosynthesis; ko00960: Tropane, piperidine and pyridine alkaloid biosynthesis	PREDICTED: tyrosine aminotransferase isoform X1 [Vitis vinifera]	RecName: Full=Probable aminotransferase TAT2; EC=2.6.1.-; AltName: Full=Tyrosine aminotransferase 2;	SubName: Full=Uncharacterized protein {ECO:0000313|EMBL:CBI21892.3};	Tyrosine aminotransferase	GO:0005829,cytosol; GO:0004838,L-tyrosine:2-oxoglutarate aminotransferase activity; GO:0030170,pyridoxal phosphate binding; GO:0006572,tyrosine catabolic process; GO:0010189,vitamin E biosynthetic process	PF00155.21:Aminotransferase class I and II
CSS0000138	4.33	2.85	3.62	5.14	5.18	5.44	4.97	5.21	4.85	0	0.39	0.65	0.39	0.19	0	0	0.39	1.03	Contig790	112503	112956	+	CSS0000138	--	K01056 peptidyl-tRNA hydrolase, PTH1 family [EC:3.1.1.29] | (RefSeq) peptidyl-tRNA hydrolase, chloroplastic (A)	--	Peptidyl-tRNA hydrolase [Trema orientalis]	RecName: Full=Peptidyl-tRNA hydrolase, chloroplastic; EC=3.1.1.29; AltName: Full=C-PTH; Flags: Precursor;	SubName: Full=Uncharacterized protein {ECO:0000313|EMBL:KDP20099.1};	Peptidyl-tRNA hydrolase	GO:0009507,chloroplast; GO:0009570,chloroplast stroma; GO:0004045,aminoacyl-tRNA hydrolase activity	PF01195.19:Peptidyl-tRNA hydrolase
CSS0000152	11.01	12.56	13.4	13.29	18.99	10.98	9.1	0	0.45	0.41	0	0	0	0	0.2	0.82	0.21	0.37	Chr6	78661271	78662765	-	CSS0000152	--	K02942 large subunit ribosomal protein LP1 | (RefSeq) 60S acidic ribosomal protein P1-like (A)	ko03010: Ribosome	hypothetical protein CDL15_Pgr021678 [Punica granatum]	RecName: Full=60S acidic ribosomal protein P1; AltName: Full=L12;	SubName: Full=Uncharacterized protein {ECO:0000313|EMBL:OWM75514.1};	60s acidic ribosomal protein P1	GO:0022625,cytosolic large ribosomal subunit; GO:0032403,NA; GO:0003735,structural constituent of ribosome; GO:0006414,translational elongation	PF00428.19:60s Acidic ribosomal protein
CSS0000155	0.62	1.83	1.35	3.58	2.82	2.85	2.52	5.37	4.38	4.31	1.33	2.97	4.62	5.55	4.68	1.08	1.35	1.79	Contig1141	348250	355563	+	CSS0000155	--	--	--	U11/U12 small nuclear ribonucleoprotein 59 kDa protein [Herrania umbratica]	RecName: Full=U11/U12 small nuclear ribonucleoprotein 59 kDa protein; Short=U11/U12 snRNP 59 kDa protein; Short=U11/U12-59K;	SubName: Full=Programmed cell death protein 7 isoform 1 {ECO:0000313|EMBL:EOX95839.1};	--	GO:0005681,spliceosomal complex; GO:0006397,mRNA processing; GO:0008380,RNA splicing	PF16021.5:Programmed cell death protein 7
CSS0000164	1.93	2.2	2.25	1.18	1.48	1.59	1.23	1.48	1.25	1.44	1.94	3.73	2.94	2.39	1.73	2.83	2.78	3.14	Chr10	4127444	4132409	-	CSS0000164	--	K13430 serine/threonine-protein kinase PBS1 [EC:2.7.11.1] | (RefSeq) serine/threonine-protein kinase PBS1 (A)	ko04626: Plant-pathogen interaction	serine/threonine-protein kinase PBS1 [Jatropha curcas]	RecName: Full=Serine/threonine-protein kinase PBS1 {ECO:0000303|PubMed:11359614}; EC=2.7.11.1 {ECO:0000269|PubMed:11359614}; AltName: Full=AvrPphB susceptible protein 1 {ECO:0000303|PubMed:11359614};	SubName: Full=Uncharacterized protein {ECO:0000313|EMBL:KDP26856.1};	Serine/threonine protein kinase	GO:0005886,plasma membrane; GO:0005524,ATP binding; GO:0004672,protein kinase activity; GO:0004674,protein serine/threonine kinase activity; GO:0004675,transmembrane receptor protein serine/threonine kinase activity; GO:0007166,cell surface receptor signaling pathway; GO:0006952,defense response; GO:0042742,defense response to bacterium; GO:0009816,defense response to bacterium, incompatible inte…	PF00069.25:Protein kinase domain
CSS0000178	2.4	0.42	0.84	1.54	1.23	0.94	0.32	0.38	0.67	2.59	1.51	1.99	1.16	0.74	1.23	0.43	0.2	0.52	Chr8	32375273	32377068	+	CSS0000178	--	K00784 ribonuclease Z [EC:3.1.26.11] | (RefSeq) uncharacterized LOC107843876 (A)	ko03013: RNA transport	PREDICTED: uncharacterized protein LOC108209209 [Daucus carota subsp. sativus]	--	SubName: Full=Uncharacterized protein {ECO:0000313|EMBL:KZN07253.1};	--	GO:0016021,integral component of membrane	PF13968.6:Domain of unknown function (DUF4220)
CSS0000180	5.54	5.96	10.15	0.04	0.04	0.04	5.78	7.06	6.56	4.63	2.66	4.53	0.52	0.16	0.28	6.69	6.44	7.78	Chr5	164611783	164617398	+	CSS0000180	--	--	--	PREDICTED: uncharacterized protein LOC100261419 isoform X1 [Vitis vinifera]	--	SubName: Full=Uncharacterized protein {ECO:0000313|EMBL:CAN78763.1};	--	--	PF03004.14:Plant transposase (Ptta/En/Spm family)
CSS0000181	4.95	5.98	4.33	15.43	18.3	9.57	8.41	8.55	14.9	57.46	35.53	40.86	16.01	16.8	16.17	26.15	14.2	9.41	Chr1	160656349	160657502	-	CSS0000181	--	K00384 thioredoxin reductase (NADPH) [EC:1.8.1.9] | (RefSeq) thioredoxin reductase 1-like (A)	ko00450: Selenocompound metabolism	germin-like protein [Camellia sinensis]	RecName: Full=Putative germin-like protein 2-1; Flags: Precursor;	SubName: Full=Germin-like protein {ECO:0000313|EMBL:ARQ80477.1};	--	GO:0048046,apoplast; GO:0005618,cell wall; GO:0030145,manganese ion binding; GO:0045735,nutrient reservoir activity	PF00190.22:Cupin
CSS0000184	65.06	69.99	60.68	116.69	112.9	122.75	57.36	55.3	57.29	58.74	60.27	61.04	69.68	71.05	68.72	0.03	0	0.02	Chr7	176008001	176040415	-	CSS0000184	--	K04733 interleukin-1 receptor-associated kinase 4 [EC:2.7.11.1] | (RefSeq) LEAF RUST 10 DISEASE-RESISTANCE LOCUS RECEPTOR-LIKE PROTEIN KINASE-like 2.7 (A)	--	LEAF RUST 10 DISEASE-RESISTANCE LOCUS RECEPTOR-LIKE PROTEIN KINASE-like 2.1 isoform X1 [Prunus avium]	RecName: Full=Rust resistance kinase Lr10 {ECO:0000312|EMBL:AAC49629.1}; EC=2.7.11.1; AltName: Full=Probable receptor-like serine/threonine-protein kinase LRK10; Flags: Precursor;	SubName: Full=Uncharacterized protein {ECO:0000313|EMBL:ONI21772.1};	Serine/threonine protein kinase	GO:0016021,integral component of membrane; GO:0005886,plasma membrane; GO:0005524,ATP binding; GO:0004674,protein serine/threonine kinase activity	PF00069.25:Protein kinase domain
CSS0000187	0.79	0.65	1.1	0.1	0.15	0.49	0.84	2.28	2.27	0.71	0.2	0.51	0.87	0.66	0.51	1.27	0.57	0.68	Chr4	61109807	61126459	-	CSS0000187	--	K06627 cyclin-A | (RefSeq) cyclin-A1-1 (A)	--	PREDICTED: cyclin-A1-1 isoform X1 [Vitis vinifera]	RecName: Full=Cyclin-A1-1; AltName: Full=G2/mitotic-specific cyclin-A1-1; Short=CycA1;1;	SubName: Full=Uncharacterized protein {ECO:0000313|EMBL:CCB45465.1};	G2/Mitotic-specific cyclin A	GO:0005737,cytoplasm; GO:0005634,nucleus; GO:0007049,cell cycle; GO:0051301,cell division	PF00134.23:Cyclin, N-terminal domain
CSS0000189	1.01	1.15	0.68	2.62	4.37	3.05	0.44	0.43	0.47	0.65	1.95	1.55	1.17	0.99	1.55	0.43	0.35	0.54	Chr12	131503597	131511114	+	CSS0000189	--	K03695 ATP-dependent Clp protease ATP-binding subunit ClpB | (RefSeq) chaperone protein ClpB1-like (A)	--	PREDICTED: aluminum-activated malate transporter 12 [Theobroma cacao]	RecName: Full=Aluminum-activated malate transporter 12; Short=AtALMT12; AltName: Full=Quick anion channel 1;	SubName: Full=Aluminum-activated malate transporter 12 {ECO:0000313|EMBL:EOY24042.1};	Predicted membrane protein	GO:0012505,endomembrane system; GO:0016021,integral component of membrane; GO:0009705,plant-type vacuole membrane; GO:0005886,plasma membrane; GO:0008509,anion transmembrane transporter activity; GO:0015140,malate transmembrane transporter activity; GO:0010118,stomatal movement; GO:0008272,sulfate transport	PF11744.8:Aluminium activated malate transporter
CSS0000204	0.2	0.05	0.05	0.55	0.9	0.74	0.62	0.33	0.11	0.96	1.14	0.8	0.13	0.18	0.28	0.08	0.28	0.16	Chr7	56278913	56281573	-	CSS0000204	--	K04733 interleukin-1 receptor-associated kinase 4 [EC:2.7.11.1] | (RefSeq) G-type lectin S-receptor-like serine/threonine-protein kinase At2g19130 (A)	--	PREDICTED: G-type lectin S-receptor-like serine/threonine-protein kinase At2g19130 isoform X1 [Vitis vinifera]	RecName: Full=G-type lectin S-receptor-like serine/threonine-protein kinase At2g19130; EC=2.7.11.1; Flags: Precursor;	SubName: Full=Uncharacterized protein {ECO:0000313|EMBL:CCB47291.1};	--	GO:0016021,integral component of membrane; GO:0005886,plasma membrane; GO:0005524,ATP binding; GO:0005516,calmodulin binding; GO:0030246,carbohydrate binding; GO:0004674,protein serine/threonine kinase activity; GO:0006468,protein phosphorylation; GO:0048544,recognition of pollen	PF00069.25:Protein kinase domain
CSS0000205	25.76	27.42	22.05	61.6	52.11	64.68	39.94	30.02	27.35	30.61	43.12	32.79	22.86	33.89	34.96	25.47	29.89	30.25	Chr9	1799697	1804889	-	CSS0000205	--	K07937 ADP-ribosylation factor 1 | (RefSeq) ADP-ribosylation factor (A)	ko04144: Endocytosis	unnamed protein product, partial [Vitis vinifera]	RecName: Full=ADP-ribosylation factor 2;	SubName: Full=Uncharacterized protein {ECO:0000313|EMBL:CCB50276.1};	GTP-binding ADP-ribosylation factor Arf1	GO:0005794,Golgi apparatus; GO:0005525,GTP binding; GO:0006886,intracellular protein transport; GO:0006471,protein ADP-ribosylation; GO:0007264,small GTPase mediated signal transduction; GO:0016192,vesicle-mediated transport	PF00025.21:ADP-ribosylation factor family
CSS0000207	0.52	8.3	1.38	2.05	2.96	2.57	1.32	2	2.76	13.81	2.73	5.01	2.16	5.46	2.26	1.85	5.23	4.14	Chr7	182993598	183005405	-	CSS0000207	--	K13126 polyadenylate-binding protein | (RefSeq) hypothetical protein (A)	ko03013: RNA transport; ko03015: mRNA surveillance pathway; ko03018: RNA degradation	PREDICTED: polyadenylate-binding protein-interacting protein 12-like [Daucus carota subsp. sativus]	RecName: Full=Polyadenylate-binding protein-interacting protein 11; Short=PABP-interacting protein 11; Short=Poly(A)-binding protein-interacting protein 11; AltName: Full=PAM2-containing protein CID11; AltName: Full=Protein CTC-INTERACTING DOMAIN 11;	SubName: Full=Uncharacterized protein {ECO:0000313|EMBL:KZM98077.1};	FOG: RRM domain	GO:0005634,nucleus; GO:0003723,RNA binding	PF00076.22:RNA recognition motif. (a.k.a. RRM, RBD, or RNP domain)
CSS0000208	2.71	0.94	1.3	5.85	6.04	5.05	3.09	2.34	2.16	6.31	4.56	5.43	3.46	3.9	4.01	3.6	4.77	7.44	Chr2	96531551	96534841	-	CSS0000208	--	K10990 RecQ-mediated genome instability protein 1 | (RefSeq) recQ-mediated genome instability protein 1 (A)	--	recQ-mediated genome instability protein 1 [Durio zibethinus]	RecName: Full=RecQ-mediated genome instability protein 1; AltName: Full=BLM-associated protein of 75 kDa homolog; Short=BLAP75;	SubName: Full=Uncharacterized protein {ECO:0000313|EMBL:OMO84214.1};	--	GO:0000166,nucleotide binding; GO:0000712,resolution of meiotic recombination intermediates	PF08585.12:RecQ mediated genome instability protein
CSS0000210	1.98	4.79	3.8	0.32	0.22	0.11	3.15	4.18	2.97	2.61	2.5	5.6	5.12	6.7	5.75	10.66	9.22	6.25	Contig619	89403	93350	+	CSS0000210	--	--	--	hypothetical protein PRUPE_3G102000 [Prunus persica]	--	SubName: Full=Uncharacterized protein {ECO:0000313|EMBL:ONI16493.1};	--	--	--
CSS0000216	0	0	0	0	0	0.16	4.01	0.32	0.35	0	0	0	0	0	0	5.04	4.96	4.2	Chr2	60405253	60409776	+	CSS0000216	--	K10532 heparan-alpha-glucosaminide N-acetyltransferase [EC:2.3.1.78] | (RefSeq) heparan-alpha-glucosaminide N-acetyltransferase (A)	ko00531: Glycosaminoglycan degradation	PREDICTED: heparan-alpha-glucosaminide N-acetyltransferase isoform X4 [Ricinus communis]	--	SubName: Full=Uncharacterized protein {ECO:0000313|EMBL:CDP01450.1};	--	GO:0016021,integral component of membrane	--
CSS0000219	1.04	1.98	1.5	0.94	0.77	1.31	1.94	3.85	4.03	1.23	4.2	2.21	3.71	6.05	6.37	2.1	1.5	2.52	Chr1	21666205	21675841	-	CSS0000219	--	K16297 serine carboxypeptidase-like clade II [EC:3.4.16.-] | (RefSeq) serine carboxypeptidase-like 28 (A)	--	unnamed protein product [Coffea canephora]	RecName: Full=Serine carboxypeptidase-like 27; EC=3.4.16.-; Flags: Precursor;	RecName: Full=Carboxypeptidase {ECO:0000256|RuleBase:RU361156}; EC=3.4.16.- {ECO:0000256|RuleBase:RU361156};	Serine carboxypeptidases (lysosomal cathepsin A)	GO:0005576,extracellular region; GO:0005773,vacuole; GO:0004185,serine-type carboxypeptidase activity; GO:0051603,proteolysis involved in cellular protein catabolic process	PF00450.22:Serine carboxypeptidase
CSS0000220	0.26	0.36	0.45	1.03	1.17	1.23	5.12	3.7	3.66	2.27	1.45	1.63	0.27	0.91	0.72	3.35	2.12	3.87	Chr2	25202610	25205582	-	CSS0000220	--	K16166 transcription factor MYB75 | (RefSeq) MYBA7; R2R3 MYB transcription factor (A)	ko04712: Circadian rhythm - plant	anthocyanin 1 [Camellia sinensis]	RecName: Full=Transcription factor MYB113; AltName: Full=Myb-related protein 113; Short=AtMYB113;	SubName: Full=Anthocyanin 1 {ECO:0000313|EMBL:AOM63231.1}; SubName: Full=MYB transcription factor MYB6A {ECO:0000313|EMBL:AQW35194.1};	Transcription factor, Myb superfamily	GO:0005634,nucleus; GO:0003700,DNA-binding transcription factor activity; GO:0000981,DNA-binding transcription factor activity, RNA polymerase II-specific; GO:0043565,sequence-specific DNA binding; GO:0001135,RNA polymerase II transcription regulator recruiting activity; GO:0044212,transcription regulatory region DNA binding; GO:0030154,cell differentiation; GO:0007275,multicellular organism deve…	PF00249.31:Myb-like DNA-binding domain
CSS0000231	6.79	7.21	10.05	14.45	17.26	14.76	15.66	9.7	6.24	7.67	5.97	7.71	8.85	7.12	8.77	5.96	6.17	5.2	Chr13	90128156	90129391	+	CSS0000231	--	K01968 3-methylcrotonyl-CoA carboxylase alpha subunit [EC:6.4.1.4] | (RefSeq) methylcrotonoyl-CoA carboxylase subunit alpha, mitochondrial-like isoform X1 (A)	ko00280: Valine, leucine and isoleucine degradation	hypothetical protein B456_004G077900 [Gossypium raimondii]	RecName: Full=Serine/threonine-protein kinase STY46 {ECO:0000305}; EC=2.7.11.1 {ECO:0000269|PubMed:17090544}; AltName: Full=Serine/threonine/tyrosine-protein kinase 46 {ECO:0000303|PubMed:16429265};	SubName: Full=Uncharacterized protein {ECO:0000313|EMBL:KJB23019.1};	Tyrosine kinase specific for activated (GTP-bound) p21cdc42Hs	GO:0005829,cytosol; GO:0005524,ATP binding; GO:0004674,protein serine/threonine kinase activity; GO:0004712,protein serine/threonine/tyrosine kinase activity; GO:0004871,NA; GO:0009658,chloroplast organization; GO:0035556,intracellular signal transduction	PF00069.25:Protein kinase domain
CSS0000251	16.58	9.84	13.52	11.51	15.34	11	10.73	7.86	9.46	11.95	15.58	11.3	6.51	5.78	5.49	4.79	5.49	9.01	Contig953	173362	174617	+	CSS0000251	--	--	--	Patatin/Phospholipase A2-related [Macleaya cordata]	RecName: Full=Probable inactive patatin-like protein 9; Short=AtPLP9; AltName: Full=Patatin-related phospholipase A IIIdelta; Short=pPLAIIId; AltName: Full=Phospholipase A IIIB; Short=AtPLAIIIB;	RecName: Full=Patatin {ECO:0000256|RuleBase:RU361262}; EC=3.1.1.- {ECO:0000256|RuleBase:RU361262};	Ca2+-independent phospholipase A2	GO:0016787,hydrolase activity; GO:0016042,lipid catabolic process	PF01734.22:Patatin-like phospholipase
CSS0000252	0.04	0.04	0.04	0.12	0.17	0.25	2.22	0	0.14	0.39	0.09	0.1	0.04	0	0	2.25	2.15	2.11	Chr2	165682413	165683971	-	CSS0000252	--	K21914 BTB/POZ domain-containing protein KCTD2/5/17 | (RefSeq) BTB/POZ domain-containing protein At2g24240-like (A)	--	PREDICTED: BTB/POZ domain-containing protein At2g24240-like [Solanum tuberosum]	RecName: Full=BTB/POZ domain-containing protein At2g24240;	SubName: Full=Uncharacterized protein {ECO:0000313|EnsemblPlants:PGSC0003DMT400029056};	SETA binding protein SB1 and related proteins, contain BTB/POZ domain	GO:0051260,protein homooligomerization; GO:0016567,protein ubiquitination	PF02214.22:BTB/POZ domain
CSS0000259	7.95	5.89	4.31	13.09	7.7	9.96	6.94	2.54	9.17	6.15	6.49	8.71	6.17	12.89	6.76	3.32	6.95	4.61	Chr7	4848596	4856566	-	CSS0000259	--	K12735 peptidyl-prolyl cis-trans isomerase-like 4 [EC:5.2.1.8] | (RefSeq) peptidyl-prolyl cis-trans isomerase CYP59 isoform X1 (A)	--	PREDICTED: peptidyl-prolyl cis-trans isomerase CYP59 isoform X1 [Juglans regia]	RecName: Full=Peptidyl-prolyl cis-trans isomerase CYP59; Short=AtCYP59; Short=PPIase CYP59; EC=5.2.1.8; AltName: Full=Cyclophilin-59;	SubName: Full=peptidyl-prolyl cis-trans isomerase CYP59 isoform X1 {ECO:0000313|RefSeq:XP_018837098.1, ECO:0000313|RefSeq:XP_018837100.1};	Predicted peptidyl prolyl cis-trans isomerase	GO:0005829,cytosol; GO:0005634,nucleus; GO:0003755,peptidyl-prolyl cis-trans isomerase activity; GO:0003723,RNA binding; GO:0008270,zinc ion binding; GO:1901407,regulation of phosphorylation of RNA polymerase II C-terminal domain	PF00160.21:Cyclophilin type peptidyl-prolyl cis-trans isomerase/CLD
CSS0000264	1.54	1.6	1.56	1.83	1.23	1.49	1.8	1.58	1.54	0.64	0.99	0.62	2.36	2.49	2.38	0.3	0.48	0.19	Chr5	136834443	136836641	-	CSS0000264	--	K20667 beta-amyrin 28-monooxygenase [EC:1.14.14.126] | (RefSeq) beta-amyrin 28-oxidase-like (A)	--	beta-amyrin 28-oxidase [Quercus suber]	RecName: Full=Beta-amyrin 28-oxidase; EC=1.14.13.-; AltName: Full=Cytochrome P450 CYP716A52v2;	SubName: Full=Uncharacterized protein {ECO:0000313|EMBL:OAY31619.1};	Cytochrome P450 CYP4/CYP19/CYP26 subfamilies	GO:0016021,integral component of membrane; GO:0020037,heme binding; GO:0005506,iron ion binding; GO:0004497,monooxygenase activity; GO:0016705,oxidoreductase activity, acting on paired donors, with incorporation or reduction of molecular oxygen	PF00067.22:Cytochrome P450
CSS0000267	0.34	0.75	0.61	5.51	6.51	4.89	7.1	6.54	7.91	2	1.59	2.09	7.07	8.1	10.17	3.73	4.21	5.28	Chr9	52135748	52143330	-	CSS0000267	--	K03246 translation initiation factor 3 subunit I | (RefSeq) eukaryotic translation initiation factor 3 subunit I (A)	ko03013: RNA transport	PREDICTED: eukaryotic translation initiation factor 3 subunit I [Cucumis sativus]	RecName: Full=Eukaryotic translation initiation factor 3 subunit I {ECO:0000255|HAMAP-Rule:MF_03008}; Short=eIF3i {ECO:0000255|HAMAP-Rule:MF_03008}; AltName: Full=Eukaryotic translation initiation factor 3 subunit 2 {ECO:0000255|HAMAP-Rule:MF_03008}; AltName: Full=TGF-beta receptor-interacting protein 1; Short=TRIP-1; AltName: Full=eIF-3-beta {ECO:0000255|HAMAP-Rule:MF_03008}; AltName: Full=eIF3 …	RecName: Full=Eukaryotic translation initiation factor 3 subunit I {ECO:0000256|HAMAP-Rule:MF_03008, ECO:0000256|SAAS:SAAS00338492}; Short=eIF3i {ECO:0000256|HAMAP-Rule:MF_03008};	Translation initiation factor 3, subunit i (eIF-3i)/TGF-beta receptor-interacting protein (TRIP-1)	GO:0080008,Cul4-RING E3 ubiquitin ligase complex; GO:0005829,cytosol; GO:0005852,eukaryotic translation initiation factor 3 complex; GO:0003743,translation initiation factor activity; GO:0046686,response to cadmium ion; GO:0009651,response to salt stress	PF00400.32:WD domain, G-beta repeat
CSS0000268	9.86	8.81	10.55	8.78	7.64	11.48	21.5	14.16	18.97	8.88	15.08	12.09	21.58	24.93	24.56	25.59	29.51	21.28	Chr11	65681938	65692972	-	CSS0000268	--	K09843 (+)-abscisic acid 8'-hydroxylase [EC:1.14.13.93] | (RefSeq) hypothetical protein (A)	ko00906: Carotenoid biosynthesis	ABA 8'-hydroxylase [Camellia sinensis]	RecName: Full=Abscisic acid 8'-hydroxylase 2; Short=ABA 8'-hydroxylase 2; EC=1.14.13.93; AltName: Full=Cytochrome P450 707A2;	SubName: Full=ABA 8'-hydroxylase {ECO:0000313|EMBL:AUD40392.1};	Cytochrome P450 CYP4/CYP19/CYP26 subfamilies	GO:0016021,integral component of membrane; GO:0010295,(+)-abscisic acid 8'-hydroxylase activity; GO:0020037,heme binding; GO:0005506,iron ion binding; GO:0046345,abscisic acid catabolic process; GO:0009687,abscisic acid metabolic process; GO:0016132,brassinosteroid biosynthetic process; GO:0010268,brassinosteroid homeostasis; GO:0048838,release of seed from dormancy; GO:0010114,response to red li…	PF00067.22:Cytochrome P450
CSS0000270	2.71	1.42	1.83	1.76	1.66	1.62	4.11	3.56	3.54	2.88	1.63	2.61	4.24	3.3	4.34	3.86	3.97	3.47	Chr4	13577147	13581770	+	CSS0000270	--	--	--	hypothetical protein CQW23_28862 [Capsicum baccatum]	RecName: Full=Uncharacterized protein At1g01500;	SubName: Full=Uncharacterized protein {ECO:0000313|EMBL:PHT32525.1};	--	GO:0016021,integral component of membrane	--
CSS0000278	10.22	18.96	16.07	20.08	21.3	21.96	11.85	11.01	7.69	9.33	7.47	6.51	19.66	17.21	14.89	5.1	4.22	5.72	Chr3	23891161	23895810	-	CSS0000278	--	K07955 ADP-ribosylation factor-like protein 8 | (RefSeq) ADP-ribosylation factor-like protein 8B (A)	--	PREDICTED: ADP-ribosylation factor-like protein 8B [Musa acuminata subsp. malaccensis]	RecName: Full=ADP-ribosylation factor-like protein 8a {ECO:0000303|PubMed:22174675}; Short=AtARL8a {ECO:0000303|PubMed:22174675}; AltName: Full=ADP-ribosylation factor-like A1C {ECO:0000303|PubMed:12644670}; Short=AtARLA1C {ECO:0000303|PubMed:12644670};	SubName: Full=ADP-ribosylation factor-like protein 8A {ECO:0000313|EMBL:JAT48731.1};	GTP-binding ADP-ribosylation factor-like protein	GO:0005737,cytoplasm; GO:0005829,cytosol; GO:0005794,Golgi apparatus; GO:0031902,late endosome membrane; GO:0005765,lysosomal membrane; GO:0005634,nucleus; GO:0005886,plasma membrane; GO:0009506,plasmodesma; GO:0005819,spindle; GO:0005774,vacuolar membrane; GO:0005773,vacuole; GO:0005525,GTP binding; GO:0007049,cell cycle; GO:0051301,cell division; GO:0007059,chromosome segregation; GO:0051607,de…	PF00025.21:ADP-ribosylation factor family
CSS0000293	14.82	17.45	18.97	0.32	0.87	0.92	3.9	5.13	3.47	4.06	4.55	2.74	2.99	1.15	1.15	18.37	14.4	18.26	Chr7	41865125	41867139	-	CSS0000293	--	K00857 thymidine kinase [EC:2.7.1.21] | (RefSeq) thymidine kinase (A)	ko00240: Pyrimidine metabolism	PREDICTED: thymidine kinase [Vitis vinifera]	RecName: Full=Thymidine kinase a {ECO:0000303|PubMed:22897443}; Short=AtTK1a {ECO:0000303|PubMed:22897443}; EC=2.7.1.21 {ECO:0000269|PubMed:22897443, ECO:0000269|PubMed:23351158};	RecName: Full=Thymidine kinase {ECO:0000256|RuleBase:RU000544}; EC=2.7.1.21 {ECO:0000256|RuleBase:RU000544};	Thymidine kinase	GO:0005737,cytoplasm; GO:0005524,ATP binding; GO:0042802,identical protein binding; GO:0046872,metal ion binding; GO:0004797,thymidine kinase activity; GO:0071897,DNA biosynthetic process; GO:0006302,double-strand break repair; GO:0010225,response to UV-C; GO:0046104,thymidine metabolic process	PF00265.18:Thymidine kinase
CSS0000295	2.05	6.81	5.05	9.15	10.31	16.06	5.42	4.2	6.4	7.23	8.77	5.92	3.17	3.02	2.7	4.37	4.44	7.1	Contig170	46830	49239	+	CSS0000295	--	--	--	AT-rich interactive domain-containing protein 5 [Sesamum indicum]	RecName: Full=AT-rich interactive domain-containing protein 5; Short=ARID domain-containing protein 5;	SubName: Full=Uncharacterized protein {ECO:0000313|EMBL:EYU36600.1}; Flags: Fragment;	DNA-binding proteins Bright/BRCAA1/RBP1 and related proteins containing BRIGHT domain	GO:0005634,nucleus; GO:0000977,RNA polymerase II regulatory region sequence-specific DNA binding; GO:0001228,DNA-binding transcription activator activity, RNA polymerase II-specific	--
CSS0000297	34.36	3.38	22.43	31.78	18.9	34.85	32.98	12.84	11.11	31.4	57.97	38.71	23.94	16.26	16.44	5.9	7.88	14.95	Chr13	106506628	106516316	+	CSS0000297	--	K11593 eukaryotic translation initiation factor 2C | (RefSeq) protein argonaute 4-like (A)	--	protein argonaute 4 [Quercus suber]	RecName: Full=Protein argonaute 4; AltName: Full=Protein OVEREXPRESSOR OF CATIONIC PEROXIDASE 11;	SubName: Full=protein argonaute 4-like isoform X2 {ECO:0000313|RefSeq:XP_018818948.1};	Translation initiation factor 2C (eIF-2C) and related proteins	GO:0015030,Cajal body; GO:0030529,NA; GO:0005719,nuclear euchromatin; GO:0005730,nucleolus; GO:0005654,nucleoplasm; GO:0003682,chromatin binding; GO:0004521,endoribonuclease activity; GO:0035198,miRNA binding; GO:0035197,siRNA binding; GO:0006342,chromatin silencing; GO:0031048,chromatin silencing by small RNA; GO:0009816,defense response to bacterium, incompatible interaction; GO:0051607,defense…	PF02171.17:Piwi domain
CSS0000310	0.94	1.61	0.73	2.68	3.68	3.24	2.14	1.48	0.97	3.05	4.1	1.67	4.47	3.8	4.29	3.72	2.87	2.98	Chr2	45828823	45861839	-	CSS0000310	--	K18826 calmodulin-lysine N-methyltransferase [EC:2.1.1.60] | (RefSeq) calmodulin-lysine N-methyltransferase (A)	ko00310: Lysine degradation	hypothetical protein LSAT_2X76041 [Lactuca sativa]	--	SubName: Full=Uncharacterized protein {ECO:0000313|EMBL:OAY57553.1};	Uncharacterized conserved protein	--	PF10294.9:Lysine methyltransferase
CSS0000316	4.48	5.18	5.01	1.56	0.79	1.64	0.48	0.19	0.15	4.09	5.38	4.17	3.97	3.63	3.09	2.45	3.16	3.6	Chr8	24706939	24709681	+	CSS0000316	--	K04733 interleukin-1 receptor-associated kinase 4 [EC:2.7.11.1] | (RefSeq) cysteine-rich receptor-like protein kinase 10 (A)	--	cysteine-rich receptor-like protein kinase 10, partial [Prunus avium]	RecName: Full=Cysteine-rich receptor-like protein kinase 8; Short=Cysteine-rich RLK8; EC=2.7.11.-; Flags: Precursor;	SubName: Full=Uncharacterized protein {ECO:0000313|EMBL:CBI23446.3};	--	GO:0016021,integral component of membrane; GO:0005886,plasma membrane; GO:0005524,ATP binding; GO:0004674,protein serine/threonine kinase activity; GO:0042742,defense response to bacterium; GO:0006468,protein phosphorylation	PF00069.25:Protein kinase domain
CSS0000318	11.06	9.99	11.09	0.12	0.35	1.18	12.95	11.47	9.69	8.85	3.06	6.8	0.09	0.22	0	9.81	10.24	10.59	Chr6	85244403	85249554	-	CSS0000318	--	K04733 interleukin-1 receptor-associated kinase 4 [EC:2.7.11.1] | (RefSeq) probable receptor-like protein kinase At2g39360 (A)	--	PREDICTED: uncharacterized protein LOC100244876 [Vitis vinifera]	--	SubName: Full=Uncharacterized protein {ECO:0000313|EMBL:CBI40410.3};	--	GO:0008233,peptidase activity	PF00561.20:alpha/beta hydrolase fold
CSS0000327	0.07	0.05	0	0	0.07	0.07	0.46	0.72	0.63	0.98	0.7	0.9	0	0.03	0.02	0.53	0.71	0.87	Contig324	44148	46835	-	CSS0000327	--	K13457 disease resistance protein RPM1 | (RefSeq) disease resistance protein RPM1-like (A)	ko04626: Plant-pathogen interaction	PREDICTED: disease resistance protein RPM1-like [Pyrus x bretschneideri]	RecName: Full=Disease resistance protein RPM1; AltName: Full=Resistance to Pseudomonas syringae protein 3;	SubName: Full=Uncharacterized protein {ECO:0000313|EMBL:EMJ01217.1};	Apoptotic ATPase	GO:0012505,endomembrane system; GO:0019897,extrinsic component of plasma membrane; GO:0005886,plasma membrane; GO:0043531,ADP binding; GO:0005524,ATP binding; GO:0000166,nucleotide binding; GO:0009626,plant-type hypersensitive response; GO:0007165,signal transduction	PF00931.22:NB-ARC domain
CSS0000330	5.97	2.61	6.59	15.3	12.45	10.03	10.83	9.86	10.49	9.53	8.27	9.97	8	7.44	9.66	3.67	5.78	5.22	Contig1188	15911	18451	+	CSS0000330	--	K14811 ATP-dependent RNA helicase DBP3 [EC:3.6.4.13] | (RefSeq) ATP-dependent RNA helicase DBP3 (A)	--	hypothetical protein VITISV_032271 [Vitis vinifera]	--	SubName: Full=Uncharacterized protein {ECO:0000313|EMBL:CAN62967.1};	ATP-dependent RNA helicase	--	--
CSS0000333	5.89	9.74	9	4.91	5.13	5.65	10.75	3.29	4.8	7.48	9.05	7.78	7.73	7.17	8.21	23.12	14.21	12.73	Chr1	197661083	197663007	+	CSS0000333	--	K09338 homeobox-leucine zipper protein | (RefSeq) homeobox-leucine zipper protein ATHB-40-like (A)	--	homeobox-leucine zipper protein ATHB-40-like [Hevea brasiliensis]	RecName: Full=Homeobox-leucine zipper protein ATHB-21; AltName: Full=HD-ZIP protein ATHB-21; AltName: Full=Homeodomain transcription factor ATHB-21;	SubName: Full=Uncharacterized protein {ECO:0000313|EMBL:CDP02810.1};	Transcription factor HEX, contains HOX and HALZ domains	GO:0005634,nucleus; GO:0003700,DNA-binding transcription factor activity; GO:0043565,sequence-specific DNA binding; GO:0006351,transcription, DNA-templated	PF00046.29:Homeodomain
CSS0000336	27.8	38.11	45.03	88.26	79.74	64.26	36.05	40.86	52.61	35.07	32.26	36.03	68.05	84.73	78.17	43.61	36.61	25.28	Contig494	20193	26341	-	CSS0000336	--	K00083 cinnamyl-alcohol dehydrogenase [EC:1.1.1.195] | (RefSeq) probable cinnamyl alcohol dehydrogenase 6 (A)	ko00940: Phenylpropanoid biosynthesis	putative cinnamyl alcohol dehydrogenase [Camellia sinensis]	RecName: Full=Probable cinnamyl alcohol dehydrogenase 6 {ECO:0000305}; Short=OsCAD6 {ECO:0000303|PubMed:15452707}; EC=1.1.1.195 {ECO:0000305};	SubName: Full=Putative cinnamyl alcohol dehydrogenase {ECO:0000313|EMBL:ACV74414.1};	Alcohol dehydrogenase, class V	GO:0045551,cinnamyl-alcohol dehydrogenase activity; GO:0052747,sinapyl alcohol dehydrogenase activity; GO:0008270,zinc ion binding; GO:0009809,lignin biosynthetic process	PF08240.12:Alcohol dehydrogenase GroES-like domain
CSS0000337	52.46	63.51	72.1	106.35	133.54	82.95	67.17	79.78	37.69	51.66	48.6	44.45	57.17	48.64	48.08	38.29	27.52	43.85	Chr15	35137286	35140002	-	CSS0000337	--	K02951 small subunit ribosomal protein S12e | (RefSeq) 40S ribosomal protein S12 (A)	ko03010: Ribosome	unnamed protein product [Coffea canephora]	RecName: Full=40S ribosomal protein S12;	RecName: Full=40S ribosomal protein S12 {ECO:0000256|RuleBase:RU000670};	40S ribosomal protein S12	GO:0005840,ribosome; GO:0003735,structural constituent of ribosome; GO:0006412,translation	PF01248.26:Ribosomal protein L7Ae/L30e/S12e/Gadd45 family
CSS0000338	6.46	3.6	4.74	1.52	2.04	1.11	6.12	7.53	13.48	10.54	8.96	7.71	7.12	4.82	5.47	11.92	11.41	7.74	Chr10	72591382	72592116	+	CSS0000338	--	K13065 shikimate O-hydroxycinnamoyltransferase [EC:2.3.1.133] | (RefSeq) spermidine hydroxycinnamoyl transferase (A)	ko00940: Phenylpropanoid biosynthesis; ko00941: Flavonoid biosynthesis; ko00945: Stilbenoid, diarylheptanoid and gingerol biosynthesis	putative hydroxycinnamoyl-CoA:shikimate/quinate hydroxycinnamoyltransferase [Camellia sinensis]	RecName: Full=Spermidine hydroxycinnamoyl transferase; EC=2.3.1.-; AltName: Full=BAHD-like hydroxycinnamoyl transferase;	SubName: Full=Putative hydroxycinnamoyl-CoA:shikimate/quinate hydroxycinnamoyltransferase {ECO:0000313|EMBL:AFD64619.1};	--	GO:0016410,N-acyltransferase activity; GO:0080074,spermidine:caffeoyl CoA N-acyltransferase activity; GO:0080073,spermidine:coumaroyl CoA N-acyltransferase activity; GO:0080075,spermidine:feruloyl CoA N-acyltransferase activity; GO:0080072,spermidine:sinapoyl CoA N-acyltransferase activity; GO:0009555,pollen development; GO:0010584,pollen exine formation; GO:0080088,spermidine hydroxycinnamate co…	PF02458.15:Transferase family
CSS0000344	27.51	28.01	28.44	38.83	37.42	28.78	26.2	11.84	15.34	27.87	35.05	32.43	19.56	20.9	18.04	11.46	10.65	11.32	Chr4	5569431	5594588	-	CSS0000344	--	K00121 S-(hydroxymethyl)glutathione dehydrogenase / alcohol dehydrogenase [EC:1.1.1.284 1.1.1.1] | (RefSeq) alcohol dehydrogenase-like 7 (A)	ko00010: Glycolysis / Gluconeogenesis; ko00071: Fatty acid degradation; ko00350: Tyrosine metabolism; ko01200: Carbon metabolism	alcohol dehydrogenase-like 7 [Quercus suber]	RecName: Full=Alcohol dehydrogenase-like 7; EC=1.1.1.1 {ECO:0000250|UniProtKB:P06525};	SubName: Full=Uncharacterized protein {ECO:0000313|EMBL:KDP36844.1};	Alcohol dehydrogenase, class III	GO:0005737,cytoplasm; GO:0004022,alcohol dehydrogenase (NAD) activity; GO:0008270,zinc ion binding	PF08240.12:Alcohol dehydrogenase GroES-like domain
CSS0000345	9.76	9.44	10.04	4.11	3.98	4.85	6.19	8.38	8.59	8.87	7.76	7.34	8.84	8.77	7.35	10.48	11.42	11.65	Chr13	103409279	103419164	-	CSS0000345	--	K03977 GTPase | (RefSeq) uncharacterized protein LOC112288653 (A)	--	PREDICTED: GTPase Der isoform X2 [Ziziphus jujuba]	RecName: Full=Probable tRNA modification GTPase MnmE {ECO:0000255|HAMAP-Rule:MF_00379}; EC=3.6.-.- {ECO:0000255|HAMAP-Rule:MF_00379};	SubName: Full=uncharacterized protein LOC108998724 isoform X1 {ECO:0000313|RefSeq:XP_018830944.1};	Mitochondrial GTPase	GO:0009507,chloroplast; GO:0005525,GTP binding; GO:0003924,GTPase activity; GO:0046872,metal ion binding; GO:0006400,tRNA modification	PF01926.23:50S ribosome-binding GTPase
CSS0000348	0.12	0.43	0.12	6	0.92	3.49	0.7	3.09	1.28	1.43	1.24	0.84	0.93	0.75	1.79	0.31	1.95	0.5	Chr2	59445555	59449253	+	CSS0000348	--	K00083 cinnamyl-alcohol dehydrogenase [EC:1.1.1.195] | (RefSeq) probable mannitol dehydrogenase (A)	ko00940: Phenylpropanoid biosynthesis	cinnamyl alcohol dehydrogenase 3 [Camellia sinensis]	RecName: Full=Probable mannitol dehydrogenase; EC=1.1.1.255; AltName: Full=NAD-dependent mannitol dehydrogenase;	SubName: Full=Cinnamyl alcohol dehydrogenase 3 {ECO:0000313|EMBL:AEE69008.1};	Alcohol dehydrogenase, class V	GO:0046029,mannitol dehydrogenase activity; GO:0008270,zinc ion binding	PF08240.12:Alcohol dehydrogenase GroES-like domain
CSS0000350	1.65	1.59	1.6	0.08	0.12	0.08	1.41	1.86	1.81	1.54	1.75	1.63	1.42	1.29	1.16	3.03	3.21	3.06	Chr4	191986186	191987808	+	CSS0000350	--	K17964 leucine-rich PPR motif-containing protein, mitochondrial | (RefSeq) hypothetical protein (A)	--	PREDICTED: pentatricopeptide repeat-containing protein At1g09900-like [Vitis vinifera]	RecName: Full=Pentatricopeptide repeat-containing protein At5g16640, mitochondrial; Flags: Precursor;	SubName: Full=Uncharacterized protein {ECO:0000313|EMBL:ONI03963.1};	FOG: PPR repeat	GO:0005739,mitochondrion; GO:0004519,endonuclease activity; GO:0003723,RNA binding; GO:0080156,mitochondrial mRNA modification; GO:0006397,mRNA processing	PF13041.6:PPR repeat family
CSS0000355	17.42	16.18	16.82	18.46	21.14	23.54	30.36	25.01	23.39	22.48	20.44	21.18	52.28	52.09	51.25	33.8	34.18	22.76	Chr11	75296670	75299190	-	CSS0000355	--	K03063 26S proteasome regulatory subunit T3 | (RefSeq) 26S protease regulatory subunit 6B homolog (A)	ko03050: Proteasome	root phototropism protein 2 isoform X1 [Olea europaea var. sylvestris]	RecName: Full=Root phototropism protein 2; AltName: Full=BTB/POZ domain-containing protein RPT2;	SubName: Full=Root phototropism protein 2 {ECO:0000313|EMBL:EXB56024.1};	--	GO:0005737,cytoplasm; GO:0005634,nucleus; GO:0004871,NA; GO:0009638,phototropism; GO:0016567,protein ubiquitination	PF03000.14:NPH3 family
CSS0000356	0.76	0.24	0.72	1.57	1.35	1.66	0.7	0.97	0.8	0.49	0.88	0.88	0.2	0.39	0.24	0.78	1.49	1.22	Chr2	130436281	130439888	-	CSS0000356	--	K14564 nucleolar protein 56 | (RefSeq) nucleolar protein 56 (A)	ko03008: Ribosome biogenesis in eukaryotes	Ribosome biogenesis protein - Nop56p/Sik1p [Handroanthus impetiginosus]	RecName: Full=Probable nucleolar protein 5-2; AltName: Full=MAR-binding NOP56/58 homolog 2; AltName: Full=Nucleolar protein 58-2;	SubName: Full=Ribosome biogenesis protein-Nop56p/Sik1p {ECO:0000313|EMBL:PIN24210.1};	Ribosome biogenesis protein - Nop56p/Sik1p	GO:0031428,box C/D snoRNP complex; GO:0016020,membrane; GO:0005730,nucleolus; GO:0032040,small-subunit processome; GO:0030515,snoRNA binding; GO:0000154,rRNA modification	PF01798.18:snoRNA binding domain, fibrillarin
CSS0000359	8.09	1.47	4.1	2.16	2.3	3.61	2.29	5.06	4.58	12.21	6.74	6.13	2.28	3.59	2.55	7.38	10.25	9.05	Contig450	2977	26065	-	CSS0000359	--	--	--	PREDICTED: exportin-4 isoform X1 [Vitis vinifera]	--	SubName: Full=Uncharacterized protein {ECO:0000313|EMBL:CCB47651.1};	Nuclear transport receptor exportin 4 (importin beta superfamily)	GO:0005737,cytoplasm; GO:0005643,nuclear pore; GO:0005049,nuclear export signal receptor activity; GO:0008536,Ran GTPase binding; GO:0006611,protein export from nucleus	--
CSS0000362	10.36	9.65	8.36	10.62	13.69	11.41	19.97	11.65	10.66	11.35	8.39	11.62	9.51	7.96	7.28	2.95	4.31	5	Chr13	111906300	111909631	-	CSS0000362	--	K03100 signal peptidase I [EC:3.4.21.89] | (RefSeq) probable thylakoidal processing peptidase 2, chloroplastic (A)	ko03060: Protein export	PREDICTED: uncharacterized protein LOC104228471 [Nicotiana sylvestris]	--	SubName: Full=uncharacterized protein LOC104228471 {ECO:0000313|RefSeq:XP_009779238.1};	--	--	--
CSS0000363	0	0	0	0.06	0.12	0	2.46	5.64	4.39	1.07	2.71	1.2	8.96	7.12	5.56	4.97	5.63	5.99	Chr5	182594254	182598098	-	CSS0000363	--	K14486 auxin response factor | (RefSeq) auxin response factor 1 (A)	ko04075: Plant hormone signal transduction	BnaC04g18710D [Brassica napus]	RecName: Full=Auxin response factor 1;	RecName: Full=Auxin response factor {ECO:0000256|RuleBase:RU004561};	--	GO:0005634,nucleus; GO:0003677,DNA binding; GO:0003700,DNA-binding transcription factor activity; GO:0042802,identical protein binding; GO:0009734,auxin-activated signaling pathway; GO:0010150,leaf senescence; GO:0045892,negative regulation of transcription, DNA-templated; GO:0009733,response to auxin; GO:0006351,transcription, DNA-templated	PF06507.13:Auxin response factor
CSS0000368	1.72	3.61	3.95	10.34	9.5	8.27	2.23	2.68	2.22	4.4	2.5	3.09	4.41	4.14	3.98	0.53	0.6	0.99	Chr5	140458017	140463060	+	CSS0000368	--	K05275 pyridoxine 4-dehydrogenase [EC:1.1.1.65] | (RefSeq) pyridoxal reductase-like (A)	ko00750: Vitamin B6 metabolism	probable aldo-keto reductase 4 [Chenopodium quinoa]	RecName: Full=Probable aldo-keto reductase 2; EC=1.1.1.-;	SubName: Full=Putative aldo-keto reductase 2 {ECO:0000313|EMBL:KHN15572.1}; EC=1.1.1.- {ECO:0000313|EMBL:KHN15572.1};	Voltage-gated shaker-like K+ channel, subunit beta/KCNAB	GO:0016491,oxidoreductase activity	PF00248.21:Aldo/keto reductase family
CSS0000373	0.11	0.32	0.22	1.29	1.13	1.74	0.19	0.22	0.12	1.69	0.88	1.4	1.51	1.32	0.77	0.33	0.52	0.82	Chr2	42922610	42927076	-	CSS0000373	--	K09755 ferulate-5-hydroxylase [EC:1.14.-.-] | (RefSeq) cytochrome P450 84A1 (A)	ko00940: Phenylpropanoid biosynthesis	hypothetical protein VITISV_026695 [Vitis vinifera]	RecName: Full=Cytochrome P450 84A1; EC=1.14.-.-; AltName: Full=Ferulate-5-hydroxylase; Short=F5H;	SubName: Full=Uncharacterized protein {ECO:0000313|EMBL:CAN73481.1};	Cytochrome P450 CYP2 subfamily	GO:0005783,endoplasmic reticulum; GO:0016021,integral component of membrane; GO:0016020,membrane; GO:0020037,heme binding; GO:0005506,iron ion binding; GO:0004497,monooxygenase activity; GO:0016709,oxidoreductase activity, acting on paired donors, with incorporation or reduction of molecular oxygen, NAD(P)H as one donor, and incorporation of one atom of oxygen; GO:0009809,lignin biosynthetic proc…	PF00067.22:Cytochrome P450
CSS0000375	6.48	10.36	7.67	4.65	4.78	4.63	6.32	4.46	4.31	10.92	8.63	11.82	7.98	12.24	10.13	10.07	14.3	7.96	Chr1	204654602	204661279	-	CSS0000375	--	--	--	PI-PLC X domain-containing protein At5g67130 [Arachis ipaensis]	RecName: Full=PI-PLC X domain-containing protein At5g67130; Flags: Precursor;	SubName: Full=PI-PLC X domain-containing protein At5g67130-like {ECO:0000313|RefSeq:XP_014496881.1};	--	GO:0046658,anchored component of plasma membrane; GO:0005886,plasma membrane; GO:0008081,phosphoric diester hydrolase activity; GO:0006629,lipid metabolic process	--
CSS0000379	0.73	4.33	1.16	0.61	2.24	0.1	0.44	14.13	0.35	13.75	8.4	1.08	0.22	0.65	0.32	0.97	20.86	0.67	Contig521	155187	160058	-	CSS0000379	--	K13728 mitotic spindle assembly checkpoint protein MAD2B | (RefSeq) DNA polymerase zeta processivity subunit-like isoform X1 (A)	--	PREDICTED: DNA polymerase zeta processivity subunit-like isoform X1 [Prunus mume]	RecName: Full=DNA polymerase zeta processivity subunit; AltName: Full=Revertibility protein 7 homolog; Short=AtREV7; Short=REV7 homolog;	SubName: Full=DNA polymerase zeta processivity subunit isoform X2 {ECO:0000313|RefSeq:XP_010272319.1};	Mitotic spindle checkpoint protein	GO:0005634,nucleus; GO:0006974,cellular response to DNA damage stimulus; GO:0006281,DNA repair; GO:0010224,response to UV-B	PF02301.18:HORMA domain
CSS0000386	11.24	1.52	4.84	6.92	4.09	6.9	4.64	6.16	15.57	13.68	19.2	13.95	2.49	3.57	4.08	4.48	13.4	7.3	Contig969	265297	269325	-	CSS0000386	--	K10592 E3 ubiquitin-protein ligase HUWE1 [EC:2.3.2.26] | (RefSeq) E3 ubiquitin-protein ligase UPL2 (A)	ko04120: Ubiquitin mediated proteolysis	PREDICTED: E3 ubiquitin-protein ligase UPL2 [Vitis vinifera]	RecName: Full=E3 ubiquitin-protein ligase UPL2; Short=Ubiquitin-protein ligase 2; EC=2.3.2.26; AltName: Full=HECT-type E3 ubiquitin transferase UPL2;	SubName: Full=Uncharacterized protein {ECO:0000313|EMBL:CDP00938.1};	E3 ubiquitin-protein ligase/Putative upstream regulatory element binding protein	GO:0005829,cytosol; GO:0005739,mitochondrion; GO:0005634,nucleus; GO:0061630,ubiquitin protein ligase activity	PF06025.12:Domain of Unknown Function (DUF913)
CSS0000398	8.52	15	11.68	7.03	8.15	10.43	7.28	18.59	13.38	11.14	8.41	9.77	29.9	12.03	21.84	12.28	18.81	19.73	Chr14	122826515	122835170	-	CSS0000398	--	K00031 isocitrate dehydrogenase [EC:1.1.1.42] | (RefSeq) isocitrate dehydrogenase [NADP] (A)	ko00020: Citrate cycle (TCA cycle); ko00480: Glutathione metabolism; ko01200: Carbon metabolism; ko01210: 2-Oxocarboxylic acid metabolism; ko01230: Biosynthesis of amino acids; ko04146: Peroxisome	hypothetical protein POPTR_004G074900v3 [Populus trichocarpa]	RecName: Full=Isocitrate dehydrogenase [NADP]; Short=IDH; EC=1.1.1.42; AltName: Full=IDP; AltName: Full=NADP(+)-specific ICDH; AltName: Full=Oxalosuccinate decarboxylase;	RecName: Full=Isocitrate dehydrogenase [NADP] {ECO:0000256|PIRNR:PIRNR000108}; EC=1.1.1.42 {ECO:0000256|PIRNR:PIRNR000108};	NADP-dependent isocitrate dehydrogenase	GO:0005737,cytoplasm; GO:0004450,isocitrate dehydrogenase (NADP+) activity; GO:0000287,magnesium ion binding; GO:0051287,NAD binding; GO:0006097,glyoxylate cycle; GO:0006102,isocitrate metabolic process; GO:0006099,tricarboxylic acid cycle	PF00180.20:Isocitrate/isopropylmalate dehydrogenase
CSS0000400	20.98	24.55	25.51	30.7	24.95	25.18	21.39	18.77	12.2	9.57	13.77	11.25	14.17	8.63	9.82	14.44	16.06	14.86	Chr6	60401502	60408058	+	CSS0000400	--	K11093 U1 small nuclear ribonucleoprotein 70kDa | (RefSeq) U1 small nuclear ribonucleoprotein 70 kDa isoform X1 (A)	ko03040: Spliceosome	hypothetical protein VITISV_017075 [Vitis vinifera]	RecName: Full=Glycine-rich RNA-binding protein 10;	SubName: Full=Uncharacterized protein {ECO:0000313|EMBL:CAN83717.1};	FOG: RRM domain	GO:0003723,RNA binding	PF00076.22:RNA recognition motif. (a.k.a. RRM, RBD, or RNP domain)
CSS0000401	4.42	4.02	3.75	5.82	4.46	6.09	3.44	6.39	5.18	5.34	4.43	4.41	1.97	1.89	2.11	2.09	1.66	3.04	Chr4	9979474	9992215	-	CSS0000401	--	K11498 centromeric protein E | (RefSeq) kinesin-like protein KIN-7F (A)	--	PREDICTED: kinesin-like protein KIN-7F isoform X1 [Nelumbo nucifera]	RecName: Full=Kinesin-like protein KIN-7F {ECO:0000305};	RecName: Full=Kinesin-like protein {ECO:0000256|RuleBase:RU000394};	Kinesin-like protein	GO:0005871,kinesin complex; GO:0005874,microtubule; GO:0005524,ATP binding; GO:0016887,ATPase activity; GO:0008017,microtubule binding; GO:0003777,microtubule motor activity; GO:0007018,microtubule-based movement	PF00225.23:Kinesin motor domain
CSS0000407	3.61	6.93	6.04	15.67	12.69	14.03	5.34	6.84	3.44	9.65	9.68	7.29	13.96	11.34	6.83	7.98	6.6	6.27	Chr6	72575308	72575784	-	CSS0000407	--	K01595 phosphoenolpyruvate carboxylase [EC:4.1.1.31] | (RefSeq) phosphoenolpyruvate carboxylase-like (A)	ko00620: Pyruvate metabolism; ko00710: Carbon fixation in photosynthetic organisms; ko01200: Carbon metabolism	phosphoenolpyruvate carboxylase isoform X2 [Manihot esculenta]	RecName: Full=Phosphoenolpyruvate carboxylase, housekeeping isozyme; Short=PEPC; Short=PEPCase; EC=4.1.1.31;	SubName: Full=Uncharacterized protein {ECO:0000313|EMBL:PKI79279.1};	--	GO:0005737,cytoplasm; GO:0008964,phosphoenolpyruvate carboxylase activity; GO:0015977,carbon fixation; GO:0015979,photosynthesis; GO:0006099,tricarboxylic acid cycle	PF00311.17:Phosphoenolpyruvate carboxylase
CSS0000417	0	0	0.27	0.26	0	0	2.28	7.18	4.83	0	0	0	0	0	0	7.76	4.23	6.9	Contig418	70209	71272	-	CSS0000417	--	K11136 regulator of telomere elongation helicase 1 [EC:3.6.4.12] | (RefSeq) regulator of telomere elongation helicase 1 (A)	--	regulator of telomere elongation helicase 1 isoform X4 [Manihot esculenta]	--	SubName: Full=Uncharacterized protein {ECO:0000313|EMBL:OAY36776.1};	--	GO:0005634,nucleus; GO:0005524,ATP binding; GO:0004003,ATP-dependent DNA helicase activity; GO:0003677,DNA binding; GO:0006139,nucleobase-containing compound metabolic process	--
CSS0000441	8.95	9.23	5.62	2.27	3.1	0.54	7.94	6.05	3.41	2.76	5.17	1.65	5.35	7.38	4.76	9.76	9.35	7.86	Chr6	11341882	11342493	+	CSS0000441	--	--	--	PREDICTED: uncharacterized protein LOC100267269 [Vitis vinifera]	--	SubName: Full=protein LSM12 homolog A {ECO:0000313|RefSeq:XP_010272019.1};	Uncharacterized conserved protein	--	PF09793.9:Anticodon-binding domain
CSS0000445	1.25	0.73	1.07	0.3	0.4	0.55	1.09	0.94	1.65	1.2	1.09	0.83	0.55	0.83	0.6	0.97	1.63	0.84	Chr3	138028932	138046590	+	CSS0000445	--	K00784 ribonuclease Z [EC:3.1.26.11] | (RefSeq) uncharacterized LOC107843876 (A)	ko03013: RNA transport	hypothetical protein CFP56_34210 [Quercus suber]	--	SubName: Full=Uncharacterized protein {ECO:0000313|EMBL:OWM62541.1};	--	GO:0016021,integral component of membrane	PF13968.6:Domain of unknown function (DUF4220)
CSS0000450	8.45	11.39	10.95	0	0	0	1.49	0.48	1.32	8.21	0.73	5.96	10.17	11.61	15.36	11.35	15.22	12.45	Chr14	65418370	65420572	-	CSS0000450	--	K03031 26S proteasome regulatory subunit N12 | (RefSeq) 26S proteasome non-ATPase regulatory subunit 8 homolog A-like (A)	ko03050: Proteasome	SAC3/GANP/Nin1/mts3/eIF-3 p25 [Macleaya cordata]	RecName: Full=Putative 26S proteasome non-ATPase regulatory subunit 8 homolog B; AltName: Full=26S proteasome regulatory subunit RPN12b {ECO:0000303|PubMed:14623884}; Short=AtRPN12b {ECO:0000303|PubMed:14623884}; AltName: Full=26S proteasome regulatory subunit S14 homolog B;	SubName: Full=SAC3/GANP/Nin1/mts3/eIF-3 p25 {ECO:0000313|EMBL:OVA20924.1};	26S proteasome regulatory complex, subunit RPN12/PSMD8	GO:0005829,cytosol; GO:0005634,nucleus; GO:0008541,proteasome regulatory particle, lid subcomplex; GO:0043248,proteasome assembly; GO:0043161,proteasome-mediated ubiquitin-dependent protein catabolic process	PF10075.9:CSN8/PSMD8/EIF3K family
CSS0000457	17.5	23.79	20.98	31.03	35.88	36.76	12.33	24.87	11.6	17.22	17.08	11.07	8.15	6.21	6.16	0.77	1.18	1.21	Chr3	93681831	93683058	+	CSS0000457	--	--	--	--	--	--	--	--	--
CSS0000458	1.75	0.99	0.82	0.68	0.75	0.59	0.55	1.4	0.55	2.09	1.77	0.97	1.44	0.61	0.93	1.91	1.28	1.18	Chr1	184744520	184748010	-	CSS0000458	--	K09285 AP2-like factor, ANT lineage | (RefSeq) AP2-like ethylene-responsive transcription factor ANT (A)	--	PREDICTED: AP2-like ethylene-responsive transcription factor ANT isoform X2 [Vitis vinifera]	RecName: Full=AP2-like ethylene-responsive transcription factor ANT; AltName: Full=Complementing a protein kinase C mutant protein 1; AltName: Full=Protein AINTEGUMENTA; AltName: Full=Protein DRAGON; AltName: Full=Protein OVULE MUTANT;	SubName: Full=Uncharacterized protein {ECO:0000313|EMBL:CCB62905.1};	--	GO:0005634,nucleus; GO:0003677,DNA binding; GO:0003700,DNA-binding transcription factor activity; GO:0043565,sequence-specific DNA binding; GO:0030154,cell differentiation; GO:0009908,flower development; GO:0019760,glucosinolate metabolic process; GO:0010492,maintenance of shoot apical meristem identity; GO:0042127,regulation of cell proliferation; GO:0006351,transcription, DNA-templated	PF00847.20:AP2 domain
CSS0000467	2.27	4.13	1.76	41.25	38.09	40.62	28.94	4.57	3.05	43.85	44.47	49.91	50.47	55.72	56.99	3.5	2.21	1.11	Chr1	7378492	7379857	-	CSS0000467	--	K00384 thioredoxin reductase (NADPH) [EC:1.8.1.9] | (RefSeq) thioredoxin reductase 1-like (A)	ko00450: Selenocompound metabolism	germin-like protein [Camellia sinensis]	RecName: Full=Putative germin-like protein 2-1; Flags: Precursor;	SubName: Full=Germin-like protein {ECO:0000313|EMBL:ARQ80477.1};	--	GO:0048046,apoplast; GO:0005618,cell wall; GO:0030145,manganese ion binding; GO:0045735,nutrient reservoir activity	PF00190.22:Cupin
CSS0000484	0.44	0.13	0.25	0.24	0.64	2.37	1.06	3.52	3.23	0.77	0.9	1.23	3.29	2.9	2.24	3.99	3.34	4.12	Chr1	213339095	213354555	-	CSS0000484	--	--	--	PREDICTED: uncharacterized protein LOC100852656 isoform X1 [Vitis vinifera]	--	SubName: Full=Uncharacterized protein {ECO:0000313|EMBL:OIS98718.1};	--	GO:0016021,integral component of membrane	--
CSS0000494	7.02	2.53	3.97	2.33	2.39	4.44	4.53	5.39	8.16	7.24	8.23	7.55	4.49	3.79	4.2	6.96	8.84	6.44	Chr6	103429662	103454074	-	CSS0000494	--	K12882 nuclear cap-binding protein subunit 1 | (RefSeq) ABH1; nuclear cap-binding protein subunit 1 (A)	ko03013: RNA transport; ko03015: mRNA surveillance pathway; ko03040: Spliceosome	PREDICTED: nuclear cap-binding protein subunit 1 isoform X2 [Vitis vinifera]	RecName: Full=Nuclear cap-binding protein subunit 1; AltName: Full=80 kDa nuclear cap-binding protein; Short=AtCBP80; Short=NCBP 80 kDa subunit; AltName: Full=Abscisic acid-hypersensitive protein 1; Short=ABA-hypersensitive protein 1; AltName: Full=Protein ENSALADA;	SubName: Full=Uncharacterized protein {ECO:0000313|EMBL:CBI24208.3};	Nuclear cap-binding complex, subunit NCBP1/CBP80	GO:0005737,cytoplasm; GO:0030529,NA; GO:0005845,mRNA cap binding complex; GO:0005846,nuclear cap binding complex; GO:0005634,nucleus; GO:0003729,mRNA binding; GO:0000339,RNA cap binding; GO:0006370,7-methylguanosine mRNA capping; GO:0048574,long-day photoperiodism, flowering; GO:0045292,mRNA cis splicing, via spliceosome; GO:0006406,mRNA export from nucleus; GO:0000398,mRNA splicing, via spliceos…	PF09088.11:MIF4G like
CSS0000502	35.02	41.28	36.62	17.05	14.3	19.97	11.9	22.58	15.8	3.13	10.83	4.62	22.23	21.14	19.78	23.02	23.33	24.96	Contig515	173539	178559	+	CSS0000502	--	--	--	Sec14p-like phosphatidylinositol transfer family protein isoform 1 [Theobroma cacao]	RecName: Full=Phosphatidylinositol/phosphatidylcholine transfer protein SFH8; AltName: Full=Protein SEC FOURTEEN HOMOLOGS 8; Short=AtSFH8;	SubName: Full=Sec14p-like phosphatidylinositol transfer family protein isoform 1 {ECO:0000313|EMBL:EOX97949.1};	Phosphatidylinositol transfer protein SEC14 and related proteins	GO:0000139,Golgi membrane; GO:0005886,plasma membrane; GO:0015031,protein transport	--
CSS0000504	1.12	1.05	1.12	0.9	1.26	0.7	0.47	1.08	1.55	0.59	0.48	0.66	0.09	0.02	0	0.16	0.12	0.1	Chr12	147194976	147197982	+	CSS0000504	--	K00549 5-methyltetrahydropteroyltriglutamate--homocysteine methyltransferase [EC:2.1.1.14] | (RefSeq) protein QUIRKY-like (A)	ko00270: Cysteine and methionine metabolism; ko00450: Selenocompound metabolism; ko01230: Biosynthesis of amino acids	PREDICTED: FT-interacting protein 1 [Vitis vinifera]	RecName: Full=FT-interacting protein 1 {ECO:0000303|PubMed:22529749};	SubName: Full=Uncharacterized protein {ECO:0000313|EMBL:CCB58355.1};	--	GO:0005783,endoplasmic reticulum; GO:0005789,endoplasmic reticulum membrane; GO:0016021,integral component of membrane; GO:0009506,plasmodesma; GO:0009511,plasmodesmatal endoplasmic reticulum; GO:0008565,protein transporter activity; GO:0016757,transferase activity, transferring glycosyl groups; GO:0034613,cellular protein localization; GO:0009908,flower development; GO:0048574,long-day photoperi…	PF00168.30:C2 domain
CSS0000509	8.41	3.92	4.84	7.42	9.23	6.93	12.99	7.95	3.08	19.2	8.26	3.17	3.59	3.42	3.14	5.82	15.72	20.12	Chr2	188027852	188029805	+	CSS0000509	--	K17356 tetraspanin-13/31 | (RefSeq) tetraspanin-8-like (A)	--	PREDICTED: tetraspanin-8 [Vitis vinifera]	RecName: Full=Tetraspanin-7;	SubName: Full=Uncharacterized protein {ECO:0000313|EMBL:CCB59803.1};	--	GO:0016021,integral component of membrane; GO:0009506,plasmodesma	PF00335.20:Tetraspanin family
CSS0000521	3.83	6.78	3.69	0.75	2.15	1.72	0.61	0.78	1.07	0.79	0.99	1.99	7.31	8.09	6.27	1.58	5.61	7.36	Contig427	254062	254403	+	CSS0000521	--	K16465 centrin-1 | (RefSeq) calcium-binding protein PBP1-like (A)	--	PREDICTED: calcium-binding protein PBP1 [Vitis vinifera]	RecName: Full=Calcium-binding protein PBP1; AltName: Full=KIC-related protein 2; AltName: Full=PINOID-binding protein 1;	SubName: Full=Uncharacterized protein {ECO:0000313|EMBL:CAN67069.1};	Ca2+-binding protein (centrin/caltractin), EF-Hand superfamily protein	GO:0005509,calcium ion binding; GO:0009733,response to auxin	PF13833.6:EF-hand domain pair
CSS0000522	0.47	0.46	0.73	0.52	0.56	0.88	0.86	0.61	0.68	0.58	0.79	0.27	0.63	0.55	0.33	0.18	0.13	0.27	Chr5	187184143	187191822	+	CSS0000522	--	K10895 fanconi anemia group I protein | (RefSeq) Fanconi anemia group I protein (A)	--	PREDICTED: Fanconi anemia group I protein isoform X2 [Vitis vinifera]	--	SubName: Full=Uncharacterized protein {ECO:0000313|EMBL:CAN81002.1};	Uncharacterized conserved protein	GO:0009506,plasmodesma; GO:0006281,DNA repair	PF14678.6:FANCI solenoid 4
CSS0000524	11.35	7.46	12.16	8.68	9.58	9.73	13.07	7.92	9.32	10.93	14.84	12.34	8.72	9.53	11.16	20.75	17.61	18.91	Chr2	138494482	138495387	-	CSS0000524	--	K14004 protein transport protein SEC13 | (RefSeq) protein SEC13 homolog-like (A)	ko03013: RNA transport; ko04141: Protein processing in endoplasmic reticulum	unnamed protein product [Coffea canephora]	RecName: Full=Protein transport protein SEC13 homolog B {ECO:0000305}; AltName: Full=SEC13-like protein B {ECO:0000305};	SubName: Full=Uncharacterized protein {ECO:0000313|EMBL:CDP02169.1};	Vesicle coat complex COPII, subunit SEC13	GO:0030127,COPII vesicle coat; GO:0005783,endoplasmic reticulum; GO:0000139,Golgi membrane; GO:0005635,nuclear envelope; GO:0005643,nuclear pore; GO:0005730,nucleolus; GO:0005198,structural molecule activity; GO:0090114,COPII-coated vesicle budding; GO:0051028,mRNA transport; GO:1904263,positive regulation of TORC1 signaling; GO:0015031,protein transport	PF00400.32:WD domain, G-beta repeat
CSS0000535	22.06	24.11	23.57	35.73	29.36	29.26	15.17	14.81	18.23	18.41	12.53	16.19	12.1	13.27	13.81	5.14	3.58	4.22	Chr5	12286232	12301918	-	CSS0000535	--	K03545 trigger factor | (RefSeq) trigger factor-like protein TIG, Chloroplastic (A)	--	PREDICTED: trigger factor-like protein TIG, Chloroplastic [Vitis vinifera]	RecName: Full=Trigger factor-like protein TIG, Chloroplastic; EC=5.2.1.8; AltName: Full=Immunophilin TIG; AltName: Full=Peptidyl-prolyl cis-trans isomerase TIG; Short=PPIase TIG; AltName: Full=Rotamase; Flags: Precursor;	SubName: Full=Uncharacterized protein {ECO:0000313|EMBL:CBI26697.3};	--	GO:0009507,chloroplast; GO:0009941,chloroplast envelope; GO:0009570,chloroplast stroma; GO:0003755,peptidyl-prolyl cis-trans isomerase activity; GO:0006457,protein folding; GO:0015031,protein transport	PF05698.14:Bacterial trigger factor protein (TF) C-terminus
CSS0000537	1.27	1.25	2.4	2.58	2.45	2.57	1.53	1.66	0.96	0.78	1.53	0.71	2.59	1.52	1.41	1.41	1.08	0.88	Contig787	4223	28907	-	CSS0000537	--	K03979 GTPase [EC:3.6.5.-] | (RefSeq) GTP-binding protein OBGC, chloroplastic (A)	--	PREDICTED: GTP-binding protein OBGC, chloroplastic isoform X3 [Vitis vinifera]	RecName: Full=GTP-binding protein OBGC, chloroplastic; Short=AtOBGC; AltName: Full=GTP-binding protein OBG-like; Short=AtOBGL; AltName: Full=Protein CHLOROPLASTIC SAR1; Short=CPSAR1; AltName: Full=Protein EMBRYO DEFECTIVE 269; AltName: Full=Protein EMBRYO DEFECTIVE 3138; Flags: Precursor;	SubName: Full=Uncharacterized protein {ECO:0000313|EMBL:CCB50335.1};	Predicted GTP-binding protein (ODN superfamily)	GO:0009507,chloroplast; GO:0009706,chloroplast inner membrane; GO:0009570,chloroplast stroma; GO:0005525,GTP binding; GO:0003924,GTPase activity; GO:0000287,magnesium ion binding; GO:0009658,chloroplast organization; GO:0009793,embryo development ending in seed dormancy; GO:0009416,response to light stimulus; GO:0006364,rRNA processing; GO:0010027,thylakoid membrane organization	PF01018.22:GTP1/OBG
CSS0000538	0.04	0.08	0.12	0.15	0.16	0.43	0.7	1.56	1.88	0.48	0.6	0.27	0.24	0.08	0.2	1.93	2.04	1.39	Chr9	80929918	80944563	+	CSS0000538	--	K03650 tRNA modification GTPase [EC:3.6.-.-] | (RefSeq) tRNA modification GTPase MnmE (A)	--	PREDICTED: uncharacterized protein LOC100242149 [Vitis vinifera]	RecName: Full=Probable tRNA modification GTPase MnmE {ECO:0000255|HAMAP-Rule:MF_00379}; EC=3.6.-.- {ECO:0000255|HAMAP-Rule:MF_00379};	SubName: Full=Uncharacterized protein {ECO:0000313|EMBL:CBI19127.3};	Mitochondrial GTPase	GO:0009507,chloroplast; GO:0005525,GTP binding; GO:0003924,GTPase activity; GO:0046872,metal ion binding; GO:0006400,tRNA modification	PF12631.7:MnmE helical domain
CSS0000544	0.5	0.74	0.39	3.58	4.29	4.15	0.29	1.19	0.3	6.46	6.25	5.34	5.45	3.38	4.18	0.2	0.36	0.39	Chr2	35306319	35322670	+	CSS0000544	--	K14506 jasmonic acid-amino synthetase [EC:6.3.2.52] | (RefSeq) uncharacterized LOC109115461 (A)	ko04075: Plant hormone signal transduction	PREDICTED: uncharacterized protein LOC109018961 isoform X1 [Juglans regia]	--	SubName: Full=uncharacterized protein LOC109018961 isoform X1 {ECO:0000313|RefSeq:XP_018856700.1};	--	--	PF04784.14:Protein of unknown function, DUF547
CSS0000547	9.33	7.18	7.73	7.23	11.47	8.94	6.74	26.51	11.91	10.29	14.34	10.41	26.64	31.85	11.66	7.36	6.83	12.43	Chr7	4828374	4833978	-	CSS0000547	--	K19788 obg-like ATPase 1 | (RefSeq) uncharacterized protein LOC111370723 isoform X1 (A)	--	uncharacterized protein LOC111370723 isoform X1 [Olea europaea var. sylvestris]	RecName: Full=Obg-like ATPase 1 {ECO:0000255|HAMAP-Rule:MF_03167}; AltName: Full=Ribosome-binding ATPase YchF {ECO:0000303|PubMed:23550829}; Short=AtYchF1 {ECO:0000303|PubMed:23550829};	RecName: Full=Obg-like ATPase 1 {ECO:0000256|HAMAP-Rule:MF_03167};	Predicted GTP-binding protein (ODN superfamily)	GO:0005829,cytosol; GO:0009506,plasmodesma; GO:0005524,ATP binding; GO:0016887,ATPase activity; GO:0005525,GTP binding; GO:0046872,metal ion binding; GO:1901001,negative regulation of response to salt stress; GO:0046686,response to cadmium ion; GO:0009651,response to salt stress	PF06071.13:Protein of unknown function (DUF933)
CSS0000556	3.42	2.86	3.62	3.05	3.94	3.93	4.95	7.54	5.17	8.41	1.15	5.75	2.15	2.3	2.58	1.68	1.94	0.88	Contig1223	230762	250854	+	CSS0000556	--	K09264 MADS-box transcription factor, plant | (RefSeq) AP1; apetala1 (A)	--	MADS-box transcription factor APETALA1-like protein [Camellia sinensis]	RecName: Full=Floral homeotic protein APETALA 1; AltName: Full=MADS C;	SubName: Full=MADS-box transcription factor APETALA1-like protein {ECO:0000313|EMBL:AIC75372.1};	MADS box transcription factor	GO:0005634,nucleus; GO:0003700,DNA-binding transcription factor activity; GO:0046983,protein dimerization activity; GO:0000977,RNA polymerase II regulatory region sequence-specific DNA binding; GO:0007275,multicellular organism development; GO:0045944,positive regulation of transcription by RNA polymerase II; GO:0006351,transcription, DNA-templated	PF01486.17:K-box region
CSS0000561	31.4	14.81	26.11	28.26	26.85	27.47	22.63	42.21	49.32	32.32	21.4	30.36	9.49	9.89	11.72	22.67	27.15	30.96	Chr15	4222963	4228738	-	CSS0000561	--	K00058 D-3-phosphoglycerate dehydrogenase / 2-oxoglutarate reductase [EC:1.1.1.95 1.1.1.399] | (RefSeq) D-3-phosphoglycerate dehydrogenase 2, chloroplastic-like (A)	ko00260: Glycine, serine and threonine metabolism; ko00270: Cysteine and methionine metabolism; ko01200: Carbon metabolism; ko01230: Biosynthesis of amino acids	PREDICTED: D-3-phosphoglycerate dehydrogenase 2, chloroplastic-like [Nicotiana attenuata]	RecName: Full=D-3-phosphoglycerate dehydrogenase 2, chloroplastic; Short=PGDH; EC=1.1.1.95 {ECO:0000269|PubMed:24368794, ECO:0000269|PubMed:9867856}; Flags: Precursor;	RecName: Full=D-3-phosphoglycerate dehydrogenase {ECO:0000256|RuleBase:RU363003}; EC=1.1.1.95 {ECO:0000256|RuleBase:RU363003};	D-3-phosphoglycerate dehydrogenase, D-isomer-specific 2-hydroxy acid dehydrogenase superfamily	GO:0009507,chloroplast; GO:0009570,chloroplast stroma; GO:0005829,cytosol; GO:0005634,nucleus; GO:0051287,NAD binding; GO:0004617,phosphoglycerate dehydrogenase activity; GO:0006564,L-serine biosynthetic process	PF02826.19:D-isomer specific 2-hydroxyacid dehydrogenase, NAD binding domain
CSS0000562	0.38	0.48	0.19	0.09	0.29	0.38	6.29	6	0.74	4.37	4.39	1.74	0.19	7.79	0.58	6.03	7.31	8.47	Chr2	45823824	45824516	+	CSS0000562	--	K04733 interleukin-1 receptor-associated kinase 4 [EC:2.7.11.1] | (RefSeq) G-type lectin S-receptor-like serine/threonine-protein kinase At1g67520 (A)	--	PREDICTED: thaumatin-like protein 1b [Populus euphratica]	RecName: Full=Thaumatin-like protein 1 {ECO:0000303|PubMed:15988566}; Short=AtTLP1 {ECO:0000303|PubMed:15988566}; Flags: Precursor;	SubName: Full=Uncharacterized protein {ECO:0000313|EMBL:ERP60890.1};	--	GO:0009682,induced systemic resistance; GO:0009617,response to bacterium; GO:0009723,response to ethylene	PF00314.17:Thaumatin family
CSS0000565	13.03	13.51	14.6	19.14	17.21	15.33	19.01	15.69	11.61	15.14	16.07	10.08	10.49	5.1	5.4	23.86	19.35	37.08	Chr12	77998119	78001923	-	CSS0000565	--	K02608 origin recognition complex subunit 6 | (RefSeq) origin of replication complex subunit 6 (A)	--	PREDICTED: origin of replication complex subunit 6 [Vitis vinifera]	RecName: Full=Origin of replication complex subunit 6 {ECO:0000303|PubMed:16179646}; Short=AtORC6 {ECO:0000303|PubMed:16179646};	SubName: Full=Uncharacterized protein {ECO:0000313|EMBL:CBI31970.3};	Origin recognition complex, subunit 6	GO:0005664,nuclear origin of replication recognition complex; GO:0000808,origin recognition complex; GO:0003688,DNA replication origin binding; GO:0006260,DNA replication; GO:0006270,DNA replication initiation; GO:0009555,pollen development	PF05460.13:Origin recognition complex subunit 6 (ORC6)
CSS0000571	20.7	29.51	26.26	25.93	31.02	35.28	18.53	32.91	21.93	20.12	19.84	16.71	14.7	10.61	13.42	15.47	14.66	18.73	Chr14	102872994	102874507	-	CSS0000571	--	K16586 HAUS augmin-like complex subunit 3 | (RefSeq) AUGMIN subunit 3 isoform X1 (A)	--	Protein ECERIFERUM 3, partial [Capsicum chinense]	RecName: Full=AUGMIN subunit 3 {ECO:0000303|PubMed:22505726};	SubName: Full=Protein ECERIFERUM 3 {ECO:0000313|EMBL:PHU16638.1}; Flags: Fragment;	--	GO:0070652,HAUS complex; GO:0005874,microtubule; GO:0005634,nucleus; GO:0009524,phragmoplast; GO:0005819,spindle; GO:0051301,cell division; GO:0080175,phragmoplast microtubule organization; GO:0051225,spindle assembly	--
CSS0000573	0.38	0.49	0.63	4.27	3.73	6.09	3.66	0.34	0.54	0.3	0.15	0.44	5.16	5.1	4.72	0.4	0.65	0.35	Contig1215	5677	14815	+	CSS0000573	--	K01113 alkaline phosphatase D [EC:3.1.3.1] | (RefSeq) uncharacterized LOC100249580 (A)	ko00790: Folate biosynthesis	unnamed protein product, partial [Vitis vinifera]	--	SubName: Full=Uncharacterized protein {ECO:0000313|EMBL:CBI40797.3};	--	GO:0005576,extracellular region; GO:0016021,integral component of membrane; GO:0008061,chitin binding; GO:0004568,chitinase activity; GO:0006032,chitin catabolic process	PF09423.10:PhoD-like phosphatase
CSS0000586	1.4	1.87	2.24	2.38	3.27	2.25	2.91	2.08	3.09	1.12	2.56	1.67	2.8	5.5	4.02	0.56	1.04	1.49	Chr4	60839101	60841342	-	CSS0000586	--	K14209 solute carrier family 36 (proton-coupled amino acid transporter) | (RefSeq) probable amino acid permease 7 (A)	--	Amino acid transporter, transmembrane domain containing protein [Parasponia andersonii]	RecName: Full=Amino acid permease 3; AltName: Full=Amino acid transporter AAP3;	SubName: Full=amino acid permease 3-like {ECO:0000313|RefSeq:XP_018831419.1};	Amino acid transporters	GO:0016021,integral component of membrane; GO:0031965,nuclear membrane; GO:0005886,plasma membrane; GO:0015171,amino acid transmembrane transporter activity; GO:0015293,symporter activity; GO:0003333,amino acid transmembrane transport; GO:0015802,basic amino acid transport	PF01490.18:Transmembrane amino acid transporter protein
CSS0000587	4.22	6.26	8.9	8.42	7.15	8.12	2.25	11.47	4.6	4.41	3.26	3.87	2.87	3.14	2.43	7.14	5.05	6.82	Chr15	5846927	5861134	+	CSS0000587	--	--	--	PREDICTED: AT-rich interactive domain-containing protein 4-like isoform X2 [Vitis vinifera]	RecName: Full=AT-rich interactive domain-containing protein 4; Short=ARID domain-containing protein 4;	SubName: Full=Uncharacterized protein {ECO:0000313|EMBL:CCB59245.1};	--	GO:0005634,nucleus; GO:0003677,DNA binding; GO:0046872,metal ion binding; GO:0006355,regulation of transcription, DNA-templated; GO:0006351,transcription, DNA-templated	PF01388.21:ARID/BRIGHT DNA binding domain
CSS0000590	3.8	3.75	4.4	3.5	3.65	3.09	2.63	5.79	5.31	3.9	3.88	4.34	3.85	4.88	4	0.91	1.02	0.92	Contig326	97783	103027	-	CSS0000590	--	K09510 DnaJ homolog subfamily B member 4 | (RefSeq) dnaJ homolog subfamily B member 13 isoform X1 (A)	--	dnaj protein erdj3a [Quercus suber]	RecName: Full=DnaJ protein ERDJ3A; AltName: Full=Chaperone protein dnaJ 63; Short=AtDjA63; Short=AtJ63; AltName: Full=Endoplasmic reticulum dnaJ domain-containing protein 3A; Short=AtERdj3A; AltName: Full=Protein SCJ1 homolog ERDJ3A; AltName: Full=THERMOSENSITIVE MALE STERILE 1, TMS1; Flags: Precursor;	SubName: Full=Uncharacterized protein {ECO:0000313|EMBL:CDP06457.1};	Molecular chaperone (DnaJ superfamily)	GO:0005788,endoplasmic reticulum lumen; GO:0009506,plasmodesma; GO:0005773,vacuole; GO:0016491,oxidoreductase activity; GO:0034605,cellular response to heat; GO:0009860,pollen tube growth; GO:0009408,response to heat	PF00226.31:DnaJ domain
CSS0000597	4.06	8.21	4.24	2.31	2.16	2.36	3.63	1.98	3.29	3.47	3.41	3.39	3.54	3.8	2.75	5.01	6.53	4.34	Chr1	215407403	215412154	+	CSS0000597	--	--	--	RNA recognition motif domain [Macleaya cordata]	RecName: Full=Binding partner of ACD11 1 {ECO:0000303|PubMed:18845362};	SubName: Full=RNA recognition motif domain {ECO:0000313|EMBL:OVA09048.1};	--	GO:0005737,cytoplasm; GO:0016020,membrane; GO:0003723,RNA binding; GO:0009735,response to cytokinin	PF00076.22:RNA recognition motif. (a.k.a. RRM, RBD, or RNP domain)
CSS0000601	0.56	0.38	0.25	0.61	0.63	0.56	7.96	18.24	20.86	0.83	0.32	1.15	0.64	1.09	0.89	14.54	13.15	18.51	Chr15	20248925	20251370	-	CSS0000601	--	K09873 aquaporin TIP | (RefSeq) aquaporin TIP2-1 (A)	--	aquaporin protein 12 [Camellia sinensis]	RecName: Full=Aquaporin TIP2-1; AltName: Full=Delta-tonoplast intrinsic protein; Short=Delta-TIP; AltName: Full=Tonoplast intrinsic protein 2-1; Short=AtTIP2;1; Contains: RecName: Full=Aquaporin TIP2-1, N-terminally processed;	SubName: Full=Aquaporin protein 12 {ECO:0000313|EMBL:AGD98715.1};	Aquaporin (major intrinsic protein family)	GO:0005618,cell wall; GO:0042807,central vacuole; GO:0009507,chloroplast; GO:0009941,chloroplast envelope; GO:0005794,Golgi apparatus; GO:0005887,integral component of plasma membrane; GO:0009505,plant-type cell wall; GO:0009705,plant-type vacuole membrane; GO:0005886,plasma membrane; GO:0009506,plasmodesma; GO:0000326,protein storage vacuole; GO:0005774,vacuolar membrane; GO:0005773,vacuole; GO:…	PF00230.20:Major intrinsic protein
CSS0000610	0.4	0.99	0.68	0.35	0.63	0.84	0.8	1.5	1.1	0.91	0.69	0.67	1.65	2.66	2.77	1.37	1.53	0.89	Chr7	174923340	174926920	-	CSS0000610	--	K14496 abscisic acid receptor PYR/PYL family | (RefSeq) abscisic acid receptor PYL8 (A)	ko04016: MAPK signaling pathway - plant; ko04075: Plant hormone signal transduction	pyrabactin resistance-like 8 protein [Camellia sinensis]	RecName: Full=Abscisic acid receptor PYL8; AltName: Full=ABI1-binding protein 1; AltName: Full=PYR1-like protein 8; AltName: Full=Regulatory components of ABA receptor 3;	SubName: Full=Pyrabactin resistance-like 8 protein {ECO:0000313|EMBL:AUD40397.1};	--	GO:0005737,cytoplasm; GO:0005634,nucleus; GO:0005886,plasma membrane; GO:0010427,abscisic acid binding; GO:0042803,protein homodimerization activity; GO:0004864,protein phosphatase inhibitor activity; GO:0004872,NA; GO:0009738,abscisic acid-activated signaling pathway; GO:0009789,positive regulation of abscisic acid-activated signaling pathway; GO:0009737,response to abscisic acid	PF10604.9:Polyketide cyclase / dehydrase and lipid transport
CSS0000612	2.03	4.32	3.88	7.03	6.42	6.06	5.47	5.76	6.81	6.25	4.18	1.82	0.7	0.7	5.52	0.46	0.71	0.62	Chr14	107108101	107108744	+	CSS0000612	--	K07204 regulatory associated protein of mTOR | (RefSeq) regulatory-associated protein of TOR 1-like (A)	ko04136: Autophagy - other	Regulatory-associated protein of TOR 1 [Apostasia shenzhenica]	RecName: Full=Regulatory-associated protein of TOR 2; AltName: Full=Protein RAPTOR 2; Short=OsRAPTOR2;	SubName: Full=Regulatory-associated protein of TOR 1 {ECO:0000313|EMBL:PKA50577.1};	Guanine nucleotide binding protein MIP1	GO:0005737,cytoplasm; GO:0031931,TORC1 complex; GO:0030674,protein binding, bridging; GO:0071230,cellular response to amino acid stimulus; GO:0009267,cellular response to starvation; GO:0030307,positive regulation of cell growth; GO:0071902,positive regulation of protein serine/threonine kinase activity; GO:0010506,regulation of autophagy; GO:0008361,regulation of cell size; GO:0031929,TOR signal…	--
CSS0000613	15.57	11.87	15.1	6.52	6.13	7.8	10.53	17.3	16.37	8.27	9.1	9.6	6.68	9.38	7.59	14.91	20.04	19.72	Chr7	69079410	69091464	-	CSS0000613	--	K04733 interleukin-1 receptor-associated kinase 4 [EC:2.7.11.1] | (RefSeq) probable LRR receptor-like serine/threonine-protein kinase At1g07650 isoform X1 (A)	--	PREDICTED: probable LRR receptor-like serine/threonine-protein kinase At1g07650 isoform X1 [Juglans regia]	RecName: Full=Probable LRR receptor-like serine/threonine-protein kinase At1g07650; EC=2.7.11.1; Flags: Precursor;	SubName: Full=probable LRR receptor-like serine/threonine-protein kinase At1g07650 isoform X1 {ECO:0000313|RefSeq:XP_018828191.1};	--	GO:0016021,integral component of membrane; GO:0005886,plasma membrane; GO:0005524,ATP binding; GO:0004674,protein serine/threonine kinase activity	PF07714.17:Protein tyrosine kinase
CSS0000623	6.31	8	5.87	9.74	11.17	9.43	4.36	3.88	4.05	7.49	6.92	7.87	6.21	5.55	4.05	5.37	5.58	4.67	Contig655	30607	33449	+	CSS0000623	--	K21994 LOB domain-containing protein 18 | (RefSeq) LOB domain-containing protein 18-like isoform X1 (A)	--	PREDICTED: LOB domain-containing protein 25-like [Nelumbo nucifera]	RecName: Full=Protein LATERAL ORGAN BOUNDARIES; AltName: Full=ASYMMETRIC LEAVES 2-like protein 4; Short=AS2-like protein 4;	SubName: Full=LOB domain-containing protein 25-like {ECO:0000313|RefSeq:XP_010248605.1, ECO:0000313|RefSeq:XP_010248606.1};	--	GO:0007275,multicellular organism development; GO:0010199,organ boundary specification between lateral organs and the meristem	PF03195.14:Lateral organ boundaries (LOB) domain
CSS0000624	3.67	3.5	4.73	2	2.3	1.83	3.88	1.88	1.5	0.22	0	0.65	0	0	0.07	1.24	2.14	3.36	Contig723	65837	66863	+	CSS0000624	--	K13457 disease resistance protein RPM1 | (RefSeq) putative disease resistance protein At1g50180 isoform X1 (A)	ko04626: Plant-pathogen interaction	disease resistance protein RPP13-like [Olea europaea var. sylvestris]	RecName: Full=Disease resistance RPP8-like protein 3;	SubName: Full=disease resistance RPP8-like protein 3 {ECO:0000313|RefSeq:XP_009790709.1};	Apoptotic ATPase	GO:0005886,plasma membrane; GO:0043531,ADP binding; GO:0005524,ATP binding; GO:0006952,defense response; GO:0007165,signal transduction	PF18052.1:Rx N-terminal domain
CSS0000628	2.2	1.09	1.55	1.7	2.24	1.78	1.88	1.74	1.86	0.26	1.28	1.05	0.68	1.07	1.06	0.77	1.13	0.99	Chr12	109202036	109210630	+	CSS0000628	--	K08959 casein kinase 1, delta [EC:2.7.11.1] | (RefSeq) casein kinase 1-like protein 3 (A)	--	Protein kinase domain [Macleaya cordata]	RecName: Full=Casein kinase 1-like protein 3 {ECO:0000305}; EC=2.7.11.1 {ECO:0000269|PubMed:23897926}; AltName: Full=Protein CASEIN KINASE I-LIKE 3 {ECO:0000303|PubMed:16126836}; Short=CK1.3 {ECO:0000303|PubMed:23897926};	SubName: Full=Protein kinase domain {ECO:0000313|EMBL:OVA08587.1};	Casein kinase (serine/threonine/tyrosine protein kinase)	GO:0005737,cytoplasm; GO:0005634,nucleus; GO:0005524,ATP binding; GO:0004674,protein serine/threonine kinase activity; GO:0009785,blue light signaling pathway; GO:0006897,endocytosis; GO:0018105,peptidyl-serine phosphorylation; GO:0009640,photomorphogenesis; GO:0008360,regulation of cell shape; GO:0009637,response to blue light	PF00069.25:Protein kinase domain
CSS0000629	2.31	5.99	4.69	2.96	4.72	3.89	7.49	3.26	1.78	0.89	1.04	1.67	2.83	3.43	3.4	4.91	3.63	2.64	Chr1	178342921	178344130	+	CSS0000629	--	K10752 histone-binding protein RBBP4 | (RefSeq) heavy metal-associated isoprenylated plant protein 26-like (A)	--	Heavy metal-associated domain, HMA [Cynara cardunculus var. scolymus]	RecName: Full=Heavy metal-associated isoprenylated plant protein 21 {ECO:0000303|PubMed:21072340, ECO:0000303|PubMed:23368984}; Short=AtHIP21 {ECO:0000303|PubMed:23368984}; Short=AtHIPP21 {ECO:0000303|PubMed:21072340, ECO:0000303|PubMed:23368984}; Flags: Precursor;	SubName: Full=Heavy metal-associated domain, HMA {ECO:0000313|EMBL:KVI02779.1};	Copper chaperone	GO:0005737,cytoplasm; GO:0016020,membrane; GO:0046914,transition metal ion binding; GO:0055073,cadmium ion homeostasis; GO:0046916,cellular transition metal ion homeostasis; GO:0071585,detoxification of cadmium ion; GO:0030001,metal ion transport	PF00403.26:Heavy-metal-associated domain
CSS0000634	6.74	2.77	4.4	0.45	1.17	1.48	1.57	7.73	6.53	0.94	0.71	1.32	4.6	3.77	2.92	7.88	8.96	6.17	Chr6	55026586	55028194	-	CSS0000634	--	K05016 chloride channel 7 | (RefSeq) chloride channel protein CLC-b-like (A)	--	hypothetical protein CISIN_1g0039661mg, partial [Citrus sinensis]	RecName: Full=Chloride channel protein CLC-b; Short=AtCLC-b; AltName: Full=CBS domain-containing protein CBSCLC7;	SubName: Full=Uncharacterized protein {ECO:0000313|EMBL:KDO43322.1}; Flags: Fragment;	Cl- channel CLC-7 and related proteins (CLC superfamily)	GO:0034707,chloride channel complex; GO:0009705,plant-type vacuole membrane; GO:0009671,nitrate:proton symporter activity; GO:0005247,voltage-gated chloride channel activity; GO:1902476,chloride transmembrane transport; GO:0034765,regulation of ion transmembrane transport	PF00654.20:Voltage gated chloride channel
CSS0000635	5.79	5.62	4.89	2.97	2.54	3.21	1.83	2.86	3.2	0.71	1.96	1.17	3.03	3.81	2.98	3.07	3.59	2.14	Chr4	171775263	171790295	-	CSS0000635	--	K10737 DNA helicase MCM8 [EC:3.6.4.12] | (RefSeq) tyrosine kinase domain protein (A)	--	unnamed protein product [Coffea canephora]	RecName: Full=Probable LRR receptor-like serine/threonine-protein kinase At1g67720; EC=2.7.11.1; Flags: Precursor;	SubName: Full=Uncharacterized protein {ECO:0000313|EMBL:CDP06699.1};	--	GO:0016021,integral component of membrane; GO:0005524,ATP binding; GO:0004674,protein serine/threonine kinase activity	PF12819.7:Malectin-like domain
CSS0000644	2.95	1.52	2.43	8.04	5.7	7.42	0.11	0	0	8.47	8.92	7.26	11.7	12.97	10.98	2.26	1.88	2.65	Chr2	29074771	29084376	-	CSS0000644	--	K08238 xyloglucan 6-xylosyltransferase [EC:2.4.2.39] | (RefSeq) probable xyloglucan 6-xylosyltransferase 5 (A)	--	hypothetical protein VITISV_015452 [Vitis vinifera]	RecName: Full=Galactomannan galactosyltransferase 1; EC=2.4.1.-;	SubName: Full=Uncharacterized protein {ECO:0000313|EMBL:CAN80825.1};	Subunit of Golgi mannosyltransferase complex	GO:0000139,Golgi membrane; GO:0016021,integral component of membrane; GO:0016757,transferase activity, transferring glycosyl groups; GO:0071555,cell wall organization	PF05637.12:galactosyl transferase GMA12/MNN10 family
CSS0000650	3.02	0.65	1.81	1.82	1.41	1.89	0.51	1.45	2.84	2.3	2.75	2.06	0.72	0.83	0.74	0.96	1.06	1.07	Chr14	104002928	104010025	+	CSS0000650	--	K03028 26S proteasome regulatory subunit N1 | (RefSeq) LOW QUALITY PROTEIN: protein NLP2-like (A)	ko03050: Proteasome	protein NLP7 isoform X2 [Sesamum indicum]	RecName: Full=Protein NLP6; Short=AtNLP6; AltName: Full=NIN-like protein 6; AltName: Full=Nodule inception protein-like protein 6;	SubName: Full=protein NLP7-like isoform X1 {ECO:0000313|RefSeq:XP_016486464.1};	--	GO:0005634,nucleus; GO:0003677,DNA binding; GO:0003700,DNA-binding transcription factor activity; GO:0006351,transcription, DNA-templated	PF00564.24:PB1 domain
CSS0000653	9.91	5.56	9.9	9.35	7.2	7.77	8.73	7.89	8.53	8.35	9.42	7.14	4.83	3.69	2.81	6.6	6.14	7.59	Chr6	102547547	102552767	-	CSS0000653	--	K22382 WD repeat-containing protein 26 | (RefSeq) WD repeat-containing protein 26 homolog (A)	--	PREDICTED: growth-regulating factor 3 isoform X2 [Vitis vinifera]	RecName: Full=Growth-regulating factor 12; Short=OsGRF12; AltName: Full=Transcription activator GRF12;	SubName: Full=Uncharacterized protein {ECO:0000313|EMBL:CBI38790.3};	--	GO:0005634,nucleus; GO:0005524,ATP binding; GO:0032502,developmental process; GO:0006355,regulation of transcription, DNA-templated; GO:0006351,transcription, DNA-templated	PF08879.10:WRC
CSS0000662	0	0.5	0	0	0	0	0.94	1.81	1.32	1.82	1.32	1.25	3.35	2.63	1.71	1.82	1.64	2.43	Chr7	36770805	36771778	+	CSS0000662	--	K00799 glutathione S-transferase [EC:2.5.1.18] | (RefSeq) probable glutathione S-transferase (A)	ko00480: Glutathione metabolism	PREDICTED: probable glutathione S-transferase [Gossypium raimondii]	RecName: Full=Probable glutathione S-transferase; EC=2.5.1.18; AltName: Full=Auxin-induced protein PCNT107;	SubName: Full=Uncharacterized protein {ECO:0000313|EMBL:KJB82119.1};	Glutathione S-transferase	GO:0004364,glutathione transferase activity; GO:0009734,auxin-activated signaling pathway	PF02798.20:Glutathione S-transferase, N-terminal domain
CSS0000669	7.09	13.83	8.7	19.07	25.68	14.68	20.54	16.51	14.95	8.88	9.82	30.15	14.51	17.17	15.23	6.55	6.14	6.63	Contig452	39948	47295	-	CSS0000669	--	--	--	PREDICTED: thylakoid lumenal 17.4 kDa protein, chloroplastic-like isoform X1 [Solanum tuberosum]	RecName: Full=Thylakoid lumenal 17.4 kDa protein, chloroplastic {ECO:0000303|PubMed:9654141}; AltName: Full=P17.4 {ECO:0000303|PubMed:9654141}; Flags: Precursor;	SubName: Full=Uncharacterized protein {ECO:0000313|EMBL:PIN21414.1};	--	GO:0009543,chloroplast thylakoid lumen	PF00805.22:Pentapeptide repeats (8 copies)
CSS0000680	3.98	5	2.93	8.12	16.23	7.21	18.49	6.18	2.16	10.66	6.1	2.37	6.97	5.47	2.71	6.45	4.79	6.84	Chr7	48999355	48999897	+	CSS0000680	--	--	--	hypothetical protein VITISV_044272 [Vitis vinifera]	--	SubName: Full=Uncharacterized protein {ECO:0000313|EMBL:CCB44728.1};	--	GO:0016021,integral component of membrane	--
CSS0000690	3.62	5.88	5.12	1.3	2.72	3.71	1.01	2.44	1.82	0.2	2.26	1.98	5.31	5.99	5.46	1.96	2.39	2.96	Chr15	60922534	60926115	+	CSS0000690	--	K02912 large subunit ribosomal protein L32e | (RefSeq) 60S ribosomal protein L32-1-like (A)	ko03010: Ribosome	60S ribosomal protein L32-1-like isoform X14 [Cucurbita moschata]	RecName: Full=60S ribosomal protein L32-2;	SubName: Full=60S ribosomal protein L32-1-like {ECO:0000313|RefSeq:XP_008439684.1, ECO:0000313|RefSeq:XP_008439685.1};	60S ribosomal protein L32	GO:0005829,cytosol; GO:0022625,cytosolic large ribosomal subunit; GO:0003735,structural constituent of ribosome; GO:0006412,translation	PF01655.18:Ribosomal protein L32
CSS0000693	6.38	28.75	10.55	18.57	11.87	16.51	8.28	15.94	11.04	10.36	9.24	18.6	16.17	19.15	19.69	0.81	1.05	1.23	Chr6	69031796	69036720	-	CSS0000693	--	K01061 carboxymethylenebutenolidase [EC:3.1.1.45] | (RefSeq) endo-1,3;1,4-beta-D-glucanase-like (A)	--	PREDICTED: endo-1,3;1,4-beta-D-glucanase-like [Daucus carota subsp. sativus]	RecName: Full=Endo-1,3;1,4-beta-D-glucanase; EC=3.2.1.-; Flags: Precursor;	SubName: Full=Uncharacterized protein {ECO:0000313|EMBL:KZN03415.1};	Predicted hydrolase related to dienelactone hydrolase	GO:0005576,extracellular region; GO:0016787,hydrolase activity	PF01738.18:Dienelactone hydrolase family
CSS0000704	4.64	3.42	3.04	11.31	9.16	9.43	3.47	6.23	3.9	2.28	2.59	2.79	5.68	5.87	8.49	1.49	1.72	1.24	Chr11	73635883	73637347	+	CSS0000704	--	K12135 zinc finger protein CONSTANS | (RefSeq) zinc finger protein CONSTANS-LIKE 2-like (A)	ko04712: Circadian rhythm - plant	PREDICTED: protein CHLOROPLAST IMPORT APPARATUS 2 isoform X2 [Ziziphus jujuba]	RecName: Full=Protein CHLOROPLAST IMPORT APPARATUS 2; Flags: Precursor;	SubName: Full=zinc finger protein CONSTANS-LIKE 7-like isoform X3 {ECO:0000313|RefSeq:XP_018819161.1};	GATA-4/5/6 transcription factors	GO:0009507,chloroplast; GO:0005634,nucleus; GO:0045036,protein targeting to chloroplast; GO:0006355,regulation of transcription, DNA-templated	PF06203.14:CCT motif
CSS0000706	6.26	2.84	7	5.78	6	6.09	8.17	7.53	4.83	5.13	5.11	6.54	2.05	2.71	2.95	5.32	7.57	7.69	Chr5	153512361	153518361	-	CSS0000706	--	K04077 chaperonin GroEL | (RefSeq) chaperonin CPN60-2, mitochondrial (A)	ko03018: RNA degradation	chaperonin CPN60-2, mitochondrial [Durio zibethinus]	RecName: Full=Chaperonin CPN60-2, mitochondrial; AltName: Full=HSP60-2; Flags: Precursor;	SubName: Full=chaperonin CPN60-2, mitochondrial {ECO:0000313|RefSeq:XP_010264000.1};	Mitochondrial chaperonin, Cpn60/Hsp60p	GO:0005739,mitochondrion; GO:0005524,ATP binding; GO:0042026,protein refolding	PF00118.24:TCP-1/cpn60 chaperonin family
CSS0000710	1.49	2.01	1.36	0.39	0.51	0.3	1.52	0.81	1.17	0.87	0.82	0.92	1.28	2.2	1.98	2.4	1.71	1.27	Chr13	69713198	69720075	-	CSS0000710	--	K17098 annexin D | (RefSeq) annexin-like protein RJ4 isoform X1 (A)	--	PREDICTED: annexin-like protein RJ4 isoform X1 [Juglans regia]	RecName: Full=Annexin-like protein RJ4;	SubName: Full=annexin-like protein RJ4 isoform X1 {ECO:0000313|RefSeq:XP_018840312.1};	Annexin	GO:0005509,calcium ion binding; GO:0005544,calcium-dependent phospholipid binding	PF00191.20:Annexin
CSS0000711	13.34	13.53	11.5	5.78	5.87	5.77	9.22	7.57	8.28	8.38	5.49	9.52	8.07	9.64	9.83	10.65	12.94	9.38	Chr14	40428082	40453142	+	CSS0000711	--	K09838 zeaxanthin epoxidase [EC:1.14.15.21] | (RefSeq) zeaxanthin epoxidase, chloroplastic-like (A)	ko00906: Carotenoid biosynthesis	zeaxanthin epoxidase 2 [Camellia sinensis]	RecName: Full=Monooxygenase 3 {ECO:0000303|PubMed:10216258}; Short=AtMO3 {ECO:0000303|PubMed:10216258}; EC=1.14.13.-;	SubName: Full=Zeaxanthin epoxidase 2 {ECO:0000313|EMBL:AUD40387.1};	Kynurenine 3-monooxygenase and related flavoprotein monooxygenases	GO:0071949,FAD binding; GO:0004497,monooxygenase activity; GO:0044550,secondary metabolite biosynthetic process	PF01494.19:FAD binding domain
CSS0000725	10.77	7.5	9.65	5.05	4.42	5.44	4.88	5.73	3.61	4.75	5.34	2.91	7.94	9.52	10.59	11.08	12.73	8.7	Contig113	16401	18169	-	CSS0000725	--	--	--	PREDICTED: ankyrin-2 [Vitis vinifera]	--	SubName: Full=Uncharacterized protein {ECO:0000313|EMBL:CAN68422.1};	--	--	--
CSS0000728	0.94	1.52	1.14	3.2	6.97	2.61	0.4	0.58	0.42	0.87	1.45	1.08	2.51	2.41	2.11	0.19	0.2	0.94	Contig484	395328	396353	-	CSS0000728	--	K13679 granule-bound starch synthase [EC:2.4.1.242] | (RefSeq) granule-bound starch synthase 1, chloroplastic/amyloplastic-like isoform X1 (A)	ko00500: Starch and sucrose metabolism	granule-bound starch synthase I, partial [Viburnum propinquum]	RecName: Full=Granule-bound starch synthase 1, chloroplastic/amyloplastic; EC=2.4.1.242; AltName: Full=Granule-bound starch synthase I; Short=GBSS-I; Flags: Precursor;	SubName: Full=Granule-bound starch synthase I {ECO:0000313|EMBL:ABP52473.1}; Flags: Fragment;	--	GO:0009501,amyloplast; GO:0009507,chloroplast; GO:0102502,ADP-glucose-starch glucosyltransferase activity; GO:0004373,glycogen (starch) synthase activity; GO:0019252,starch biosynthetic process	PF08323.11:Starch synthase catalytic domain
CSS0000734	0.18	0.54	0.81	0.43	0.27	0.88	0	0	0	3.36	2.1	1.73	0.82	0.09	0.9	4.18	4.62	3.23	Chr8	75847186	75857945	-	CSS0000734	--	--	--	oil body-associated protein 2A-like [Prunus avium]	RecName: Full=Oil body-associated protein 2B {ECO:0000303|PubMed:24406791};	SubName: Full=Uncharacterized protein {ECO:0000313|EMBL:EMJ12998.1};	--	--	PF06884.11:Protein of unknown function (DUF1264)
CSS0000735	3.43	2.01	2.01	5.28	6.81	3.96	2.86	3.88	4.25	4.27	4.65	4.58	3.54	3.53	2.77	2.04	1.13	1.49	Chr14	11120792	11121154	-	CSS0000735	--	K23136 fraxetin 5-hydroxylase [EC:1.14.14.164] | (RefSeq) cytochrome P450 CYP82D47-like (A)	--	PREDICTED: uncharacterized protein LOC109006208 [Juglans regia]	--	SubName: Full=uncharacterized protein LOC109006208 {ECO:0000313|RefSeq:XP_018840963.1};	--	--	PF13456.6:Reverse transcriptase-like
CSS0000736	5.32	4.48	5.28	7.24	7.12	6.74	5.74	7.38	5.09	4.44	0.69	5.75	0	0	0	5.24	7.76	6.59	Chr5	157008267	157011661	+	CSS0000736	--	K08287 dual-specificity kinase [EC:2.7.12.1] | (RefSeq) serine/threonine-protein kinase AFC2 isoform X1 (A)	--	PREDICTED: putative ion channel POLLUX-like 2 [Ziziphus jujuba]	RecName: Full=Putative ion channel POLLUX-like 2;	SubName: Full=Uncharacterized protein {ECO:0000313|EMBL:ONI26469.1};	--	GO:0009507,chloroplast; GO:0009941,chloroplast envelope; GO:0016021,integral component of membrane; GO:0008324,cation transmembrane transporter activity; GO:0006813,potassium ion transport	--
CSS0000737	5.1	4.12	5.12	10.18	12.48	7.76	9.26	4.8	6.18	6.91	5.88	8.13	6.79	5.06	5.12	6.39	6.2	6.27	Contig1020	48329	55396	+	CSS0000737	--	K03257 translation initiation factor 4A | (RefSeq) eukaryotic initiation factor 4A-9-like isoform X1 (A)	ko03013: RNA transport	protein FLX-like 4 [Jatropha curcas]	RecName: Full=Protein FLX-like 2; Short=AtFLXL2;	SubName: Full=Uncharacterized protein {ECO:0000313|EMBL:KDP38754.1};	--	GO:0030154,cell differentiation; GO:0009908,flower development	PF08581.10:Tup N-terminal
CSS0000753	7.77	8.16	7.28	0.29	0.91	0	6.32	18.38	9.05	7.99	3.7	5.87	14.81	5.55	11.62	10.77	9.69	13.13	Chr11	122624174	122624446	+	CSS0000753	--	--	--	unnamed protein product [Coffea canephora]	--	SubName: Full=Uncharacterized protein {ECO:0000313|EMBL:CDP18577.1};	--	--	--
CSS0000754	3.55	1.72	2.57	3.42	2.35	3.55	2.14	1.91	2.57	3.06	2.4	1.91	1.09	1.36	1.15	1.35	1.92	1.71	Chr9	34195221	34226967	-	CSS0000754	--	K14772 U3 small nucleolar RNA-associated protein 20 | (RefSeq) small subunit processome component 20 homolog (A)	--	PREDICTED: small subunit processome component 20 homolog [Vitis vinifera]	--	SubName: Full=small subunit processome component 20 homolog isoform X1 {ECO:0000313|RefSeq:XP_018860481.1, ECO:0000313|RefSeq:XP_018860488.1, ECO:0000313|RefSeq:XP_018860499.1};	DRIM (Down-regulated in metastasis)-like proteins	--	PF07539.12:Down-regulated in metastasis
CSS0000766	6.43	11.85	6.06	6.95	8.2	7.79	4.86	7.06	6.7	7.32	7.59	5.3	2.37	3.08	2.11	3.55	2.64	2.94	Chr3	116939588	116951656	+	CSS0000766	--	--	--	--	--	--	--	--	--
CSS0000767	0.75	0.75	0.61	0.18	0.08	0.22	1.5	0.92	0.29	0.65	0.81	0.56	0.46	0.85	0.15	1	1.79	2.29	Chr13	124537141	124548937	-	CSS0000767	--	K16075 magnesium transporter | (RefSeq) magnesium transporter MRS2-F-like (A)	--	PREDICTED: magnesium transporter MRS2-F [Elaeis guineensis]	RecName: Full=Magnesium transporter MRS2-F;	SubName: Full=Magnesium transporter MRS2/LPE10 {ECO:0000313|EMBL:OVA04794.1};	Magnesium transporters: CorA family	GO:0016021,integral component of membrane; GO:0015095,magnesium ion transmembrane transporter activity	PF01544.18:CorA-like Mg2+ transporter protein
CSS0000773	5.71	3.9	4.49	9.71	10.38	10.44	4.23	4.73	3.41	5.38	4.37	4.28	6.19	4.95	4.62	0	0	0	Chr6	66522614	66524955	-	CSS0000773	--	--	--	PREDICTED: uncharacterized protein LOC104890979 [Beta vulgaris subsp. vulgaris]	--	SubName: Full=Putative ribosomal RNA small subunit methyltransferase A-like {ECO:0000313|EMBL:JAP28994.1};	--	GO:0016021,integral component of membrane; GO:0008168,methyltransferase activity	PF08242.12:Methyltransferase domain
CSS0000774	17.08	13.02	14.36	17.99	17	12.57	17.06	15.7	9.88	12.9	15.6	11.89	8.32	4.82	5.62	12.27	9.85	15.38	Chr6	107293219	107297946	-	CSS0000774	--	K08341 GABA(A) receptor-associated protein | (RefSeq) autophagy-related protein 8D-like (A)	ko04136: Autophagy - other	hypothetical protein COLO4_12497 [Corchorus olitorius]	RecName: Full=Spindle and kinetochore-associated protein 1 homolog;	SubName: Full=Uncharacterized protein {ECO:0000313|EMBL:OMP00645.1};	Uncharacterized conserved protein	GO:0008017,microtubule binding; GO:0051301,cell division; GO:0007059,chromosome segregation	PF07160.12:Spindle and kinetochore-associated protein 1
CSS0000789	1.27	1.45	1.72	0	0	0	0.73	0.16	0.06	1.04	0.71	1.04	1.37	2.07	2.28	1.25	1.27	1.55	Chr11	110932386	110935789	-	CSS0000789	--	K06911 uncharacterized protein | (RefSeq) F-box/LRR-repeat protein At3g59200-like isoform X1 (A)	--	unnamed protein product, partial [Vitis vinifera]	RecName: Full=F-box/LRR-repeat protein At4g14103;	SubName: Full=Uncharacterized protein {ECO:0000313|EMBL:KDO73465.1};	--	--	PF08387.10:FBD
CSS0000791	1.27	0.72	1.09	0.03	0.07	0.19	1.89	3.56	4.62	4.31	4.93	4.57	3.99	4.02	4.22	5.55	4.65	5.71	Contig440	61205	63338	+	CSS0000791	--	K12450 UDP-glucose 4,6-dehydratase [EC:4.2.1.76] | (RefSeq) trifunctional UDP-glucose 4,6-dehydratase/UDP-4-keto-6-deoxy-D-glucose 3,5-epimerase/UDP-4-keto-L-rhamnose-reductase RHM1 (A)	ko00520: Amino sugar and nucleotide sugar metabolism	UDP-L-rhamnose synthase, partial [Camellia sinensis]	RecName: Full=Trifunctional UDP-glucose 4,6-dehydratase/UDP-4-keto-6-deoxy-D-glucose 3,5-epimerase/UDP-4-keto-L-rhamnose-reductase RHM1 {ECO:0000305|PubMed:17190829}; AltName: Full=Protein REPRESSOR OF LRX1 1 {ECO:0000303|PubMed:18567791}; AltName: Full=Rhamnose biosynthetic enzyme 1; Short=AtRHM1; Includes: RecName: Full=UDP-glucose 4,6-dehydratase {ECO:0000305|PubMed:17190829}; EC=4.2.1.76 {ECO…	SubName: Full=trifunctional UDP-glucose 4,6-dehydratase/UDP-4-keto-6-deoxy-D-glucose 3,5-epimerase/UDP-4-keto-L-rhamnose-reductase RHM1 {ECO:0000313|RefSeq:XP_010273412.1};	Putative NAD+-dependent epimerases	GO:0005829,cytosol; GO:0009506,plasmodesma; GO:0008460,dTDP-glucose 4,6-dehydratase activity; GO:0016853,isomerase activity; GO:0016491,oxidoreductase activity; GO:0050377,UDP-glucose 4,6-dehydratase activity; GO:0010280,UDP-L-rhamnose synthase activity; GO:0010315,auxin efflux; GO:0030154,cell differentiation; GO:0071555,cell wall organization; GO:0051555,flavonol biosynthetic process; GO:004212…	PF16363.5:GDP-mannose 4,6 dehydratase
CSS0000794	1.06	1.88	0.94	0.13	0.74	0.33	2.45	2.04	0.89	1.57	0.96	1.45	0.89	1.03	1.22	4.64	2.01	2.67	Chr10	147859079	147861421	-	CSS0000794	--	K14819 dual specificity phosphatase 12 [EC:3.1.3.16 3.1.3.48] | (RefSeq) dual specificity protein phosphatase 12-like isoform X1 (A)	--	PREDICTED: dual specificity protein phosphatase 12-like isoform X1 [Ziziphus jujuba]	RecName: Full=Probable inactive dual specificity protein phosphatase-like At4g18593;	SubName: Full=Uncharacterized protein {ECO:0000313|EMBL:OAY40201.1};	Dual specificity phosphatase	--	PF00782.20:Dual specificity phosphatase, catalytic domain
CSS0000800	14.34	28.78	13.67	0.21	0	1.07	9.28	11.62	6.72	11	4.42	13.83	0.22	0.22	0.22	24.22	15.22	10.57	Chr6	177351745	177352050	+	CSS0000800	--	K14488 SAUR family protein | (RefSeq) auxin-responsive protein SAUR23-like (A)	ko04075: Plant hormone signal transduction	unnamed protein product [Coffea canephora]	RecName: Full=Auxin-responsive protein SAUR20 {ECO:0000305}; AltName: Full=Protein SMALL AUXIN UP RNA 20 {ECO:0000303|PubMed:12036261};	SubName: Full=Uncharacterized protein {ECO:0000313|EMBL:CDO96970.1};	--	GO:0005886,plasma membrane; GO:0009734,auxin-activated signaling pathway; GO:0007275,multicellular organism development; GO:0040008,regulation of growth	PF02519.14:Auxin responsive protein
CSS0000806	3.57	1.95	3.51	7.01	11.56	6.61	3.43	5.42	4.9	7.76	9.22	7.07	4.25	3.98	4.36	4.88	3.47	2.57	Chr2	7294863	7296658	+	CSS0000806	--	K23260 scopoletin glucosyltransferase [EC:2.4.1.128] | (RefSeq) scopoletin glucosyltransferase-like (A)	ko00940: Phenylpropanoid biosynthesis	PREDICTED: UDP-glycosyltransferase 90A1-like [Vitis vinifera]	RecName: Full=UDP-glycosyltransferase 90A1; EC=2.4.1.-;	RecName: Full=Glycosyltransferase {ECO:0000256|RuleBase:RU362057}; EC=2.4.1.- {ECO:0000256|RuleBase:RU362057};	UDP-glucuronosyl and UDP-glucosyl transferase	GO:0043231,intracellular membrane-bounded organelle; GO:0080043,quercetin 3-O-glucosyltransferase activity; GO:0080044,quercetin 7-O-glucosyltransferase activity; GO:0008152,metabolic process	PF00201.18:UDP-glucoronosyl and UDP-glucosyl transferase
CSS0000809	0.12	0.08	0.21	0.39	0.17	0.16	3.72	2.65	2.99	3.16	0.84	2.2	0.17	0.13	0.17	3.54	5.08	4.41	Chr12	133159147	133167063	+	CSS0000809	--	K09338 homeobox-leucine zipper protein | (RefSeq) homeobox-leucine zipper protein ATHB-8-like (A)	--	PREDICTED: uncharacterized protein LOC100243743 [Vitis vinifera]	--	SubName: Full=Uncharacterized protein {ECO:0000313|EMBL:CBI33945.3};	--	GO:0005783,endoplasmic reticulum; GO:0005639,integral component of nuclear inner membrane; GO:0031490,chromatin DNA binding; GO:0070197,meiotic attachment of telomere to nuclear envelope; GO:0006998,nuclear envelope organization	PF09402.10:Man1-Src1p-C-terminal domain
CSS0000845	3.6	8.82	5.03	4.69	5.39	4.79	10.66	23.3	15.7	16.13	17.76	14.78	26.26	24.67	24.4	22.48	19.25	20.36	Chr7	33212718	33214069	-	CSS0000845	--	K07424 cytochrome P450 family 3 subfamily A [EC:1.14.14.1] | (RefSeq) 11-oxo-beta-amyrin 30-oxidase-like (A)	ko00591: Linoleic acid metabolism	cytochrome P450 72A14-like isoform X2 [Hevea brasiliensis]	RecName: Full=Cytochrome P450 72A14; EC=1.14.-.-;	SubName: Full=BnaCnng69060D protein {ECO:0000313|EMBL:CDY70619.1};	Cytochrome P450 CYP4/CYP19/CYP26 subfamilies	GO:0016021,integral component of membrane; GO:0020037,heme binding; GO:0005506,iron ion binding; GO:0004497,monooxygenase activity; GO:0016705,oxidoreductase activity, acting on paired donors, with incorporation or reduction of molecular oxygen	PF00067.22:Cytochrome P450
CSS0000850	16.64	9.38	13	9.58	4.17	5.44	13.84	13.14	13.46	12.91	10.13	14.17	7.04	5.34	7.81	15.72	17.12	23.71	Chr5	166154295	166154743	+	CSS0000850	--	K10999 cellulose synthase A [EC:2.4.1.12] | (RefSeq) hypothetical protein (A)	--	PREDICTED: cellulose synthase-like protein G2 [Fragaria vesca subsp. vesca]	RecName: Full=Cellulose synthase-like protein G2; Short=AtCslG2; EC=2.4.1.-;	SubName: Full=cellulose synthase-like protein G2 isoform X1 {ECO:0000313|RefSeq:XP_018842368.1};	--	GO:0005794,Golgi apparatus; GO:0000139,Golgi membrane; GO:0016021,integral component of membrane; GO:0005886,plasma membrane; GO:0016760,cellulose synthase (UDP-forming) activity; GO:0016759,cellulose synthase activity; GO:0071555,cell wall organization; GO:0030244,cellulose biosynthetic process; GO:0009833,plant-type primary cell wall biogenesis	PF03552.14:Cellulose synthase
CSS0000854	3.14	2.64	2.75	2.42	2.58	3.93	2.1	3.57	3.23	2.53	1.73	2.32	1.35	1.78	1.49	1.01	1.63	1.19	Contig231	175886	185176	+	CSS0000854	--	K19613 leucine-rich repeat protein SHOC2 | (RefSeq) TMV resistance protein N-like (A)	--	TMV resistance protein N-like isoform X1 [Hevea brasiliensis]	RecName: Full=Disease resistance protein TAO1 {ECO:0000305}; AltName: Full=Protein TARGET OF AVRB OPERATION 1 {ECO:0000303|PubMed:18424557};	SubName: Full=Uncharacterized protein {ECO:0000313|EMBL:KDP27361.1};	--	GO:0043531,ADP binding; GO:0005524,ATP binding; GO:0042742,defense response to bacterium; GO:0009816,defense response to bacterium, incompatible interaction; GO:0007165,signal transduction	PF00931.22:NB-ARC domain
CSS0000855	10.51	4.09	1.23	0	0	0.4	4.06	4.56	3.85	4.99	16.26	5.13	7.51	7.08	5.58	13.52	22.82	14.24	Chr14	123222553	123225204	+	CSS0000855	--	K05853 Ca2+ transporting ATPase, sarcoplasmic/endoplasmic reticulum [EC:3.6.3.8] | (RefSeq) POPTRDRAFT_798850; hypothetical protein (A)	--	hypothetical protein CRG98_007125 [Punica granatum]	RecName: Full=Calcium-transporting ATPase 3, endoplasmic reticulum-type; Short=AtECA3; EC=3.6.3.8;	SubName: Full=Uncharacterized protein {ECO:0000313|EMBL:PKI72458.1};	Ca2+ transporting ATPase	GO:0012505,endomembrane system; GO:0005768,endosome; GO:0005794,Golgi apparatus; GO:0000139,Golgi membrane; GO:0016021,integral component of membrane; GO:0031902,late endosome membrane; GO:0033017,sarcoplasmic reticulum membrane; GO:0005802,trans-Golgi network; GO:0005524,ATP binding; GO:0005388,calcium-transporting ATPase activity; GO:0015410,manganese-transporting ATPase activity; GO:0046872,me…	PF00702.26:haloacid dehalogenase-like hydrolase
CSS0000867	2.66	3.06	3.63	1.88	1.78	1.62	2.64	4.58	3.42	1.51	1.18	1.08	2.72	3.78	3.75	3.3	5.01	4.26	Chr8	36489511	36494634	+	CSS0000867	--	K05747 Wiskott-Aldrich syndrome protein | (RefSeq) uncharacterized protein At4g04980 (A)	--	hypothetical protein F511_08583 [Dorcoceras hygrometricum]	RecName: Full=Uncharacterized protein At4g04980;	SubName: Full=Putative ovule protein {ECO:0000313|EMBL:JAP27579.1};	--	GO:0009707,chloroplast outer membrane; GO:0009658,chloroplast organization	--
CSS0000872	6.64	4.14	8.61	10.38	8.96	12.92	5.72	4.78	4.78	4.82	6.32	5.71	3.93	3.48	5.85	1.74	2.21	1.36	Chr3	181299347	181303174	-	CSS0000872	--	K15601 lysine-specific demethylase 3 [EC:1.14.11.-] | (RefSeq) lysine-specific demethylase JMJ25 (A)	--	Transcription factor jumonji domain-containing protein, putative isoform 2, partial [Theobroma cacao]	RecName: Full=Lysine-specific demethylase JMJ25; EC=1.14.11.-; AltName: Full=Jumonji domain-containing protein 25; AltName: Full=Lysine-specific histone demethylase JMJ25; AltName: Full=Protein INCREASE IN BONSAI METHYLATION 1; AltName: Full=Protein JUMONJI 25;	SubName: Full=JmjC domain-containing protein/WRC domain-containing protein {ECO:0000313|EMBL:GAV57801.1};	Putative transcription factor 5qNCA, contains JmjC domain	GO:0000785,chromatin; GO:0005634,nucleus; GO:0051213,dioxygenase activity; GO:0032454,histone demethylase activity (H3-K9 specific); GO:0046872,metal ion binding; GO:0000976,transcription regulatory region sequence-specific DNA binding; GO:0060969,negative regulation of gene silencing; GO:0006355,regulation of transcription, DNA-templated; GO:0006351,transcription, DNA-templated	PF02373.22:JmjC domain, hydroxylase
CSS0000883	2.61	0.07	0.25	0.3	0.27	0.75	0.32	0.33	0.62	0.57	2.51	0.56	3.04	2.17	1.72	1.78	0.95	2.78	Chr15	2826365	2848633	+	CSS0000883	--	K01537 P-type Ca2+ transporter type 2C [EC:7.2.2.10] | (RefSeq) calcium-transporting ATPase 9, plasma membrane-type (A)	--	PREDICTED: calcium-transporting ATPase 9, plasma membrane-type [Erythranthe guttata]	RecName: Full=Calcium-transporting ATPase 9, plasma membrane-type; EC=3.6.3.8; AltName: Full=Ca(2+)-ATPase isoform 9;	RecName: Full=Calcium-transporting ATPase {ECO:0000256|RuleBase:RU361146}; EC=3.6.3.8 {ECO:0000256|RuleBase:RU361146};	Calcium transporting ATPase	GO:0005887,integral component of plasma membrane; GO:0043231,intracellular membrane-bounded organelle; GO:0005886,plasma membrane; GO:0005524,ATP binding; GO:0005388,calcium-transporting ATPase activity; GO:0005516,calmodulin binding; GO:0046872,metal ion binding; GO:0009555,pollen development; GO:0007338,single fertilization	PF00122.20:E1-E2 ATPase
CSS0000884	9.58	8.64	3.97	1.51	2.1	1.64	2.07	0.21	2.77	9.42	3.93	14.62	4.99	6.37	15.37	3.07	8.94	1.79	Contig1292	233669	237826	+	CSS0000884	--	K01867 tryptophanyl-tRNA synthetase [EC:6.1.1.2] | (RefSeq) tryptophan--tRNA ligase, cytoplasmic-like (A)	ko00970: Aminoacyl-tRNA biosynthesis	coiled-coil domain-containing protein 94 homolog [Capsella rubella]	--	SubName: Full=Uncharacterized protein {ECO:0000313|EMBL:EOA38265.1};	Uncharacterized conserved protein	--	PF04502.13:Family of unknown function (DUF572)
CSS0000890	1.72	0.81	1.98	4.37	3.98	6.07	2.31	1.41	0.9	3.31	4.98	2.12	2.61	2.37	4.58	2.36	1.68	1.26	Contig1113	116789	118789	-	CSS0000890	--	--	--	--	--	--	--	--	--
CSS0000902	53.9	33.05	41.33	64.96	64.32	55.28	45.47	53.92	59.87	54.55	56.68	59.81	50.02	47.56	48.83	30.99	30.83	28.51	Chr3	18857832	18877799	-	CSS0000902	--	K13126 polyadenylate-binding protein | (RefSeq) polyadenylate-binding protein 8 (A)	ko03013: RNA transport; ko03015: mRNA surveillance pathway; ko03018: RNA degradation	hypothetical protein CISIN_1g010577mg [Citrus sinensis]	RecName: Full=Polyadenylate-binding protein 8; Short=PABP-8; Short=Poly(A)-binding protein 8;	SubName: Full=Uncharacterized protein {ECO:0000313|EMBL:KDO59775.1};	Polyadenylate-binding protein (RRM superfamily)	GO:0005829,cytosol; GO:0005634,nucleus; GO:0003729,mRNA binding; GO:0006417,regulation of translation; GO:0046686,response to cadmium ion; GO:0016032,viral process	PF00076.22:RNA recognition motif. (a.k.a. RRM, RBD, or RNP domain)
CSS0000906	5.49	3.51	6.3	0.56	0.44	1.01	0.15	0.44	0.16	1.04	2.24	2.5	5.37	5.21	4.88	5.35	5.89	5.16	Contig1039	1011897	1012349	+	CSS0000906	--	K03294 basic amino acid/polyamine antiporter, APA family | (RefSeq) cationic amino acid transporter 1-like (A)	--	PREDICTED: cationic amino acid transporter 1-like [Nicotiana sylvestris]	RecName: Full=Cationic amino acid transporter 1; AltName: Full=Amino acid transporter 1;	SubName: Full=cationic amino acid transporter 1-like {ECO:0000313|RefSeq:XP_009794088.1};	Amino acid transporters	GO:0016021,integral component of membrane; GO:0016020,membrane; GO:0005886,plasma membrane; GO:0015171,amino acid transmembrane transporter activity	PF13906.6:C-terminus of AA_permease
CSS0000914	5.37	3.51	4.75	5.17	3.36	5.24	11.5	9.46	7.98	8.76	7.2	5.7	5.91	4.83	6.99	7.18	8.42	7.56	Chr3	164966855	164988708	-	CSS0000914	--	--	--	uncharacterized protein LOC110937671 isoform X1 [Helianthus annuus]	--	SubName: Full=Uncharacterized protein {ECO:0000313|EMBL:OTG29386.1};	--	--	PF07287.11:Acyclic terpene utilisation family protein AtuA
CSS0000919	12.71	11.35	13.09	9.84	10.21	9.31	16.77	6.54	7.91	12.86	15.68	11.1	20.95	21.2	20.49	16.95	14.76	23.25	Chr12	129108252	129110043	-	CSS0000919	--	K04733 interleukin-1 receptor-associated kinase 4 [EC:2.7.11.1] | (RefSeq) probable L-type lectin-domain containing receptor kinase S.5 (A)	--	hypothetical protein LSAT_3X18360 [Lactuca sativa]	--	SubName: Full=Putative PLATZ transcription factor family protein-like {ECO:0000313|EMBL:JAP25441.1};	--	--	PF04640.14:PLATZ transcription factor
CSS0000920	11.24	10.23	11.27	21.21	18.96	21.91	15.77	15.83	19.37	13.08	14.21	14.96	13.7	16.85	14.7	3.96	5.89	5.51	Chr8	787063	792592	-	CSS0000920	--	K04773 protease IV [EC:3.4.21.-] | (RefSeq) S49 protease IV family peptidase (A)	--	PREDICTED: oligopeptide transporter 3 [Nicotiana attenuata]	RecName: Full=Oligopeptide transporter 3; Short=AtOPT3;	SubName: Full=oligopeptide transporter 3 {ECO:0000313|RefSeq:XP_016439491.1};	Sexual differentiation process protein ISP4	GO:0016021,integral component of membrane; GO:0016020,membrane; GO:0005886,plasma membrane; GO:0009506,plasmodesma; GO:0046915,transition metal ion transmembrane transporter activity; GO:0006875,cellular metal ion homeostasis; GO:0055072,iron ion homeostasis; GO:0007275,multicellular organism development; GO:0015031,protein transport; GO:1990388,xylem-to-phloem iron transport	PF03169.15:OPT oligopeptide transporter protein
CSS0000924	15.38	16.27	15.3	1.14	1.14	2.61	16.48	13.8	12.26	14.96	14.11	16.89	14.11	14.35	14.29	30.37	29.17	33.09	Chr2	158765891	158772676	-	CSS0000924	--	K09260 MADS-box transcription enhancer factor 2A | (RefSeq) agamous-like MADS-box protein AGL14 (A)	--	unnamed protein product [Coffea canephora]	RecName: Full=Agamous-like MADS-box protein AGL82 {ECO:0000305};	SubName: Full=Uncharacterized protein {ECO:0000313|EMBL:CDP04205.1};	MADS box transcription factor	GO:0005634,nucleus; GO:0003700,DNA-binding transcription factor activity; GO:0046983,protein dimerization activity; GO:0000987,proximal promoter sequence-specific DNA binding; GO:0000982,transcription factor activity, RNA polymerase II proximal promoter sequence-specific DNA binding; GO:0045944,positive regulation of transcription by RNA polymerase II; GO:0006351,transcription, DNA-templated	PF00319.18:SRF-type transcription factor (DNA-binding and dimerisation domain)
CSS0000930	18.77	5.36	11.99	21.5	15.18	21.76	11	17.77	19.21	1.26	0	2.12	0	0	0	0.21	0.43	0.37	Chr14	21276516	21277000	-	CSS0000930	--	--	--	thioredoxin domain-containing protein 9 homolog [Momordica charantia]	RecName: Full=Thioredoxin domain-containing protein 9 homolog;	SubName: Full=thioredoxin domain-containing protein 9 homolog {ECO:0000313|RefSeq:XP_008455854.1, ECO:0000313|RefSeq:XP_008455855.1};	ATP binding protein	GO:0005737,cytoplasm; GO:0045454,cell redox homeostasis; GO:0008616,queuosine biosynthetic process	--
CSS0000934	1.86	1.1	1.78	3.28	2.79	2.88	1.64	1.96	1.22	1.59	1.65	1.55	1.49	1.76	2.32	0.21	0.7	0.8	Chr2	30189792	30191987	+	CSS0000934	--	--	--	hypothetical protein VITISV_007567 [Vitis vinifera]	--	SubName: Full=Uncharacterized protein {ECO:0000313|EMBL:CAN71564.1};	--	GO:0070461,SAGA-type complex	PF12767.7:Transcriptional regulator of RNA polII, SAGA, subunit
CSS0000936	1.35	0.4	0.57	1.32	0.85	1.63	1.22	0.41	0.63	0.49	0.16	0.14	1.07	1.52	1.43	0.41	0.71	0.26	Contig829	775097	777315	-	CSS0000936	--	K08654 proprotein convertase subtilisin/kexin type 5 [EC:3.4.21.-] | (RefSeq) uncharacterized protein LOC104445957 (A)	--	uncharacterized protein LOC110820695 [Carica papaya]	--	SubName: Full=uncharacterized protein LOC109011949 {ECO:0000313|RefSeq:XP_018848904.1, ECO:0000313|RefSeq:XP_018848906.1};	--	--	PF03107.16:C1 domain
CSS0000939	0.99	1.25	0.5	2.33	1.85	4.11	1.05	1.1	1.11	1.27	1.53	2	1.45	1.44	1.6	0.25	0.34	0.38	Contig378	160001	164985	-	CSS0000939	--	K01255 leucyl aminopeptidase [EC:3.4.11.1] | (RefSeq) leucyl aminopeptidase (A)	ko00480: Glutathione metabolism	Cyclin [Trema orientalis]	RecName: Full=Cyclin-U4-1; Short=CycU4;1; AltName: Full=Cyclin-P4.1; Short=CycP4;1;	SubName: Full=Cyclin-dependent protein kinase, putative {ECO:0000313|EMBL:EEF51628.1};	Cyclin	GO:0019901,protein kinase binding; GO:0007049,cell cycle; GO:0051301,cell division; GO:0000079,regulation of cyclin-dependent protein serine/threonine kinase activity	PF08613.11:Cyclin
CSS0000946	3.02	2.36	2.44	1.01	1.52	1.34	2.83	3.06	3.26	2.68	2.17	2.47	3.63	3.79	2.9	6.89	4.56	7.14	Chr10	142640360	142649954	-	CSS0000946	--	K00827 alanine-glyoxylate transaminase / (R)-3-amino-2-methylpropionate-pyruvate transaminase [EC:2.6.1.44 2.6.1.40] | (RefSeq) alanine--glyoxylate aminotransferase 2 homolog 2, mitochondrial isoform X2 (A)	ko00250: Alanine, aspartate and glutamate metabolism; ko00260: Glycine, serine and threonine metabolism; ko00270: Cysteine and methionine metabolism; ko00280: Valine, leucine and isoleucine degradation	alanine--glyoxylate aminotransferase 2 homolog 2, mitochondrial isoform X2 [Jatropha curcas]	RecName: Full=Alanine--glyoxylate aminotransferase 2 homolog 3, mitochondrial; EC=2.6.1.44; AltName: Full=Beta-alanine-pyruvate aminotransferase 3; Flags: Precursor;	SubName: Full=Uncharacterized protein {ECO:0000313|EMBL:KDP22797.1};	Alanine-glyoxylate aminotransferase AGT2	GO:0005739,mitochondrion; GO:0008453,alanine-glyoxylate transaminase activity; GO:0042802,identical protein binding; GO:0030170,pyridoxal phosphate binding; GO:0043562,cellular response to nitrogen levels; GO:0009853,photorespiration	PF00202.21:Aminotransferase class-III
CSS0000964	2.76	1.98	3.09	4.82	4.74	5.5	4.99	2.6	4.56	3.66	2.32	2.85	4.72	3.59	4.01	3.14	2.13	2.26	Chr13	72159440	72160341	-	CSS0000964	--	K01870 isoleucyl-tRNA synthetase [EC:6.1.1.5] | (RefSeq) hypothetical protein (A)	ko00970: Aminoacyl-tRNA biosynthesis	PREDICTED: transcription repressor OFP6 [Vitis vinifera]	RecName: Full=Transcription repressor OFP6; AltName: Full=Ovate family protein 6; Short=AtOFP6;	SubName: Full=Ovate family protein 6, putative {ECO:0000313|EMBL:EOY33339.1};	--	GO:0005634,nucleus; GO:0045892,negative regulation of transcription, DNA-templated; GO:0006351,transcription, DNA-templated	PF04844.13:Transcriptional repressor, ovate
CSS0000970	5.1	9.52	4.49	3.03	3.95	6.52	4.22	1.25	2.61	3.3	3.66	5.11	9.14	11.08	9.4	9.12	9.73	6.79	Chr7	149391986	149392576	-	CSS0000970	--	--	--	PREDICTED: uncharacterized protein LOC18587408 [Theobroma cacao]	--	SubName: Full=Uncharacterized protein {ECO:0000313|EMBL:EOY20041.1};	--	--	--
CSS0000971	5.56	3.63	5.13	4.35	3.44	4.19	9.19	5.57	6.01	2.97	3	3.67	1.62	1.72	2.11	6.56	6.71	6.14	Contig753	16657	24541	-	CSS0000971	--	K10706 senataxin [EC:3.6.4.-] | (RefSeq) uncharacterized protein LOC104240059 (A)	--	PREDICTED: uncharacterized protein LOC104240059 [Nicotiana sylvestris]	RecName: Full=Probable helicase MAGATAMA 3; EC=3.6.4.-; AltName: Full=SEN1-like protein;	SubName: Full=uncharacterized protein LOC104240059 {ECO:0000313|RefSeq:XP_009793147.1, ECO:0000313|RefSeq:XP_009793149.1, ECO:0000313|RefSeq:XP_009793150.1};	tRNA-splicing endonuclease positive effector (SEN1)	GO:0005634,nucleus; GO:0005524,ATP binding; GO:0004386,helicase activity; GO:0009553,embryo sac development; GO:0010183,pollen tube guidance; GO:0009875,pollen-pistil interaction	PF13087.6:AAA domain
CSS0000977	6.53	3.58	7.57	1.27	3.8	2.98	3.94	5.54	9.41	3.64	7.51	6.03	6.54	7.5	9.92	8.44	15.22	10.24	Chr9	111322543	111325198	-	CSS0000977	--	K05853 Ca2+ transporting ATPase, sarcoplasmic/endoplasmic reticulum [EC:3.6.3.8] | (RefSeq) POPTRDRAFT_798850; hypothetical protein (A)	--	hypothetical protein CRG98_007125 [Punica granatum]	RecName: Full=Calcium-transporting ATPase 3, endoplasmic reticulum-type; Short=AtECA3; EC=3.6.3.8;	SubName: Full=Uncharacterized protein {ECO:0000313|EMBL:PKI72458.1};	Ca2+ transporting ATPase	GO:0012505,endomembrane system; GO:0005768,endosome; GO:0005794,Golgi apparatus; GO:0000139,Golgi membrane; GO:0016021,integral component of membrane; GO:0031902,late endosome membrane; GO:0033017,sarcoplasmic reticulum membrane; GO:0005802,trans-Golgi network; GO:0005524,ATP binding; GO:0005388,calcium-transporting ATPase activity; GO:0015410,manganese-transporting ATPase activity; GO:0046872,me…	PF00702.26:haloacid dehalogenase-like hydrolase
CSS0000979	3.47	3.07	4.97	5.14	4.3	4.76	2.29	7.18	6.74	5.23	4.93	3.22	0.83	1.85	1.52	0.57	0.71	0.68	Chr6	125760568	125767181	+	CSS0000979	--	K00626 acetyl-CoA C-acetyltransferase [EC:2.3.1.9] | (RefSeq) acetyl-CoA acetyltransferase, cytosolic 1 (A)	ko00071: Fatty acid degradation; ko00072: Synthesis and degradation of ketone bodies; ko00280: Valine, leucine and isoleucine degradation; ko00310: Lysine degradation; ko00380: Tryptophan metabolism; ko00620: Pyruvate metabolism; ko00630: Glyoxylate and dicarboxylate metabolism; ko00640: Propanoate metabolism; ko00650: Butanoate metabolism; ko00900: Terpenoid backbone biosynthesis; ko01200: Carbo…	acetyl-CoA C-acetyltransferase [Camellia chekiangoleosa]	RecName: Full=Acetyl-CoA acetyltransferase, cytosolic 1; EC=2.3.1.9; AltName: Full=Cytosolic acetoacetyl-CoA thiolase 1; Short=Thiolase 1; AltName: Full=Protein EMBRYO DEFECTIVE 1276;	SubName: Full=Acetyl-CoA C-acetyltransferase {ECO:0000313|EMBL:AGH32909.1};	Acetyl-CoA acetyltransferase	GO:0005829,cytosol; GO:0005777,peroxisome; GO:0005886,plasma membrane; GO:0003985,acetyl-CoA C-acetyltransferase activity; GO:0046872,metal ion binding; GO:0006635,fatty acid beta-oxidation; GO:0008299,isoprenoid biosynthetic process; GO:0009846,pollen germination; GO:0009860,pollen tube growth; GO:0016125,sterol metabolic process	PF02803.18:Thiolase, C-terminal domain
CSS0001001	14.8	11.25	15.1	5.38	4.47	5.14	11.89	8.91	11.64	9.22	7.38	8.6	6.49	6.39	5.81	15.03	14.76	14.74	Chr6	150788702	150792484	-	CSS0001001	--	K12854 pre-mRNA-splicing helicase BRR2 [EC:3.6.4.13] | (RefSeq) SNRNP200; DExH-box ATP-dependent RNA helicase DExH12 (A)	ko03040: Spliceosome	RNA helicase BRR2, DEAD-box superfamily [Handroanthus impetiginosus]	RecName: Full=DExH-box ATP-dependent RNA helicase DExH12 {ECO:0000305}; EC=3.6.4.13 {ECO:0000305}; AltName: Full=BRR2 homolog A {ECO:0000305}; Short=AtBRR2A {ECO:0000303|PubMed:19261069}; AltName: Full=Pre-mRNA-splicing helicase BRR2A {ECO:0000305}; AltName: Full=Protein EMBRYO DEFECTIVE 1507 {ECO:0000303|PubMed:15266054};	SubName: Full=RNA helicase BRR2, DEAD-box superfamily {ECO:0000313|EMBL:PIN08567.1}; EC=3.6.4.13 {ECO:0000313|EMBL:PIN08567.1};	RNA helicase BRR2, DEAD-box superfamily	GO:0005829,cytosol; GO:0016020,membrane; GO:0005730,nucleolus; GO:0005681,spliceosomal complex; GO:0005524,ATP binding; GO:0004386,helicase activity; GO:0003723,RNA binding; GO:0006397,mRNA processing; GO:0008380,RNA splicing; GO:0010228,vegetative to reproductive phase transition of meristem	PF02889.16:Sec63 Brl domain
CSS0001003	13.62	13.77	10.98	0.17	0	2.44	0.37	1.25	0.39	3.59	6.49	4.23	0	0.54	0	12.75	12.96	10.86	Chr10	87850099	87851724	+	CSS0001003	--	--	--	--	--	--	--	--	--
CSS0001014	2.01	2.63	2.52	0.96	2.21	1.26	1.17	2.14	1.77	2.15	2.12	2.14	3.75	3.13	3.03	2.84	2.15	2.35	Contig287	409520	411870	+	CSS0001014	--	K15502 serine/threonine-protein phosphatase 6 regulatory ankyrin repeat subunit A | (RefSeq) serine/threonine-protein phosphatase 6 regulatory ankyrin repeat subunit B (A)	--	serine/threonine-protein phosphatase 6 regulatory ankyrin repeat subunit B [Jatropha curcas]	RecName: Full=E3 ubiquitin-protein ligase XBAT32; EC=2.3.2.27; AltName: Full=Ankyrin repeat domain and RING finger-containing protein XBAT32; AltName: Full=Protein XB3 homolog 2; AltName: Full=RING-type E3 ubiquitin transferase XBAT32;	SubName: Full=Uncharacterized protein {ECO:0000313|EMBL:KDP44718.1};	Ankyrin	GO:0046872,metal ion binding; GO:0004842,ubiquitin-protein transferase activity; GO:0010311,lateral root formation; GO:0010366,negative regulation of ethylene biosynthetic process; GO:0051865,protein autoubiquitination; GO:0016567,protein ubiquitination; GO:0009733,response to auxin; GO:0006511,ubiquitin-dependent protein catabolic process	PF13637.6:Ankyrin repeats (many copies)
CSS0001020	3.72	3.66	3.48	2.39	1.87	1.03	4.48	2.8	3.59	3.68	3.59	4.56	5.34	3.49	3.56	7.36	6.35	5.51	Chr2	175590653	175598406	-	CSS0001020	--	K13065 shikimate O-hydroxycinnamoyltransferase [EC:2.3.1.133] | (RefSeq) spermidine hydroxycinnamoyl transferase-like (A)	ko00940: Phenylpropanoid biosynthesis; ko00941: Flavonoid biosynthesis; ko00945: Stilbenoid, diarylheptanoid and gingerol biosynthesis	putative hydroxycinnamoyl-CoA:shikimate/quinate hydroxycinnamoyltransferase [Camellia sinensis]	RecName: Full=Spermidine hydroxycinnamoyl transferase; EC=2.3.1.-; AltName: Full=BAHD-like hydroxycinnamoyl transferase;	SubName: Full=Putative hydroxycinnamoyl-CoA:shikimate/quinate hydroxycinnamoyltransferase {ECO:0000313|EMBL:AFD64619.1};	--	GO:0016410,N-acyltransferase activity; GO:0080074,spermidine:caffeoyl CoA N-acyltransferase activity; GO:0080073,spermidine:coumaroyl CoA N-acyltransferase activity; GO:0080075,spermidine:feruloyl CoA N-acyltransferase activity; GO:0080072,spermidine:sinapoyl CoA N-acyltransferase activity; GO:0009555,pollen development; GO:0010584,pollen exine formation; GO:0080088,spermidine hydroxycinnamate co…	PF02458.15:Transferase family
CSS0001027	0.53	0.1	0.31	0.5	0.41	0.92	0.39	1.11	1.67	1.35	1.37	1.05	0.61	0.69	0.77	0.85	1.08	0.64	Contig379	101883	129815	-	CSS0001027	--	K06640 serine/threonine-protein kinase ATR [EC:2.7.11.1] | (RefSeq) serine/threonine-protein kinase ATR (A)	--	PREDICTED: serine/threonine-protein kinase ATR isoform X1 [Vitis vinifera]	RecName: Full=Serine/threonine-protein kinase ATR; Short=AtATR; EC=2.7.11.1; AltName: Full=Ataxia telangiectasia-mutated and Rad3-related homolog; AltName: Full=DNA repair protein ATR; AltName: Full=Rad3-like protein; Short=AtRAD3;	SubName: Full=Uncharacterized protein {ECO:0000313|EMBL:CCB60589.1};	Protein kinase of the PI-3 kinase family involved in mitotic growth, DNA repair and meiotic recombination	GO:0005634,nucleus; GO:0009506,plasmodesma; GO:0005524,ATP binding; GO:0016301,kinase activity; GO:0004674,protein serine/threonine kinase activity; GO:0006952,defense response; GO:0006281,DNA repair; GO:0006303,double-strand break repair via nonhomologous end joining; GO:0051321,meiotic cell cycle; GO:0032504,multicellular organism reproduction; GO:0033044,regulation of chromosome organization; …	PF02259.23:FAT domain
CSS0001030	23.45	27.67	27.56	25.17	21.34	34.63	17.35	31.59	20.15	22.68	19.09	19.24	18.64	21.93	23.54	11.97	13.62	11.12	Chr2	145776981	145788440	+	CSS0001030	--	K21776 protein lin-54 | (RefSeq) protein tesmin/TSO1-like CXC 5 (A)	--	Tesmin/TSO1-like CXC domain-containing protein [Theobroma cacao]	RecName: Full=Protein tesmin/TSO1-like CXC 5; Short=AtTCX5;	SubName: Full=Tesmin/TSO1-like CXC domain-containing protein {ECO:0000313|EMBL:EOY30746.1};	Metallothionein-like protein	GO:0005634,nucleus; GO:0003700,DNA-binding transcription factor activity; GO:0046872,metal ion binding; GO:0007275,multicellular organism development; GO:0006355,regulation of transcription, DNA-templated	PF03638.15:Tesmin/TSO1-like CXC domain, cysteine-rich domain
CSS0001034	9.14	7.16	4.83	6.58	7.51	6.12	9.17	6.18	8.89	11.47	7.5	11.64	7.08	4.89	7.2	11.67	16.25	13.23	Chr8	41279446	41327133	-	CSS0001034	--	K00688 glycogen phosphorylase [EC:2.4.1.1] | (RefSeq) glycogen phosphorylase 1 (A)	ko00500: Starch and sucrose metabolism	PREDICTED: glycogen phosphorylase 1 isoform X1 [Vitis vinifera]	RecName: Full=Alpha-glucan phosphorylase 2, cytosolic; Short=AtPHS2; EC=2.4.1.1; AltName: Full=Alpha-glucan phosphorylase, H isozyme; AltName: Full=Starch phosphorylase H;	RecName: Full=Alpha-1,4 glucan phosphorylase {ECO:0000256|RuleBase:RU000587}; EC=2.4.1.1 {ECO:0000256|RuleBase:RU000587};	Glycogen phosphorylase	GO:0009507,chloroplast; GO:0005829,cytosol; GO:0008184,glycogen phosphorylase activity; GO:0102250,linear malto-oligosaccharide phosphorylase activity; GO:0004645,phosphorylase activity; GO:0030170,pyridoxal phosphate binding; GO:0102499,SHG alpha-glucan phosphorylase activity; GO:0005980,glycogen catabolic process; GO:0046686,response to cadmium ion; GO:0009414,response to water deprivation	PF00343.20:Carbohydrate phosphorylase
CSS0001038	13.06	9.38	12.67	6.31	4.14	4.48	5.68	3.46	2.38	9.8	10.02	5.91	6.45	4.67	4.47	16.23	9.93	18.35	Chr14	32928392	32932813	-	CSS0001038	--	K22390 acid phosphatase type 7 | (RefSeq) probable inactive purple acid phosphatase 27 (A)	--	Purple acid phosphatase [Handroanthus impetiginosus]	RecName: Full=Probable inactive purple acid phosphatase 27; Flags: Precursor;	RecName: Full=Purple acid phosphatase {ECO:0000256|RuleBase:RU361203}; EC=3.1.3.2 {ECO:0000256|RuleBase:RU361203};	Purple acid phosphatase	GO:0005576,extracellular region; GO:0003993,acid phosphatase activity; GO:0046872,metal ion binding	PF17808.1:Fn3-like domain from Purple Acid Phosphatase
CSS0001041	1.38	1.9	1.45	0	0.06	0	1.46	1.58	1.67	1.25	1.54	1.4	1.19	2.73	1.35	1.59	1.9	1.51	Contig596	270092	271373	+	CSS0001041	--	K01193 beta-fructofuranosidase [EC:3.2.1.26] | (RefSeq) LOC109747879; beta-fructofuranosidase, insoluble isoenzyme 3-like (A)	ko00052: Galactose metabolism; ko00500: Starch and sucrose metabolism	Uncharacterized protein TCM_020393 isoform 1 [Theobroma cacao]	RecName: Full=UPF0481 protein At3g47200;	SubName: Full=Uncharacterized protein isoform 1 {ECO:0000313|EMBL:EOY05384.1};	--	GO:0016021,integral component of membrane; GO:0005886,plasma membrane	PF03140.15:Plant protein of unknown function
CSS0001046	1.8	1.66	6.27	2.14	3.51	3.82	43.09	45.53	43.06	7.56	2.18	6.77	2.99	3.31	4	46.84	38.94	48.17	Chr8	11891291	11897122	+	CSS0001046	--	K01759 lactoylglutathione lyase [EC:4.4.1.5] | (RefSeq) putative lactoylglutathione lyase (A)	ko00620: Pyruvate metabolism	PREDICTED: putative lactoylglutathione lyase isoform X2 [Vitis vinifera]	RecName: Full=Lactoylglutathione lyase GLX1 {ECO:0000303|PubMed:17404219}; EC=4.4.1.5 {ECO:0000250|UniProtKB:Q04760}; AltName: Full=Glyoxalase I {ECO:0000303|PubMed:17404219}; Short=AtGLX1 {ECO:0000303|PubMed:17404219}; Short=GlyI {ECO:0000303|PubMed:17404219};	RecName: Full=Lactoylglutathione lyase {ECO:0000256|RuleBase:RU361179}; EC=4.4.1.5 {ECO:0000256|RuleBase:RU361179}; AltName: Full=Glyoxalase I {ECO:0000256|RuleBase:RU361179};	Predicted glyoxalase	GO:0009941,chloroplast envelope; GO:0005829,cytosol; GO:0005777,peroxisome; GO:0005886,plasma membrane; GO:0005773,vacuole; GO:0051213,dioxygenase activity; GO:0004462,lactoylglutathione lyase activity; GO:0046872,metal ion binding; GO:0019243,methylglyoxal catabolic process to D-lactate via S-lactoyl-glutathione; GO:0046686,response to cadmium ion	PF00903.25:Glyoxalase/Bleomycin resistance protein/Dioxygenase superfamily
CSS0001050	14.89	21.6	16.78	30.3	31.01	26.63	19.66	21.32	16.08	18.39	16.26	15.91	20.97	18.6	20.07	10.46	11.62	11.61	Chr15	113294336	113306507	-	CSS0001050	--	K17553 protein phosphatase 1 regulatory subunit 11 | (RefSeq) protein phosphatase inhibitor protein (A)	--	uncharacterized protein LOC111289258 isoform X2 [Durio zibethinus]	--	SubName: Full=Uncharacterized protein {ECO:0000313|EMBL:KZM89411.1};	--	GO:0016021,integral component of membrane	PF04654.12:Protein of unknown function, DUF599
CSS0001057	5.87	6.39	6.71	17.33	17.5	17.71	15.44	9.87	11.14	8.05	13.05	9.73	13.05	13.34	12.01	5.73	8.03	6.34	Chr9	46089118	46091047	+	CSS0001057	--	K00311 electron-transferring-flavoprotein dehydrogenase [EC:1.5.5.1] | (RefSeq) electron transfer flavoprotein-ubiquinone oxidoreductase, mitochondrial (A)	--	unnamed protein product, partial [Vitis vinifera]	RecName: Full=Electron transfer flavoprotein-ubiquinone oxidoreductase, mitochondrial; Short=ETF-QO; Short=ETF-ubiquinone oxidoreductase; EC=1.5.5.1; Flags: Precursor;	SubName: Full=Electron transfer flavoprotein-ubiquinone oxidoreductase, mitochondrial {ECO:0000313|EMBL:PHU22342.1};	Electron transfer flavoprotein ubiquinone oxidoreductase	GO:0031305,integral component of mitochondrial inner membrane; GO:0017133,mitochondrial electron transfer flavoprotein complex; GO:0005739,mitochondrion; GO:0051539,4 iron, 4 sulfur cluster binding; GO:0009055,electron transfer activity; GO:0004174,electron-transferring-flavoprotein dehydrogenase activity; GO:0046872,metal ion binding; GO:0043783,oxidoreductase activity, oxidizing metal ions with…	--
CSS0001066	1.65	1.18	1.6	1.57	2.09	1.53	3.65	5.82	4.72	1.61	1.43	1.13	0.91	0.52	0.55	1.91	1.45	2.65	Chr8	14517638	14530749	+	CSS0001066	--	K16743 abnormal spindle-like microcephaly-associated protein | (RefSeq) abnormal spindle-like microcephaly-associated protein homolog isoform X1 (A)	--	PREDICTED: abnormal spindle-like microcephaly-associated protein homolog isoform X1 [Nicotiana sylvestris]	RecName: Full=Protein OPAQUE1 {ECO:0000303|PubMed:22892319}; AltName: Full=Myosin XI motor protein {ECO:0000305};	SubName: Full=abnormal spindle-like microcephaly-associated protein homolog isoform X1 {ECO:0000313|RefSeq:XP_009762348.1};	Microtubule-associated protein Asp	GO:0005737,cytoplasm; GO:0016459,myosin complex; GO:0003779,actin binding; GO:0005524,ATP binding; GO:0005516,calmodulin binding; GO:0003774,motor activity	PF00612.27:IQ calmodulin-binding motif
CSS0001071	4.4	1.43	3.18	5.98	7.85	6.73	2.66	4.67	3.7	3.88	4.37	0.91	2.11	1.46	0.64	2.26	2.96	2.87	Contig131	56461	56877	+	CSS0001071	--	K17285 selenium-binding protein 1 | (RefSeq) hypothetical protein (A)	ko00920: Sulfur metabolism	PREDICTED: pentatricopeptide repeat-containing protein At4g33990-like isoform X2 [Nicotiana tabacum]	RecName: Full=Pentatricopeptide repeat-containing protein At4g33990; AltName: Full=Protein EMBRYO DEFECTIVE 2758;	SubName: Full=pentatricopeptide repeat-containing protein At4g33990-like isoform X2 {ECO:0000313|RefSeq:XP_016490826.1};	FOG: PPR repeat	GO:0043231,intracellular membrane-bounded organelle; GO:0004519,endonuclease activity; GO:0003723,RNA binding; GO:0008270,zinc ion binding; GO:0009451,RNA modification	PF13041.6:PPR repeat family
CSS0001073	4.14	2.26	3.25	7.81	6.04	9.43	3.11	3.95	5.05	5.97	7.73	6.64	4.49	5.03	4.64	4.05	5.53	4.1	Chr13	12557788	12580578	-	CSS0001073	--	K17601 WD repeat-containing protein 81 | (RefSeq) protein GFS12 (A)	--	PREDICTED: protein GFS12 isoform X1 [Vitis vinifera]	RecName: Full=Protein GFS12 {ECO:0000303|PubMed:25618824}; EC=2.7.10.- {ECO:0000255|PROSITE-ProRule:PRU00159}; AltName: Full=BEACH domain-containing protein D {ECO:0000303|PubMed:25618824}; AltName: Full=BEACH-domain homolog D {ECO:0000305}; AltName: Full=GREEN FLUORESCENT SEED 12 {ECO:0000303|PubMed:25618824};	SubName: Full=Uncharacterized protein {ECO:0000313|EMBL:CCB50282.1};	Lysosomal trafficking regulator LYST and related BEACH and WD40 repeat proteins	GO:0080008,Cul4-RING E3 ubiquitin ligase complex; GO:0005524,ATP binding; GO:0004672,protein kinase activity; GO:0009816,defense response to bacterium, incompatible interaction; GO:0006623,protein targeting to vacuole	PF02138.18:Beige/BEACH domain
CSS0001075	26.89	32.03	25.19	26.58	23.43	22.11	39.58	29.28	35.31	38.23	43.21	38.4	27.83	25.79	47.19	37.52	73.94	47.08	Chr7	50966463	50975254	+	CSS0001075	--	K02636 cytochrome b6-f complex iron-sulfur subunit [EC:1.10.9.1] | (RefSeq) cytochrome b6-f complex iron-sulfur subunit, chloroplastic (A)	ko00195: Photosynthesis	unnamed protein product, partial [Vitis vinifera]	RecName: Full=Cytochrome b6-f complex iron-sulfur subunit, chloroplastic; EC=1.10.9.1; AltName: Full=Plastohydroquinone:plastocyanin oxidoreductase iron-sulfur protein; AltName: Full=Rieske iron-sulfur protein; Short=ISP; Short=RISP; Flags: Precursor;	SubName: Full=Uncharacterized protein {ECO:0000313|EMBL:CBI20723.3};	--	GO:0009535,chloroplast thylakoid membrane; GO:0016021,integral component of membrane; GO:0051537,2 iron, 2 sulfur cluster binding; GO:0045158,electron transporter, transferring electrons within cytochrome b6/f complex of photosystem II activity; GO:0046872,metal ion binding; GO:0009496,plastoquinol--plastocyanin reductase activity; GO:0015979,photosynthesis	--
CSS0001094	0.66	0.71	0.75	0.36	0.46	0.49	0.87	0.72	0.6	0.85	1.06	0.62	2.29	0.59	1.05	1.14	2.92	1.28	Contig52	30621	34648	-	CSS0001094	--	--	--	unnamed protein product [Coffea canephora]	--	SubName: Full=Uncharacterized protein {ECO:0000313|EMBL:CDO98429.1};	--	GO:0016021,integral component of membrane; GO:0005840,ribosome; GO:0003735,structural constituent of ribosome; GO:0006412,translation	PF07891.12:Protein of unknown function (DUF1666)
CSS0001101	2.2	1.95	0.98	2.71	2.01	1.81	3.27	2.73	3.29	1.95	1.47	3.57	3.07	3.94	2.21	5.6	5.17	2.47	Chr10	111961069	111963408	+	CSS0001101	--	K05909 laccase [EC:1.10.3.2] | (RefSeq) laccase-11 (A)	--	PREDICTED: laccase-11 [Vitis vinifera]	RecName: Full=Laccase-11; EC=1.10.3.2; AltName: Full=Benzenediol:oxygen oxidoreductase 11; AltName: Full=Diphenol oxidase 11; AltName: Full=Urishiol oxidase 11; Flags: Precursor;	RecName: Full=Laccase {ECO:0000256|RuleBase:RU361119}; EC=1.10.3.2 {ECO:0000256|RuleBase:RU361119}; AltName: Full=Benzenediol:oxygen oxidoreductase {ECO:0000256|RuleBase:RU361119}; AltName: Full=Diphenol oxidase {ECO:0000256|RuleBase:RU361119}; AltName: Full=Urishiol oxidase {ECO:0000256|RuleBase:RU361119};	Multicopper oxidases	GO:0048046,apoplast; GO:0005507,copper ion binding; GO:0052716,hydroquinone:oxygen oxidoreductase activity; GO:0016722,oxidoreductase activity, oxidizing metal ions; GO:0046274,lignin catabolic process	PF00394.22:Multicopper oxidase
CSS0001102	5.32	6.16	5.14	5.82	6.46	5.47	5.7	3.37	3.3	5.94	6.61	5.88	7.05	6.2	6.15	2.16	1.62	2.96	Contig826	268443	272750	+	CSS0001102	--	K09338 homeobox-leucine zipper protein | (RefSeq) homeobox-leucine zipper protein ATHB-13 (A)	--	PREDICTED: homeobox-leucine zipper protein ATHB-13 [Ricinus communis]	RecName: Full=Homeobox-leucine zipper protein ATHB-13; AltName: Full=HD-ZIP protein ATHB-13; AltName: Full=Homeodomain transcription factor ATHB-13;	SubName: Full=Homeobox protein, putative {ECO:0000313|EMBL:EEF42166.1};	Transcription factor HEX, contains HOX and HALZ domains	GO:0005634,nucleus; GO:0003700,DNA-binding transcription factor activity; GO:0043565,sequence-specific DNA binding; GO:0048826,cotyledon morphogenesis; GO:0009965,leaf morphogenesis; GO:0080022,primary root development; GO:0009744,response to sucrose; GO:0006351,transcription, DNA-templated	PF02183.18:Homeobox associated leucine zipper
CSS0001105	19.24	12.78	17.25	2.3	1.54	4.84	8.22	16.38	16.33	12.51	7.69	11.64	2.58	1.6	2.75	19.93	18.19	17.38	Chr6	175968602	175983148	-	CSS0001105	--	K01803 triosephosphate isomerase (TIM) [EC:5.3.1.1] | (RefSeq) triosephosphate isomerase, chloroplastic (A)	ko00010: Glycolysis / Gluconeogenesis; ko00051: Fructose and mannose metabolism; ko00562: Inositol phosphate metabolism; ko00710: Carbon fixation in photosynthetic organisms; ko01200: Carbon metabolism; ko01230: Biosynthesis of amino acids	PREDICTED: triosephosphate isomerase, chloroplastic [Solanum pennellii]	RecName: Full=Triosephosphate isomerase, chloroplastic; Short=TIM; Short=Triose-phosphate isomerase; EC=5.3.1.1; Flags: Precursor;	SubName: Full=Uncharacterized protein {ECO:0000313|EnsemblPlants:Solyc01g111120.2.1};	Triosephosphate isomerase	GO:0009507,chloroplast; GO:0004807,triose-phosphate isomerase activity; GO:0006096,glycolytic process; GO:0019253,reductive pentose-phosphate cycle	PF00121.18:Triosephosphate isomerase
CSS0001111	0	0	0	0	0	0.43	2.94	0.22	0.72	0	0	0	0.44	0	1.53	5.72	7.38	5.29	Chr10	37343326	37344052	+	CSS0001111	--	K07056 16S rRNA (cytidine1402-2'-O)-methyltransferase [EC:2.1.1.198] | (RefSeq) uncharacterized protein LOC111307676 isoform X1 (A)	--	uncharacterized protein LOC111307676 isoform X1 [Durio zibethinus]	--	SubName: Full=Putative ovule protein {ECO:0000313|EMBL:JAP19361.1};	--	GO:0008168,methyltransferase activity	--
CSS0001112	8.36	7.01	4.76	24.88	24.54	23.59	7.76	6.48	9.15	11.12	7.79	8	9.47	11.98	5.42	0.21	0.21	0.19	Chr11	58164951	58167521	+	CSS0001112	--	--	--	phosphatidylinositol transfer protein 1-like isoform X3 [Hevea brasiliensis]	--	SubName: Full=Uncharacterized protein {ECO:0000313|EMBL:OAY51674.1};	Phosphatidylinositol transfer protein	GO:0005622,intracellular; GO:0005548,phospholipid transporter activity	PF02121.18:Phosphatidylinositol transfer protein
CSS0001116	9.55	2.37	6.92	0.19	0.6	1.17	0.62	1.2	1.09	2.2	5.83	4.27	9.65	8.44	7.18	6.01	14.26	4.81	Chr8	122015679	122016331	+	CSS0001116	--	K23164 reticulon-4-interacting protein 1, mitochondrial | (RefSeq) LOW QUALITY PROTEIN: reticulon-4-interacting protein 1 homolog, mitochondrial-like (A)	--	uncharacterized protein A4U43_UnF1990 [Asparagus officinalis]	--	SubName: Full=Uncharacterized protein {ECO:0000313|EMBL:ONK55526.1};	Zinc-binding oxidoreductase	GO:0055114,oxidation-reduction process	--
CSS0001118	18.96	10.55	15.22	18.7	15.26	16.15	17.7	17.71	17.43	15.7	17.64	15.99	10.15	7.04	6.32	15.44	15.47	20.74	Chr14	32439085	32444038	-	CSS0001118	--	K11855 ubiquitin carboxyl-terminal hydrolase 36/42 [EC:3.4.19.12] | (RefSeq) ubiquitin carboxyl-terminal hydrolase 21 (A)	--	PREDICTED: ubiquitin carboxyl-terminal hydrolase 21 [Vitis vinifera]	RecName: Full=Ubiquitin carboxyl-terminal hydrolase 21; EC=3.4.19.12; AltName: Full=Deubiquitinating enzyme 21; Short=AtUBP21; AltName: Full=Ubiquitin thioesterase 21; AltName: Full=Ubiquitin-specific-processing protease 21;	SubName: Full=Ubiquitin carboxyl-terminal hydrolase 20 {ECO:0000313|EMBL:OIS97467.1};	Ubiquitin carboxyl-terminal hydrolase	GO:0036459,thiol-dependent ubiquitinyl hydrolase activity; GO:0016579,protein deubiquitination; GO:0006511,ubiquitin-dependent protein catabolic process	PF00443.29:Ubiquitin carboxyl-terminal hydrolase
CSS0001122	2.5	6.73	4.29	3.62	3.55	3.39	18.38	17.43	12.88	3.34	3.67	2.53	3.2	7.87	3.48	19.45	18.58	24.7	Chr10	59031095	59039115	+	CSS0001122	--	K03263 translation initiation factor 5A | (RefSeq) eukaryotic translation initiation factor 5A-2-like (A)	--	eukaryotic translation initiation factor 5A-2 [Prunus persica]	RecName: Full=Eukaryotic translation initiation factor 5A-2; Short=eIF-5A-2; AltName: Full=eIF-4D;	RecName: Full=Eukaryotic translation initiation factor 5A {ECO:0000256|RuleBase:RU362005}; Short=eIF-5A {ECO:0000256|RuleBase:RU362005};	Translation initiation factor 5A (eIF-5A)	GO:0043022,ribosome binding; GO:0003746,translation elongation factor activity; GO:0003743,translation initiation factor activity; GO:0045901,positive regulation of translational elongation; GO:0045905,positive regulation of translational termination; GO:0006452,translational frameshifting	PF01287.20:Eukaryotic elongation factor 5A hypusine, DNA-binding OB fold
CSS0001125	19.56	12.48	17.13	18.56	17.98	18.08	8.16	13.48	17.27	25.66	13.19	26.89	29.15	44.31	35.07	9.09	12.06	8.14	Chr8	17079514	17082869	+	CSS0001125	--	K01051 pectinesterase [EC:3.1.1.11] | (RefSeq) pectinesterase (A)	ko00040: Pentose and glucuronate interconversions	PREDICTED: pectinesterase [Ricinus communis]	RecName: Full=Pectinesterase/pectinesterase inhibitor; Includes: RecName: Full=Pectinesterase inhibitor; AltName: Full=Pectin methylesterase inhibitor; Includes: RecName: Full=Pectinesterase; Short=PE; EC=3.1.1.11; AltName: Full=Pectin methylesterase; Flags: Precursor;	RecName: Full=Pectinesterase {ECO:0000256|RuleBase:RU000589}; EC=3.1.1.11 {ECO:0000256|RuleBase:RU000589};	--	GO:0005618,cell wall; GO:0005576,extracellular region; GO:0045330,aspartyl esterase activity; GO:0004857,enzyme inhibitor activity; GO:0030599,pectinesterase activity; GO:0042545,cell wall modification; GO:0045490,pectin catabolic process	PF01095.19:Pectinesterase
CSS0001129	2.94	3.18	2.13	1.23	1.5	1.46	2.22	5.38	4.24	5.4	2.82	2.66	4.11	4.11	3	5.18	5.05	3.65	Chr5	27347025	27349058	+	CSS0001129	--	--	--	--	--	--	--	--	--
CSS0001132	35.54	20.99	33.3	14.78	16.53	14.01	19.2	9.91	7.62	29.17	16.75	28.08	32.62	35.72	34.89	29.64	31.07	29.43	Chr14	20752112	20760883	-	CSS0001132	--	K14376 poly(A) polymerase [EC:2.7.7.19] | (RefSeq) nuclear poly(A) polymerase 4 (A)	ko03015: mRNA surveillance pathway	PREDICTED: nuclear poly(A) polymerase 4 isoform X2 [Gossypium raimondii]	RecName: Full=Nuclear poly(A) polymerase 4 {ECO:0000303|PubMed:18479511}; Short=AtPAP(IV) {ECO:0000303|PubMed:16282318}; Short=PAP(IV) {ECO:0000305}; Short=Poly(A) polymerase IV {ECO:0000305}; Short=nPAP {ECO:0000303|PubMed:16282318}; EC=2.7.7.19 {ECO:0000269|PubMed:15297145}; AltName: Full=Polynucleotide adenylyltransferase 4 {ECO:0000305};	SubName: Full=Uncharacterized protein {ECO:0000313|EMBL:KJB07466.1};	Poly(A) polymerase and related nucleotidyltransferases	GO:0005634,nucleus; GO:0005524,ATP binding; GO:0046872,metal ion binding; GO:0004652,polynucleotide adenylyltransferase activity; GO:0003723,RNA binding; GO:0006378,mRNA polyadenylation; GO:0043631,RNA polyadenylation	PF04928.17:Poly(A) polymerase central domain
CSS0001146	1.05	0.13	0.83	1.54	1.79	1.77	1.52	1.49	1.77	1.08	1.83	0.78	3.36	4.62	4.47	3.13	3.59	3.48	Chr11	71088993	71094571	+	CSS0001146	--	K03695 ATP-dependent Clp protease ATP-binding subunit ClpB | (RefSeq) protein SMAX1-LIKE 6-like (A)	--	PREDICTED: protein SMAX1-LIKE 6 [Vitis vinifera]	RecName: Full=Protein SMAX1-LIKE 6 {ECO:0000303|PubMed:23893171}; Short=AtSMXL6 {ECO:0000303|PubMed:23893171}; AltName: Full=Protein D53-like 2 {ECO:0000303|PubMed:24336200}; Short=AtD53-like 2 {ECO:0000303|PubMed:24336200}; AltName: Full=Protein D53-like SMXL 6 {ECO:0000303|PubMed:26546446};	SubName: Full=Uncharacterized protein {ECO:0000313|EMBL:CCB43472.1};	Chaperone HSP104 and related ATP-dependent Clp proteases	GO:0005634,nucleus; GO:0019538,protein metabolic process; GO:0006355,regulation of transcription, DNA-templated; GO:1902347,response to strigolactone; GO:0006351,transcription, DNA-templated	PF07724.14:AAA domain (Cdc48 subfamily)
CSS0001152	6.89	12.61	17.65	6.21	3.31	8.16	2.88	0.4	0.87	3.21	2.41	4.05	0.13	0.54	0.53	6.28	5.03	4.04	Chr12	20766646	20769212	+	CSS0001152	--	K08311 putative (di)nucleoside polyphosphate hydrolase [EC:3.6.1.-] | (RefSeq) NUDIX hydrolase, conserved site (A)	ko03018: RNA degradation	PREDICTED: nudix hydrolase 26, chloroplastic-like isoform X2 [Nicotiana attenuata]	RecName: Full=Nudix hydrolase 26, chloroplastic; Short=AtNUDT26; EC=3.6.1.-; AltName: Full=Bis(5'-nucleosyl)-tetraphosphatase (asymmetrical); Flags: Precursor;	SubName: Full=Nudix hydrolase 26, chloroplastic {ECO:0000313|EMBL:OIT28192.1};	--	GO:0009507,chloroplast; GO:0034432,bis(5'-adenosyl)-pentaphosphatase activity; GO:0008893,guanosine-3',5'-bis(diphosphate) 3'-diphosphatase activity; GO:0046872,metal ion binding; GO:0006753,nucleoside phosphate metabolic process	PF00293.28:NUDIX domain
CSS0001159	12.24	9.57	12.66	6.77	5.02	9.81	6.54	9.57	12.87	18.68	18.22	15.73	9.89	11.31	11.48	14.8	14.51	22.62	Chr9	52483133	52488870	+	CSS0001159	--	K13210 far upstream element-binding protein | (RefSeq) far upstream element-binding protein 1 (A)	--	unnamed protein product, partial [Vitis vinifera]	RecName: Full=Protein BTR1 {ECO:0000303|PubMed:18762309}; AltName: Full=Binding to ToMV RNA 1 {ECO:0000303|PubMed:18762309};	SubName: Full=far upstream element-binding protein 2-like isoform X2 {ECO:0000313|RefSeq:XP_010246132.1};	K-homology type RNA binding proteins	GO:0005737,cytoplasm; GO:0003729,mRNA binding; GO:0046719,regulation by virus of viral protein levels in host cell; GO:0009735,response to cytokinin; GO:0008380,RNA splicing	PF00013.29:KH domain
CSS0001160	8.74	7.3	6	7.32	3.91	6.18	13	8.44	9.29	10.67	12.51	13.6	7.45	6.8	5.02	10.56	12.15	16.46	Chr1	152104472	152121121	-	CSS0001160	--	--	--	PREDICTED: uncharacterized protein LOC109012774 [Juglans regia]	RecName: Full=Protein HEAT INTOLERANT 4 {ECO:0000303|PubMed:23408827};	SubName: Full=uncharacterized protein LOC109012774 {ECO:0000313|RefSeq:XP_018850123.1};	--	GO:0010369,chromocenter; GO:0005730,nucleolus; GO:0010286,heat acclimation; GO:0060969,negative regulation of gene silencing; GO:1900034,regulation of cellular response to heat; GO:1901651,regulation of mitotic chromosome decondensation; GO:0009408,response to heat	--
CSS0001162	4.84	6.82	5.17	0.13	0.22	0.91	4.66	5.72	6.84	0.31	0.31	1.35	0.04	0.09	0.04	6.59	5.47	6.41	Contig723	663583	669051	-	CSS0001162	--	--	--	PREDICTED: uncharacterized protein LOC100249177 [Vitis vinifera]	--	SubName: Full=Uncharacterized protein {ECO:0000313|EMBL:CBI28071.3};	--	--	--
CSS0001167	14.75	16.4	15.59	22.57	22.3	21.73	12.78	14.39	10.97	12.65	16.08	11.45	19.83	15.27	15.01	6.47	8.4	8.44	Chr8	84208432	84216612	+	CSS0001167	--	K09647 mitochondrial inner membrane protease subunit 1 [EC:3.4.21.-] | (RefSeq) mitochondrial inner membrane protease subunit 1 (A)	ko03060: Protein export	mitochondrial inner membrane protease subunit 1-like isoform X2 [Hevea brasiliensis]	RecName: Full=Probable thylakoidal processing peptidase 2, chloroplastic; EC=3.4.21.89; AltName: Full=Signal peptidase I-2; Flags: Precursor;	SubName: Full=Uncharacterized protein {ECO:0000313|EMBL:ESR62896.1};	Mitochondrial inner membrane protease, subunit IMP1	GO:0009535,chloroplast thylakoid membrane; GO:0016021,integral component of membrane; GO:0008236,serine-type peptidase activity	PF00717.23:Peptidase S24-like
CSS0001173	4.44	4.17	4.18	8.48	9.78	8.41	9.05	7.98	7.8	2.38	2.06	1.63	4.65	4.11	4.61	1.72	1.21	1.3	Chr1	146431873	146437947	+	CSS0001173	--	--	--	--	--	--	--	--	--
CSS0001175	4.16	1.47	4	1.42	2.54	4.14	3.3	8.52	10.95	5.99	8.58	6.48	8.36	10.07	7.23	8.55	11.3	9.7	Chr9	50644592	50645643	+	CSS0001175	--	K19998 sec1 family domain-containing protein 1 | (RefSeq) SEC1 family transport protein SLY1-like (A)	--	PREDICTED: SEC1 family transport protein SLY1-like [Daucus carota subsp. sativus]	RecName: Full=SEC1 family transport protein SLY1; Short=AtSLY1;	SubName: Full=Uncharacterized protein {ECO:0000313|EMBL:KZN05452.1};	Vesicle trafficking protein Sly1 (Sec1 family)	GO:0005829,cytosol; GO:0015031,protein transport; GO:0006904,vesicle docking involved in exocytosis	--
CSS0001177	65.22	57.42	60.68	55.45	48.04	55.94	53.8	40.89	42.96	59.25	30.74	55.64	48.92	56.21	54.61	22.7	24.72	15.76	Chr11	98834230	98841203	-	CSS0001177	--	K00830 alanine-glyoxylate transaminase / serine-glyoxylate transaminase / serine-pyruvate transaminase [EC:2.6.1.44 2.6.1.45 2.6.1.51] | (RefSeq) serine--glyoxylate aminotransferase (A)	ko00250: Alanine, aspartate and glutamate metabolism; ko00260: Glycine, serine and threonine metabolism; ko00630: Glyoxylate and dicarboxylate metabolism; ko01200: Carbon metabolism; ko04146: Peroxisome	serine--glyoxylate aminotransferase [Olea europaea var. sylvestris]	RecName: Full=Serine--glyoxylate aminotransferase; EC=2.6.1.45 {ECO:0000269|PubMed:18235971, ECO:0000269|PubMed:23098902}; AltName: Full=Alanine--glyoxylate aminotransferase; Short=AGT; EC=2.6.1.44 {ECO:0000269|PubMed:18235971, ECO:0000269|PubMed:23098902}; AltName: Full=Asparagine aminotransferase; EC=2.6.1.-; AltName: Full=Serine--pyruvate aminotransferase; EC=2.6.1.51 {ECO:0000269|PubMed:23098…	SubName: Full=Aminotransferase {ECO:0000313|EMBL:OVA09444.1};	Alanine-glyoxylate aminotransferase AGT1	GO:0048046,apoplast; GO:0009507,chloroplast; GO:0009570,chloroplast stroma; GO:0016020,membrane; GO:0005777,peroxisome; GO:0005886,plasma membrane; GO:0008453,alanine-glyoxylate transaminase activity; GO:0050281,serine-glyoxylate transaminase activity; GO:0004760,serine-pyruvate transaminase activity; GO:0019265,glycine biosynthetic process, by transamination of glyoxylate; GO:0009853,photorespir…	PF00266.19:Aminotransferase class-V
CSS0001180	2.56	3.35	2.17	3.07	3.13	3.37	1.61	0.78	0.89	1.24	2.32	0.88	0.43	0.93	0.57	2.84	2.24	2.78	Chr9	11014703	11022888	-	CSS0001180	--	K03979 GTPase [EC:3.6.5.-] | (RefSeq) GTP-binding protein OBGC, chloroplastic (A)	--	PREDICTED: GTP-binding protein OBGC, chloroplastic isoform X3 [Vitis vinifera]	RecName: Full=Probable GTP-binding protein OBGC1, chloroplastic; Flags: Precursor;	SubName: Full=Uncharacterized protein {ECO:0000313|EMBL:CCB50335.1};	Predicted GTP-binding protein (ODN superfamily)	GO:0009507,chloroplast; GO:0005525,GTP binding; GO:0003924,GTPase activity; GO:0000287,magnesium ion binding; GO:0009658,chloroplast organization	PF01018.22:GTP1/OBG
CSS0001182	0.77	4.91	2.98	1.12	2.35	1.91	3.52	4.06	1.86	1.18	1.58	1.33	6.2	11.73	6.54	1.58	2.54	1.17	Chr14	79336326	79341833	+	CSS0001182	--	K05759 profilin | (RefSeq) profilin-4 (A)	--	profilin-4 [Momordica charantia]	RecName: Full=Profilin-2; AltName: Full=Allergen Bet v II; AltName: Full=Pollen allergen Bet v 2; AltName: Allergen=Bet v 2;	RecName: Full=Profilin {ECO:0000256|RuleBase:RU003909};	Profilin	GO:0005737,cytoplasm; GO:0005856,cytoskeleton; GO:0003779,actin binding	PF00235.19:Profilin
CSS0001207	8.83	20.56	10.14	19.02	21.75	22.42	19.55	14.34	8.41	10.28	11.17	8.65	17.36	10.99	10.91	10.63	12.89	8.54	Chr12	42637613	42638791	-	CSS0001207	--	--	--	PREDICTED: uncharacterized protein LOC103451577 [Malus domestica]	--	SubName: Full=Uncharacterized protein {ECO:0000313|EMBL:EMJ27016.1};	--	GO:0016021,integral component of membrane	--
CSS0001208	6.54	5.27	8.21	6.42	6.05	7.59	5.64	1.77	1.8	2.35	5.21	2.78	1.57	1.24	1.56	2.35	2.14	2.49	Chr3	171828938	171831431	-	CSS0001208	--	K11752 diaminohydroxyphosphoribosylaminopyrimidine deaminase / 5-amino-6-(5-phosphoribosylamino)uracil reductase [EC:3.5.4.26 1.1.1.193] | (RefSeq) riboflavin biosynthesis protein PYRD, chloroplastic (A)	ko00740: Riboflavin metabolism	PREDICTED: riboflavin biosynthesis protein PYRD, chloroplastic [Vitis vinifera]	RecName: Full=Riboflavin biosynthesis protein PYRD, chloroplastic; Includes: RecName: Full=Diaminohydroxyphosphoribosylaminopyrimidine deaminase; Short=DRAP deaminase; EC=3.5.4.26; AltName: Full=Riboflavin-specific deaminase; Includes: RecName: Full=Inactive 5-amino-6-(5-phosphoribosylamino)uracil reductase; AltName: Full=HTP reductase; Flags: Precursor;	SubName: Full=riboflavin biosynthesis protein PYRD, chloroplastic {ECO:0000313|RefSeq:XP_018827830.1};	Cytosine deaminase FCY1 and related enzymes	GO:0009507,chloroplast; GO:0009570,chloroplast stroma; GO:0008835,diaminohydroxyphosphoribosylaminopyrimidine deaminase activity; GO:0008270,zinc ion binding; GO:0055114,oxidation-reduction process; GO:0009231,riboflavin biosynthetic process; GO:0009451,RNA modification	PF00383.23:Cytidine and deoxycytidylate deaminase zinc-binding region
CSS0001210	3.43	0.55	2.04	7.53	5.7	6.45	3.34	5.55	8.03	3.42	3.23	3.2	4.2	5.14	5.46	2.21	2.24	2.6	Chr7	80624729	80629504	+	CSS0001210	--	K12811 ATP-dependent RNA helicase DDX46/PRP5 [EC:3.6.4.13] | (RefSeq) DEAD-box ATP-dependent RNA helicase 42-like (A)	ko03040: Spliceosome	DEAD-box ATP-dependent RNA helicase 42-like [Olea europaea var. sylvestris]	RecName: Full=DEAD-box ATP-dependent RNA helicase 42; EC=3.6.4.13; AltName: Full=DEAD-box RNA helicase RCF1; AltName: Full=REGULATOR OF CBF GENE EXPRESSION 1;	SubName: Full=DEAD-box ATP-dependent RNA helicase 42 {ECO:0000313|RefSeq:XP_008453490.1, ECO:0000313|RefSeq:XP_008453491.1, ECO:0000313|RefSeq:XP_008453492.1};	RNA helicase	GO:0005737,cytoplasm; GO:0005730,nucleolus; GO:0005524,ATP binding; GO:0004004,ATP-dependent RNA helicase activity; GO:0003723,RNA binding; GO:0000398,mRNA splicing, via spliceosome; GO:0010468,regulation of gene expression; GO:0010501,RNA secondary structure unwinding	PF00270.29:DEAD/DEAH box helicase
CSS0001215	12.74	5.64	11.18	16	15.16	16.42	13.75	12.3	12.6	15.29	18.35	13.36	6.85	5.15	4.87	10.97	10.16	14.13	Chr13	74692082	74705156	+	CSS0001215	--	K10400 kinesin family member 15 | (RefSeq) kinesin-like protein KIN-12E (A)	--	PREDICTED: kinesin-like protein KIN-12E isoform X1 [Vitis vinifera]	RecName: Full=Kinesin-like protein KIN-12E {ECO:0000305};	SubName: Full=Uncharacterized protein {ECO:0000313|EMBL:CCB49188.1};	Kinesin-like protein	GO:0005871,kinesin complex; GO:0005874,microtubule; GO:0005524,ATP binding; GO:0016887,ATPase activity; GO:0008017,microtubule binding; GO:0003777,microtubule motor activity; GO:0007018,microtubule-based movement	PF00225.23:Kinesin motor domain
CSS0001221	2.23	1.88	1.48	0.65	1.03	1.29	1.4	1.85	1.63	1.36	2.08	1.74	2.05	1.94	1.49	3.27	3.83	2.81	Chr3	175656547	175673932	+	CSS0001221	--	K00521 ferric-chelate reductase [EC:1.16.1.7] | (RefSeq) ferric reduction oxidase 2-like (A)	--	ferric reduction oxidase 2-like [Dorcoceras hygrometricum]	RecName: Full=Ferric reduction oxidase 2; Short=AtFRO2; EC=1.16.1.7; AltName: Full=Ferric-chelate reductase 2; AltName: Full=Protein FERRIC CHELATE REDUCTASE DEFECTIVE 1;	SubName: Full=Putative ferric reduction oxidase 2 {ECO:0000313|EMBL:OTG29359.1};	Ferric reductase, NADH/NADPH oxidase and related proteins	GO:0016021,integral component of membrane; GO:0005886,plasma membrane; GO:0000293,ferric-chelate reductase activity; GO:0046872,metal ion binding; GO:0006811,ion transport; GO:0015688,iron chelate transport; GO:0055072,iron ion homeostasis; GO:0009617,response to bacterium	PF08030.12:Ferric reductase NAD binding domain
CSS0001224	0.31	2.06	0.81	1.87	2.84	0.99	2.09	0.51	1.46	0.83	0.45	0.93	4.59	3.82	6.45	1.4	1.1	2.09	Chr3	37027792	37032479	+	CSS0001224	--	K00765 ATP phosphoribosyltransferase [EC:2.4.2.17] | (RefSeq) ATP phosphoribosyltransferase 2, chloroplastic (A)	ko00340: Histidine metabolism; ko01230: Biosynthesis of amino acids	PREDICTED: ATP phosphoribosyltransferase 2, chloroplastic [Nicotiana tomentosiformis]	RecName: Full=ATP phosphoribosyltransferase 2, chloroplastic; Short=ATP-PRTase 2; Short=AtATP-PRT2; EC=2.4.2.17; Flags: Precursor;	SubName: Full=ATP phosphoribosyltransferase 2, chloroplastic-like {ECO:0000313|RefSeq:XP_016457621.1};	ATP phosphoribosyltransferase	GO:0009507,chloroplast; GO:0009570,chloroplast stroma; GO:0003879,ATP phosphoribosyltransferase activity; GO:0000287,magnesium ion binding; GO:0000105,histidine biosynthetic process	PF01634.18:ATP phosphoribosyltransferase
CSS0001230	91.98	90.24	97.33	46.84	46.07	40.6	96.66	75.31	66.43	58.97	40.06	57.12	44.6	35.01	41.02	93.43	82.8	101.13	Chr7	149772207	149778782	+	CSS0001230	--	K01599 uroporphyrinogen decarboxylase [EC:4.1.1.37] | (RefSeq) uroporphyrinogen decarboxylase (A)	ko00860: Porphyrin and chlorophyll metabolism	uroporphyrinogen decarboxylase, chloroplastic [Quercus suber]	RecName: Full=Uroporphyrinogen decarboxylase, chloroplastic; Short=UPD; Short=URO-D; EC=4.1.1.37; Flags: Precursor;	SubName: Full=uroporphyrinogen decarboxylase-like {ECO:0000313|RefSeq:XP_018838987.1};	Uroporphyrinogen decarboxylase	GO:0009507,chloroplast; GO:0004853,uroporphyrinogen decarboxylase activity; GO:0015995,chlorophyll biosynthetic process; GO:0006782,protoporphyrinogen IX biosynthetic process	PF01208.17:Uroporphyrinogen decarboxylase (URO-D)
CSS0001244	7.79	1.43	4.72	2.99	1.44	2.75	3.31	5.72	7.01	3.72	4.81	5.52	4.49	7.27	4.77	4.79	7.95	5.55	Chr13	17688698	17689799	-	CSS0001244	--	K13457 disease resistance protein RPM1 | (RefSeq) putative disease resistance protein At1g50180 (A)	ko04626: Plant-pathogen interaction	PREDICTED: putative disease resistance protein At1g50180 isoform X1 [Vitis vinifera]	RecName: Full=Putative disease resistance protein At1g50180;	SubName: Full=Uncharacterized protein {ECO:0000313|EMBL:KJB42943.1};	Apoptotic ATPase	GO:0005886,plasma membrane; GO:0009506,plasmodesma; GO:0043531,ADP binding; GO:0005524,ATP binding; GO:0006952,defense response; GO:0007165,signal transduction	PF00931.22:NB-ARC domain
CSS0001248	0.91	0.97	1.63	1.36	1.77	1.51	4.63	8.05	10.22	10.17	12	13.12	11.01	16.14	14.47	10.49	11.62	7.34	Chr1	155539753	155541261	-	CSS0001248	--	K15405 midchain alkane hydroxylase | (RefSeq) alkane hydroxylase MAH1-like (A)	ko00073: Cutin, suberine and wax biosynthesis	alkane hydroxylase MAH1-like [Olea europaea var. sylvestris]	RecName: Full=Alkane hydroxylase MAH1 {ECO:0000303|PubMed:17905869}; EC=1.14.-.- {ECO:0000305|PubMed:17905869}; AltName: Full=Cytochrome P450 96A15 {ECO:0000305}; AltName: Full=Protein MID-CHAIN ALKANE HYDROXYLASE 1 {ECO:0000303|PubMed:17905869};	SubName: Full=Cytochrome P450 {ECO:0000313|EMBL:BAX34716.1};	Cytochrome P450 CYP4/CYP19/CYP26 subfamilies	GO:0005783,endoplasmic reticulum; GO:0005789,endoplasmic reticulum membrane; GO:0016021,integral component of membrane; GO:0020037,heme binding; GO:0005506,iron ion binding; GO:0080133,midchain alkane hydroxylase activity; GO:0010025,wax biosynthetic process	PF00067.22:Cytochrome P450
CSS0001255	9.8	13.67	10.06	4.96	9.99	6.18	11.8	7.12	4.17	5.36	6.27	4.44	20.47	19.43	20.29	15.06	7.39	5.79	Chr3	133490539	133492399	-	CSS0001255	--	--	--	hypothetical protein PHAVU_005G045100g [Phaseolus vulgaris]	RecName: Full=Non-specific lipid-transfer protein 8; Short=LTP 8; Flags: Precursor;	RecName: Full=Non-specific lipid-transfer protein {ECO:0000256|RuleBase:RU000628};	--	GO:0016020,membrane; GO:0008289,lipid binding; GO:0006869,lipid transport	PF00234.22:Protease inhibitor/seed storage/LTP family
CSS0001257	29.63	15.31	22.41	14.03	11.49	14.02	26.5	27.14	33.42	15.65	14.02	18.39	20.41	23.49	21.88	27.98	31.2	33.77	Chr2	114780064	114787545	+	CSS0001257	--	K03301 ATP:ADP antiporter, AAA family | (RefSeq) plastidic ATP/ADP-transporter-like (A)	--	plastidic ATP/ADP-transporter-like [Olea europaea var. sylvestris]	RecName: Full=Plastidic ATP/ADP-transporter;	RecName: Full=ADP,ATP carrier protein {ECO:0000256|RuleBase:RU363121};	--	GO:0031969,chloroplast membrane; GO:0016021,integral component of membrane; GO:0005524,ATP binding; GO:0005471,ATP:ADP antiporter activity	PF03219.14:TLC ATP/ADP transporter
CSS0001261	4.09	6.42	5.2	2	2.3	3.12	4.1	4.66	4.3	2.23	4.44	3.18	6.2	9.94	8.15	4.29	5.67	3.09	Chr8	60498571	60501385	-	CSS0001261	--	--	--	von Willebrand factor, type A [Parasponia andersonii]	--	SubName: Full=Inter-alpha-trypsin inhibitor heavy chain H3, putative {ECO:0000313|EMBL:EEF38218.1};	--	--	PF00092.28:von Willebrand factor type A domain
CSS0001262	2.04	7.07	2.78	5.09	4.96	6.44	4.68	2.36	1.98	1.82	1.92	2.86	7.58	5.38	6.97	4.37	3.79	4.53	Chr3	71193750	71203304	-	CSS0001262	--	K12948 signal peptidase complex subunit 3 [EC:3.4.-.-] | (RefSeq) signal peptidase complex subunit 3B (A)	ko03060: Protein export	signal peptidase complex subunit 3B [Arachis duranensis]	RecName: Full=Signal peptidase complex subunit 3B; EC=3.4.-.-; AltName: Full=Microsomal signal peptidase 22 kDa subunit; Short=SPC22; Short=SPase 22 kDa subunit;	SubName: Full=Uncharacterized protein {ECO:0000313|EMBL:CCB59897.1};	Signal peptidase complex subunit	GO:0005618,cell wall; GO:0016021,integral component of membrane; GO:0031090,organelle membrane; GO:0005787,signal peptidase complex; GO:0008233,peptidase activity; GO:0045047,protein targeting to ER; GO:0006465,signal peptide processing	PF04573.12:Signal peptidase subunit
CSS0001287	0.41	0.17	0.21	0.49	0.19	0.53	0.64	2.01	3.08	1.64	1.04	1.64	2.73	3.1	2.81	1.48	2.23	1.21	Chr12	151232964	151247667	-	CSS0001287	--	K13447 respiratory burst oxidase [EC:1.6.3.- 1.11.1.-] | (RefSeq) respiratory burst oxidase homolog protein A (A)	ko04016: MAPK signaling pathway - plant; ko04626: Plant-pathogen interaction	unnamed protein product [Coffea canephora]	RecName: Full=Respiratory burst oxidase homolog protein A; EC=1.11.1.-; EC=1.6.3.-; AltName: Full=NADPH oxidase RBOHA; AltName: Full=StRBOHA;	SubName: Full=Uncharacterized protein {ECO:0000313|EMBL:CDP12086.1};	Ferric reductase, NADH/NADPH oxidase and related proteins	GO:0016021,integral component of membrane; GO:0005886,plasma membrane; GO:0005509,calcium ion binding; GO:0050664,oxidoreductase activity, acting on NAD(P)H, oxygen as acceptor; GO:0004601,peroxidase activity	PF08030.12:Ferric reductase NAD binding domain
CSS0001300	234.31	40.6	181.1	129.92	131.97	117.51	150.5	172.23	217.73	269.86	237.99	254.27	126.79	126.65	153.07	156.97	159.85	170.07	Chr14	112189436	112191170	+	CSS0001300	--	K06617 raffinose synthase [EC:2.4.1.82] | (RefSeq) POPTRDRAFT_762165; hypothetical protein (A)	ko00052: Galactose metabolism	raffinose synthase 1 [Camellia sinensis]	RecName: Full=Probable galactinol--sucrose galactosyltransferase 6; EC=2.4.1.82; AltName: Full=Protein DARK INDUCIBLE 10; AltName: Full=Raffinose synthase 6;	SubName: Full=Raffinose synthase 1 {ECO:0000313|EMBL:AKQ62850.1};	--	GO:0047274,galactinol-sucrose galactosyltransferase activity; GO:0005975,carbohydrate metabolic process	PF05691.12:Raffinose synthase or seed imbibition protein Sip1
CSS0001305	0.85	4.32	2.2	3.18	2.77	3.17	0.99	0.72	1.48	2.48	1.76	2.42	7.45	11.29	10.64	1.84	3.33	1.78	Chr2	47419505	47428276	+	CSS0001305	--	K09872 aquaporin PIP | (RefSeq) aquaporin PIP2-7 (A)	--	hypothetical protein EUGRSUZ_I01429 [Eucalyptus grandis]	RecName: Full=Aquaporin PIP2-7; AltName: Full=Plasma membrane intrinsic protein 2-7; Short=AtPIP2;7; AltName: Full=Plasma membrane intrinsic protein 3; AltName: Full=Salt stress-induced major intrinsic protein;	SubName: Full=Uncharacterized protein {ECO:0000313|EMBL:KCW55551.1};	Aquaporin (major intrinsic protein family)	GO:0046658,anchored component of plasma membrane; GO:0005887,integral component of plasma membrane; GO:0016020,membrane; GO:0005634,nucleus; GO:0005886,plasma membrane; GO:0009506,plasmodesma; GO:0005773,vacuole; GO:0003729,mRNA binding; GO:0015250,water channel activity; GO:0034220,ion transmembrane transport; GO:0009737,response to abscisic acid	PF00230.20:Major intrinsic protein
CSS0001318	27.71	12.45	21.56	35.23	33.1	38.21	15.68	24.95	25.72	33.95	41	32.3	23.67	36.92	28.9	15.55	24.87	12.55	Contig149	606445	607106	+	CSS0001318	--	K15210 snRNA-activating protein complex subunit 3 | (RefSeq) snRNA-activating protein complex subunit (A)	--	PREDICTED: uncharacterized protein LOC104878601 isoform X2 [Vitis vinifera]	--	SubName: Full=Uncharacterized protein {ECO:0000313|EMBL:CBI38507.3};	--	GO:0003677,DNA binding; GO:0009301,snRNA transcription; GO:0006366,transcription by RNA polymerase II	--
CSS0001319	32.72	24.83	27.81	29.93	26.07	26.15	14.84	14.94	15.91	17.1	16.76	16.62	30.6	29.28	29.03	12.26	13.08	12.23	Contig983	128527	131974	+	CSS0001319	--	no KO assigned | (RefSeq) probable inactive receptor kinase At1g48480 (A)	--	PREDICTED: probable inactive receptor kinase At1g48480 [Vitis vinifera]	RecName: Full=Probable inactive receptor kinase At1g48480; Flags: Precursor;	SubName: Full=Uncharacterized protein {ECO:0000313|EMBL:CCB43298.1};	--	GO:0016021,integral component of membrane; GO:0005886,plasma membrane; GO:0009506,plasmodesma; GO:0005774,vacuolar membrane; GO:0005524,ATP binding; GO:0004672,protein kinase activity	PF00069.25:Protein kinase domain
CSS0001321	12.16	15.09	14.19	8.63	11.83	10.28	18.69	18.87	16.52	14.58	13.49	12.01	20.52	28.76	22.04	11.65	13	16.77	Chr6	112429762	112430503	-	CSS0001321	--	K09286 EREBP-like factor | (RefSeq) ethylene-responsive transcription factor TINY-like isoform X1 (A)	--	ethylene response factor 2 [Actinidia deliciosa]	RecName: Full=Ethylene-responsive transcription factor ERF034;	SubName: Full=Ethylene response factor 2 {ECO:0000313|EMBL:ADJ67431.1};	--	GO:0005634,nucleus; GO:0003700,DNA-binding transcription factor activity; GO:0044212,transcription regulatory region DNA binding; GO:0009873,ethylene-activated signaling pathway; GO:0006351,transcription, DNA-templated	PF00847.20:AP2 domain
CSS0001327	2.15	0.34	1.26	0	0	0.68	3.35	3.24	1.65	1.51	2.33	3.39	1.28	1.52	1.39	1.4	5.2	2.79	Contig114	80771	81741	-	CSS0001327	--	K09422 transcription factor MYB, plant | (RefSeq) uncharacterized LOC109172334 (A)	--	PREDICTED: uncharacterized protein LOC109172334 isoform X2 [Ipomoea nil]	RecName: Full=Transcription factor MYB3R-4 {ECO:0000303|PubMed:11597504}; AltName: Full=Myb-related protein 3R-4 {ECO:0000303|PubMed:11597504}; AltName: Full=Protein ENHANCED DEFECTIVE CYTOKINESIS {ECO:0000303|PubMed:25806785};	SubName: Full=Uncharacterized protein {ECO:0000313|EMBL:CDO98381.1};	Transcription factor, Myb superfamily	GO:0005634,nucleus; GO:0003700,DNA-binding transcription factor activity; GO:0000981,DNA-binding transcription factor activity, RNA polymerase II-specific; GO:0043565,sequence-specific DNA binding; GO:0003713,transcription coactivator activity; GO:0001135,RNA polymerase II transcription regulator recruiting activity; GO:0044212,transcription regulatory region DNA binding; GO:0030154,cell differen…	PF00249.31:Myb-like DNA-binding domain
CSS0001335	2.46	2.2	2.85	3.47	4.26	4	1.39	2.11	1.8	2.24	2.96	2.31	2.07	1.83	3.28	1.94	1.86	2.04	Chr3	78898686	78905150	-	CSS0001335	--	K02948 small subunit ribosomal protein S11 | (RefSeq) probable ribosomal protein S11, mitochondrial (A)	ko03010: Ribosome	putative ribosomal protein s11, mitochondrial [Quercus suber]	RecName: Full=Probable ribosomal protein S11, mitochondrial {ECO:0000305}; Short=MRP-S11; Short=S11mt; AltName: Full=Protein NUCLEAR FUSION DEFECTIVE 3, mitochondrial {ECO:0000303|PubMed:16698901}; Flags: Precursor;	SubName: Full=Uncharacterized protein {ECO:0000313|EMBL:CCB61804.1};	--	GO:0005763,mitochondrial small ribosomal subunit; GO:0048027,mRNA 5'-UTR binding; GO:0070181,small ribosomal subunit rRNA binding; GO:0003735,structural constituent of ribosome; GO:0000741,karyogamy; GO:0000462,maturation of SSU-rRNA from tricistronic rRNA transcript (SSU-rRNA, 5.8S rRNA, LSU-rRNA); GO:0010197,polar nucleus fusion; GO:0000028,ribosomal small subunit assembly; GO:0006412,translati…	PF00411.19:Ribosomal protein S11
CSS0001337	19.65	19.23	18.24	21.69	17.53	15.36	21.74	19.31	12.65	14.32	17.44	8.99	11.76	6.32	5.27	20.1	17.67	29.04	Chr1	172772396	172774913	-	CSS0001337	--	K06662 cell cycle checkpoint protein | (RefSeq) cell cycle checkpoint protein RAD17-like (A)	--	l10-interacting myb domain-containing protein [Quercus suber]	RecName: Full=L10-interacting MYB domain-containing protein {ECO:0000303|PubMed:25707794};	SubName: Full=uncharacterized protein LOC104231211 {ECO:0000313|RefSeq:XP_009782470.1};	--	GO:0005634,nucleus; GO:0006355,regulation of transcription, DNA-templated; GO:0006351,transcription, DNA-templated	PF12776.7:Myb/SANT-like DNA-binding domain
CSS0001340	27.13	44.02	33.51	30.45	34.08	25.69	21.51	15.8	8.99	15.34	15.4	11.1	23.66	18.05	19.42	27.28	30.43	28.88	Chr7	47529138	47530074	-	CSS0001340	--	K09422 transcription factor MYB, plant | (RefSeq) MYB-like transcription factor ETC3 (A)	--	transcription factor CPC [Prunus persica]	RecName: Full=Transcription factor CPC; AltName: Full=Protein CAPRICE;	SubName: Full=Uncharacterized protein {ECO:0000313|EMBL:EMJ17209.1};	--	GO:0005634,nucleus; GO:0003700,DNA-binding transcription factor activity; GO:0000981,DNA-binding transcription factor activity, RNA polymerase II-specific; GO:0043565,sequence-specific DNA binding; GO:0001135,RNA polymerase II transcription regulator recruiting activity; GO:0044212,transcription regulatory region DNA binding; GO:0009913,epidermal cell differentiation; GO:0007275,multicellular org…	--
CSS0001341	30.32	26.42	27.89	21.6	15.44	21.38	27.03	35.22	35.54	32.14	27.92	29.71	20.09	21.75	20.44	36.93	45.79	37.88	Chr3	25222247	25232620	+	CSS0001341	--	K01876 aspartyl-tRNA synthetase [EC:6.1.1.12] | (RefSeq) aspartyl-tRNA synthetase-like (A)	ko00970: Aminoacyl-tRNA biosynthesis	PREDICTED: aspartate--tRNA ligase, chloroplastic/mitochondrial [Vitis vinifera]	RecName: Full=Aspartate--tRNA ligase, chloroplastic/mitochondrial {ECO:0000305}; EC=6.1.1.12 {ECO:0000305}; AltName: Full=Aspartyl-tRNA synthetase {ECO:0000305}; Short=AspRS {ECO:0000305};	SubName: Full=Uncharacterized protein {ECO:0000313|EMBL:CBI25118.3};	Aspartyl-tRNA synthetase, mitochondrial	GO:0009507,chloroplast; GO:0016020,membrane; GO:0005739,mitochondrion; GO:0004815,aspartate-tRNA ligase activity; GO:0005524,ATP binding; GO:0003677,DNA binding; GO:0046872,metal ion binding; GO:0006418,tRNA aminoacylation for protein translation	PF00152.20:tRNA synthetases class II (D, K and N)
CSS0001347	5.52	1.78	2.89	1.85	1.84	2.24	3.01	3.95	11.68	4.99	2.41	2.59	2.11	2.66	2.64	1.69	4.65	1.24	Chr9	5375539	5388472	-	CSS0001347	--	K21596 calmodulin-binding transcription activator | (RefSeq) calmodulin-binding transcription activator 6 (A)	--	PREDICTED: calmodulin-binding transcription activator 6 isoform X1 [Vitis vinifera]	RecName: Full=Calmodulin-binding transcription activator 5 {ECO:0000303|PubMed:11925432}; Short=AtCAMTA5 {ECO:0000303|PubMed:11925432}; AltName: Full=Ethylene-induced calmodulin-binding protein f {ECO:0000303|PubMed:11782485}; Short=EICBP.f {ECO:0000303|PubMed:11782485}; AltName: Full=Signal-responsive protein 6 {ECO:0000303|PubMed:12218065}; Short=AtSR6 {ECO:0000303|PubMed:12218065};	SubName: Full=Uncharacterized protein {ECO:0000313|EMBL:CBI22906.3};	Uncharacterized conserved protein, contains IPT/TIG domain	GO:0005634,nucleus; GO:0005516,calmodulin binding; GO:0003700,DNA-binding transcription factor activity; GO:0043565,sequence-specific DNA binding; GO:0001077,proximal promoter DNA-binding transcription activator activity, RNA polymerase II-specific; GO:0070417,cellular response to cold; GO:0045944,positive regulation of transcription by RNA polymerase II; GO:0006355,regulation of transcription, D…	PF03859.16:CG-1 domain
CSS0001348	385.19	931.56	642.28	525.75	947.75	664	315.74	278.3	259.25	319.06	235.47	313.12	988.56	1187.13	1047.45	412.73	285.73	268.96	Contig682	150882	152337	-	CSS0001348	--	--	--	metallothionein-like protein [Camellia sinensis]	RecName: Full=Metallothionein-like protein type 2;	SubName: Full=Metallothionein-like protein {ECO:0000313|EMBL:ABD97882.2};	--	GO:0046872,metal ion binding	PF01439.18:Metallothionein
CSS0001352	6.57	0.59	4.5	0	0	0	2.25	0.79	0	0	0	0	0	0	0	5.56	2.42	6.36	Chr13	79665614	79666603	-	CSS0001352	--	--	--	uncharacterized protein LOC111277623 [Durio zibethinus]	--	--	--	--	--
CSS0001353	10.93	8.44	11.99	14.42	16.62	19.91	8.37	20.43	20.38	16.14	19.07	15.33	5.26	5.39	4.06	3.54	3.81	7.64	Chr15	26999089	27009347	+	CSS0001353	--	K06573 solute carrier family 4 (anion exchanger), member 1 | (RefSeq) BOR1; borate transporter (A)	--	boron transporter 4 [Herrania umbratica]	RecName: Full=Boron transporter 4;	SubName: Full=Boron transporter, putative {ECO:0000313|EMBL:EOY26575.1};	Na+-independent Cl/HCO3 exchanger AE1 and related transporters (SLC4 family)	GO:0005887,integral component of plasma membrane; GO:0005886,plasma membrane; GO:0015301,anion:anion antiporter activity; GO:0080139,borate efflux transmembrane transporter activity; GO:0005452,inorganic anion exchanger activity; GO:0046713,borate transport; GO:0080029,cellular response to boron-containing substance levels; GO:0051453,regulation of intracellular pH	PF00955.21:HCO3- transporter family
CSS0001378	2.81	3.47	1.26	14.61	10.49	14.92	2.64	5.11	3.5	5.13	5.47	1.8	11.9	9.32	9.57	2.25	3.26	9.13	Chr14	7726550	7727341	-	CSS0001378	--	--	--	--	--	--	--	--	--
CSS0001380	9.89	4.33	19.13	9.65	7.01	5.65	7.84	5.75	7.84	26.29	7.96	19.48	5.16	4.23	3.02	5.58	5.8	7.01	Contig731	276198	285070	+	CSS0001380	--	K03237 translation initiation factor 2 subunit 1 | (RefSeq) eukaryotic translation initiation factor 2 subunit alpha homolog (A)	ko03013: RNA transport; ko04141: Protein processing in endoplasmic reticulum	eukaryotic translation initiation factor 2 subunit alpha homolog [Sesamum indicum]	RecName: Full=Eukaryotic translation initiation factor 2 subunit alpha homolog {ECO:0000305};	SubName: Full=Uncharacterized protein {ECO:0000313|EMBL:CCB49835.1};	Translation initiation factor 2, alpha subunit (eIF-2alpha)	GO:0005829,cytosol; GO:0033290,eukaryotic 48S preinitiation complex; GO:0005850,eukaryotic translation initiation factor 2 complex; GO:0005851,eukaryotic translation initiation factor 2B complex; GO:0043614,multi-eIF complex; GO:0005634,nucleus; GO:0005840,ribosome; GO:0003729,mRNA binding; GO:0043022,ribosome binding; GO:0003743,translation initiation factor activity; GO:0006413,translational in…	PF07541.12:Eukaryotic translation initiation factor 2 alpha subunit
CSS0001381	2.9	4.4	3.22	0.71	1.66	0.81	1.44	0.84	0.41	1.96	0.94	1.78	0.84	1.03	1.11	1.4	1.14	0.41	Chr1	139475440	139476161	+	CSS0001381	--	--	--	--	--	--	--	--	--
CSS0001390	2.8	1.2	1.56	1.89	1.61	2.6	7.05	4.53	4.16	5.11	4.44	4.69	5.66	4.52	4.64	7.23	6.07	7.55	Chr12	147125140	147130414	+	CSS0001390	--	K04733 interleukin-1 receptor-associated kinase 4 [EC:2.7.11.1] | (RefSeq) probable LRR receptor-like serine/threonine-protein kinase At1g63430 (A)	--	PREDICTED: probable LRR receptor-like serine/threonine-protein kinase At1g63430 [Vitis vinifera]	RecName: Full=Probable LRR receptor-like serine/threonine-protein kinase At1g63430; EC=2.7.11.1; Flags: Precursor;	SubName: Full=Uncharacterized protein {ECO:0000313|EMBL:CBI34689.3};	--	GO:0016021,integral component of membrane; GO:0005886,plasma membrane; GO:0005524,ATP binding; GO:0004674,protein serine/threonine kinase activity	PF07714.17:Protein tyrosine kinase
CSS0001400	1.58	0.44	2.33	5.18	3.81	4.15	1.37	2.65	2.74	2.95	2.82	2.32	0.59	2.07	2.2	0.89	0.6	0.53	Chr15	53929132	53929794	-	CSS0001400	--	--	--	PREDICTED: uncharacterized protein LOC101312434 [Fragaria vesca subsp. vesca]	--	SubName: Full=uncharacterized protein LOC108992471 {ECO:0000313|RefSeq:XP_018822634.1};	--	--	PF12056.8:Protein of unknown function (DUF3537)
CSS0001401	0.99	0.85	0.81	1.74	2.68	2.57	1.14	1.25	1.53	1.06	1.74	0.92	1.5	0.97	1.78	0.39	0.44	0.69	Chr6	109293991	109295890	+	CSS0001401	--	K15382 solute carrier family 50 (sugar transporter) | (RefSeq) GMSWEET51; protein MAIN-LIKE 1 (A)	--	PREDICTED: serine/threonine-protein phosphatase 7 long form homolog [Pyrus x bretschneideri]	RecName: Full=Protein MAIN-LIKE 1 {ECO:0000303|PubMed:24635680};	SubName: Full=uncharacterized protein LOC101492457 isoform X1 {ECO:0000313|RefSeq:XP_012572969.1};	--	GO:0005634,nucleus; GO:0008483,transaminase activity; GO:0016458,gene silencing; GO:0010073,meristem maintenance; GO:0010082,regulation of root meristem growth	PF10536.9:Plant mobile domain
CSS0001404	1.99	2.35	1.85	0.81	0.59	0.41	3.51	1.87	2.05	2.3	0.6	0.77	1.2	1.2	1.02	2.22	2.43	2.28	Contig1116	502033	507613	+	CSS0001404	--	K03868 RING-box protein 1 [EC:2.3.2.32] | (RefSeq) uncharacterized LOC100792815 (A)	ko03420: Nucleotide excision repair; ko04120: Ubiquitin mediated proteolysis; ko04141: Protein processing in endoplasmic reticulum	GEM-like protein 4 [Prunus avium]	RecName: Full=GEM-like protein 4;	SubName: Full=Uncharacterized protein {ECO:0000313|EMBL:EMJ28353.1};	--	--	PF02893.20:GRAM domain
CSS0001415	6.12	9.36	7.38	5.65	5.56	4.12	8.39	3.73	7.6	11.9	4.09	6.87	16.21	8.01	9.47	9.53	7.61	10.14	Chr14	34038196	34038897	-	CSS0001415	--	K13106 pre-mRNA-splicing factor CWC26 | (RefSeq) BUD13 homolog (A)	--	unknown [Populus trichocarpa x Populus deltoides]	--	SubName: Full=Uncharacterized protein {ECO:0000313|EMBL:ABK96501.1};	Uncharacterized conserved protein	--	PF09736.9:Pre-mRNA-splicing factor of RES complex
CSS0001420	13.6	24.17	16.26	8.37	8.01	7.44	14.44	11.36	11.17	9.84	12.26	11.43	21.79	18.44	21.67	21.73	20.02	19.87	Chr3	28483901	28497348	-	CSS0001420	--	K07305 peptide-methionine (R)-S-oxide reductase [EC:1.8.4.12] | (RefSeq) peptide methionine sulfoxide reductase B5-like (A)	--	peptide methionine sulfoxide reductase B5-like [Olea europaea var. sylvestris]	RecName: Full=Peptide methionine sulfoxide reductase B2, chloroplastic; Short=AtMSRB2; EC=1.8.4.12; AltName: Full=Peptide-methionine (R)-S-oxide reductase; Flags: Precursor;	SubName: Full=peptide methionine sulfoxide reductase B5-like {ECO:0000313|RefSeq:XP_018855277.1};	Predicted pilin-like transcription factor	GO:0009507,chloroplast; GO:0009570,chloroplast stroma; GO:0046872,metal ion binding; GO:0033743,peptide-methionine (R)-S-oxide reductase activity; GO:0030091,protein repair; GO:0006979,response to oxidative stress	PF01641.18:SelR domain
CSS0001431	0.67	0.48	0.87	0	0	0.19	0.66	1.18	0.75	0.49	0.3	0.17	0.54	0.39	0.1	1.03	1.2	2.06	Chr4	189109799	189113162	-	CSS0001431	--	K08775 breast cancer 2 susceptibility protein | (RefSeq) protein BREAST CANCER SUSCEPTIBILITY 2 homolog B (A)	ko03440: Homologous recombination	PREDICTED: protein BREAST CANCER SUSCEPTIBILITY 2 homolog B isoform X4 [Vitis vinifera]	RecName: Full=Protein BREAST CANCER SUSCEPTIBILITY 2 homolog B {ECO:0000303|PubMed:16415210}; Short=AtBRCA2B {ECO:0000303|PubMed:16415210};	SubName: Full=Uncharacterized protein {ECO:0000313|EMBL:CCB44815.1};	DNA recombinational repair protein BRCA2	GO:0005739,mitochondrion; GO:0005634,nucleus; GO:0003697,single-stranded DNA binding; GO:0000724,double-strand break repair via homologous recombination; GO:0051321,meiotic cell cycle; GO:0006355,regulation of transcription, DNA-templated	PF09103.10:BRCA2, oligonucleotide/oligosaccharide-binding, domain 1
CSS0001436	8.55	8.22	8.08	8.65	8.96	7.63	7.54	6.91	7.53	5.82	5.49	5.81	4.6	4.89	3.78	2.08	2.44	2.95	Chr6	98099275	98103611	-	CSS0001436	--	K08332 vacuolar protein 8 | (RefSeq) ARM REPEAT PROTEIN INTERACTING WITH ABF2-like (A)	--	Beta-catenin [Trema orientalis]	RecName: Full=U-box domain-containing protein 4; EC=2.3.2.27; AltName: Full=Plant U-box protein 4; AltName: Full=RING-type E3 ubiquitin transferase PUB4 {ECO:0000305};	SubName: Full=Uncharacterized protein {ECO:0000313|EMBL:KDO85991.1};	FOG: Armadillo/beta-catenin-like repeats	GO:0005634,nucleus; GO:0004842,ubiquitin-protein transferase activity	PF00514.23:Armadillo/beta-catenin-like repeat
CSS0001438	15.04	18.81	15.78	38.55	35.89	45.71	22.46	23.73	20.38	21.53	29.03	25.38	43.63	40.82	45.96	21.25	22.96	24.8	Chr6	175887842	175895655	-	CSS0001438	--	K03884 NADH-ubiquinone oxidoreductase chain 6 [EC:7.1.1.2] | (RefSeq) uncharacterized protein LOC109243048 (A)	ko00190: Oxidative phosphorylation	neutral invertase 1 (chloroplast) [Camellia sinensis]	RecName: Full=Probable alkaline/neutral invertase B {ECO:0000305}; Short=A/N-INVB {ECO:0000303|PubMed:21441406}; EC=3.2.1.26 {ECO:0000250|UniProtKB:Q9FXA8};	SubName: Full=Neutral invertase 1 {ECO:0000313|EMBL:AHD25652.1};	--	GO:0005829,cytosol; GO:0033926,glycopeptide alpha-N-acetylgalactosaminidase activity; GO:0004575,sucrose alpha-glucosidase activity; GO:0005975,carbohydrate metabolic process	PF12899.7:Alkaline and neutral invertase
CSS0001446	9.53	17.91	12.15	8.79	10.39	8.31	25.17	12.96	7.92	27.78	8.83	14.43	18.96	13.73	10.65	17.3	14.32	33.02	Chr6	121935559	121939214	-	CSS0001446	--	--	--	--	--	--	--	--	--
CSS0001447	28.53	16.05	26.91	32.43	23.02	29.92	16.52	33.04	29.75	10.46	14.59	10.59	31.73	33.23	31.45	11.48	18.41	11.12	Chr7	73759828	73760176	-	CSS0001447	--	K05841 sterol 3beta-glucosyltransferase [EC:2.4.1.173] | (RefSeq) sterol 3-beta-glucosyltransferase UGT80A2-like (A)	--	hypothetical protein CISIN_1g0083692mg, partial [Citrus sinensis]	RecName: Full=Sterol 3-beta-glucosyltransferase UGT80A2; EC=2.4.1.173; AltName: Full=UDP-glucose:sterol glucosyltransferase 80A2;	SubName: Full=Uncharacterized protein {ECO:0000313|EMBL:KDO54872.1}; Flags: Fragment;	UDP-glucuronosyl and UDP-glucosyl transferase	GO:0043231,intracellular membrane-bounded organelle; GO:0016020,membrane; GO:0005886,plasma membrane; GO:0051507,beta-sitosterol UDP-glucosyltransferase activity; GO:0102203,brassicasterol glucosyltransferase activity; GO:0102205,cholesterol allpha-glucosyltransferase activity; GO:0080043,quercetin 3-O-glucosyltransferase activity; GO:0080044,quercetin 7-O-glucosyltransferase activity; GO:0102202…	PF03033.20:Glycosyltransferase family 28 N-terminal domain
CSS0001455	5.15	1.99	3.23	8.58	6.03	9.22	2.88	2.49	2.72	6.08	5.47	7.7	1.72	5.94	2.95	2.34	6.66	0.83	Chr4	21369206	21369637	-	CSS0001455	--	K04733 interleukin-1 receptor-associated kinase 4 [EC:2.7.11.1] | (RefSeq) putative receptor protein kinase ZmPK1 (A)	--	unnamed protein product, partial [Vitis vinifera]	RecName: Full=Putative receptor protein kinase ZmPK1; EC=2.7.11.1; Flags: Precursor;	SubName: Full=Uncharacterized protein {ECO:0000313|EMBL:CCB45794.1};	--	GO:0016021,integral component of membrane; GO:0005524,ATP binding; GO:0004674,protein serine/threonine kinase activity; GO:0048544,recognition of pollen	PF00069.25:Protein kinase domain
CSS0001459	9.02	3.68	7.72	2.55	1.93	2.72	7.3	10.62	9.86	6.83	5.4	5.51	3.48	4.51	2.87	11.16	9.23	13.75	Chr2	114824388	114828571	-	CSS0001459	--	--	--	PREDICTED: uncharacterized protein LOC100251511 [Vitis vinifera]	--	SubName: Full=Uncharacterized protein {ECO:0000313|EMBL:CCB59544.1};	--	--	--
CSS0001460	4.03	2.27	2.28	4.85	5.07	2.93	1.45	3.3	2.31	2.7	2.68	1.98	3.19	3.96	2.2	2.44	2.16	1.54	Contig76	125309	137045	+	CSS0001460	--	K12812 ATP-dependent RNA helicase UAP56/SUB2 [EC:3.6.4.13] | (RefSeq) uncharacterized LOC105771841 (A)	ko03013: RNA transport; ko03015: mRNA surveillance pathway; ko03040: Spliceosome	PREDICTED: uncharacterized protein LOC100241980 isoform X2 [Vitis vinifera]	--	SubName: Full=Uncharacterized protein {ECO:0000313|EMBL:CCB46043.1};	--	--	PF05003.12:Protein of unknown function (DUF668)
CSS0001462	18.11	28.55	21.38	0.33	0.34	5.95	16.84	24.12	21.8	2.24	0.42	4.02	0.21	0.48	0.24	23.59	25.28	19.39	Contig723	725388	732058	+	CSS0001462	--	K13606 chlorophyll(ide) b reductase [EC:1.1.1.294] | (RefSeq) probable chlorophyll(ide) b reductase NYC1, chloroplastic (A)	ko00860: Porphyrin and chlorophyll metabolism	probable chlorophyll(ide) b reductase NYC1, chloroplastic [Hevea brasiliensis]	RecName: Full=Probable chlorophyll(ide) b reductase NYC1, chloroplastic; EC=1.1.1.294; AltName: Full=Protein NON-YELLOW COLORING 1; Short=OsNYC1; Flags: Precursor;	SubName: Full=Uncharacterized protein {ECO:0000313|EMBL:OAY27309.1};	Reductases with broad range of substrate specificities	GO:0009535,chloroplast thylakoid membrane; GO:0016021,integral component of membrane; GO:0009536,plastid; GO:0034256,chlorophyll(ide) b reductase activity; GO:0016491,oxidoreductase activity; GO:0015996,chlorophyll catabolic process; GO:0010304,PSII associated light-harvesting complex II catabolic process	PF00106.25:short chain dehydrogenase
CSS0001467	4.57	13.86	9.26	14.36	16.91	17.71	16.46	7.11	7.21	8.35	5.41	3.51	6.63	9.07	9.34	9.92	6.37	7.43	Chr13	99463545	99466316	-	CSS0001467	--	K03127 transcription initiation factor TFIID subunit 13 | (RefSeq) transcription initiation factor TFIID subunit 13-like (A)	ko03022: Basal transcription factors	PREDICTED: transcription initiation factor TFIID subunit 13-like [Nicotiana tomentosiformis]	RecName: Full=Transcription initiation factor TFIID subunit 13; AltName: Full=TBP-associated factor 13; Short=AtTAF13;	SubName: Full=transcription initiation factor TFIID subunit 13 {ECO:0000313|RefSeq:XP_009765267.1};	Transcription initiation factor IID subunit	GO:0005634,nucleus; GO:0005886,plasma membrane; GO:0005669,transcription factor TFIID complex; GO:0003677,DNA binding; GO:0046982,protein heterodimerization activity; GO:0003712,transcription coregulator activity; GO:0009793,embryo development ending in seed dormancy; GO:0009960,endosperm development; GO:0006357,regulation of transcription by RNA polymerase II; GO:0048316,seed development; GO:000…	PF02269.16:Transcription initiation factor IID, 18kD subunit
CSS0001471	71.15	53.49	60.92	65.61	56.53	52.72	60.6	56.67	57.72	60.89	60.14	53.3	27.38	21.88	19.92	45.66	37.01	67.05	Chr7	57114928	57117723	+	CSS0001471	--	K20722 reticulon-2 | (Kazusa) Lj3g3v2811140.1; - (A)	--	reticulon-like protein b18 [Quercus suber]	RecName: Full=Reticulon-like protein B17; Short=AtRTNLB17;	RecName: Full=Reticulon-like protein {ECO:0000256|RuleBase:RU363132};	--	GO:0005789,endoplasmic reticulum membrane; GO:0016021,integral component of membrane	PF02453.17:Reticulon
CSS0001472	32.51	62.07	46.99	11.68	18.67	14.62	40.57	26.45	11.71	25.94	34.27	24.65	45.64	43.3	46.08	43.46	58.65	60.88	Chr10	59702527	59712209	+	CSS0001472	--	K03946 NADH dehydrogenase (ubiquinone) 1 alpha subcomplex subunit 2 | (RefSeq) NADH dehydrogenase [ubiquinone] 1 alpha subcomplex subunit 2 (A)	ko00190: Oxidative phosphorylation	PREDICTED: NADH dehydrogenase [ubiquinone]	RecName: Full=NADH dehydrogenase [ubiquinone] 1 alpha subcomplex subunit 2;	SubName: Full=NADH-ubiquinone oxidoreductase B8 subunit, putative {ECO:0000313|EMBL:EOY33125.1};	NADH:ubiquinone oxidoreductase NDUFA2/B8 subunit	GO:0005747,mitochondrial respiratory chain complex I; GO:0005739,mitochondrion; GO:0008137,NADH dehydrogenase (ubiquinone) activity	PF05047.16:Mitochondrial ribosomal protein L51 / S25 / CI-B8 domain
CSS0001480	0.13	0.26	0.07	0.19	0.07	0	4.75	0.07	0.37	0.54	0.27	1.28	0.34	0.13	0.13	6.23	4.56	3.28	Chr2	85303777	85333366	-	CSS0001480	--	K11153 retinol dehydrogenase 12 [EC:1.1.1.300] | (RefSeq) short-chain dehydrogenase TIC 32, chloroplastic (A)	--	PREDICTED: short-chain dehydrogenase TIC 32, chloroplastic isoform X2 [Vitis vinifera]	RecName: Full=Short-chain dehydrogenase TIC 32, chloroplastic; EC=1.1.1.-; AltName: Full=Translocon at the inner envelope membrane of chloroplasts 32; Short=AtTIC32;	SubName: Full=Uncharacterized protein {ECO:0000313|EMBL:CBI14982.3};	Dehydrogenases with different specificities (related to short-chain alcohol dehydrogenases)	GO:0009507,chloroplast; GO:0009941,chloroplast envelope; GO:0009706,chloroplast inner membrane; GO:0005886,plasma membrane; GO:0016491,oxidoreductase activity; GO:0015031,protein transport	PF00106.25:short chain dehydrogenase
CSS0001484	0.88	5.11	1.41	0.93	2.39	1.53	3.48	5.93	4.19	3.24	1.13	1.78	1.59	1.74	1.5	2.79	1.68	3.95	Chr7	93785803	93797751	+	CSS0001484	--	--	--	PREDICTED: uncharacterized protein LOC100854399 [Vitis vinifera]	--	SubName: Full=Uncharacterized protein {ECO:0000313|EMBL:CBI31396.3};	--	--	PF13259.6:Protein of unknown function (DUF4050)
CSS0001486	8.63	13.86	12.73	18.12	19.99	16.39	12.76	9.01	8.08	15.16	14.59	12.54	7.61	6.75	6.59	6.35	6.28	6	Chr13	77504948	77509209	-	CSS0001486	--	K12462 Rho GDP-dissociation inhibitor | (RefSeq) rho GDP-dissociation inhibitor 1-like (A)	--	PREDICTED: rho GDP-dissociation inhibitor 1-like [Gossypium hirsutum]	RecName: Full=Rho GDP-dissociation inhibitor 1; Short=AtRhoGDI1; Short=Rho GDI-1;	SubName: Full=rho GDP-dissociation inhibitor 1-like {ECO:0000313|RefSeq:XP_016710810.1};	Rho GDP-dissociation inhibitor	GO:0005737,cytoplasm; GO:0005096,GTPase activator activity; GO:0005094,Rho GDP-dissociation inhibitor activity; GO:0009932,cell tip growth; GO:0010053,root epidermal cell differentiation	PF02115.17:RHO protein GDP dissociation inhibitor
CSS0001501	0.44	0.52	0.59	0.79	0.97	0.73	29.73	0.53	0.9	3.84	0.53	6.09	0.38	0.91	0.37	40.54	37.38	46.24	Chr2	89666338	89672058	+	CSS0001501	--	--	--	PREDICTED: rhodanese-like domain-containing protein 11, chloroplastic isoform X1 [Vitis vinifera]	RecName: Full=Rhodanese-like domain-containing protein 11, chloroplastic; AltName: Full=Sulfurtransferase 11; Short=AtStr11; Flags: Precursor;	SubName: Full=Uncharacterized protein {ECO:0000313|EMBL:CBI14916.3};	--	GO:0009507,chloroplast	PF00581.20:Rhodanese-like domain
CSS0001509	31.73	16.95	11.66	11.06	16.99	7.88	39.69	29.53	17.03	40.69	27.71	17.57	21.31	14.08	9.59	21.45	27.74	56.2	Contig667	42608	44611	-	CSS0001509	--	K13448 calcium-binding protein CML | (RefSeq) probable calcium-binding protein CML43 (A)	ko04626: Plant-pathogen interaction	Calmodulin and related proteins (EF-Hand superfamily) [Handroanthus impetiginosus]	RecName: Full=Calcium-binding allergen Bet v 3; AltName: Full=Allergen Bet v III; AltName: Allergen=Bet v 3;	SubName: Full=Calmodulin and related proteins (EF-Hand superfamily) {ECO:0000313|EMBL:PIN01038.1};	Calmodulin and related proteins (EF-Hand superfamily)	GO:0005509,calcium ion binding	PF00036.32:EF hand
CSS0001511	0	0.03	0.06	3.64	2.19	4.44	0	0.06	0.03	2.18	0.63	0.59	3.44	2.37	1.83	0	0	0.03	Chr5	88120191	88128019	-	CSS0001511	--	K04733 interleukin-1 receptor-associated kinase 4 [EC:2.7.11.1] | (RefSeq) G-type lectin S-receptor-like serine/threonine-protein kinase At2g19130 (A)	--	g-type lectin s-receptor-like serine/threonine-protein kinase [Quercus suber]	RecName: Full=G-type lectin S-receptor-like serine/threonine-protein kinase At2g19130; EC=2.7.11.1; Flags: Precursor;	SubName: Full=G-type lectin S-receptor-like serine/threonine-protein kinase At2g19130 {ECO:0000313|RefSeq:XP_016447901.1};	--	GO:0016021,integral component of membrane; GO:0005886,plasma membrane; GO:0005524,ATP binding; GO:0005516,calmodulin binding; GO:0030246,carbohydrate binding; GO:0004674,protein serine/threonine kinase activity; GO:0006468,protein phosphorylation; GO:0048544,recognition of pollen	PF00069.25:Protein kinase domain
CSS0001514	0.05	0	0.02	1.3	0.96	1.82	0.62	0.16	0.08	0.38	1.1	0.65	1.15	1.21	1.21	0.02	0.06	0.05	Contig1243	112	4010	-	CSS0001514	--	K13420 LRR receptor-like serine/threonine-protein kinase FLS2 [EC:2.7.11.1] | (RefSeq) LRR receptor-like serine/threonine-protein kinase FLS2 (A)	ko04016: MAPK signaling pathway - plant; ko04626: Plant-pathogen interaction	PREDICTED: probable leucine-rich repeat receptor-like protein kinase At1g35710 isoform X1 [Vitis vinifera]	RecName: Full=Probable leucine-rich repeat receptor-like protein kinase At1g35710; EC=2.7.11.1; Flags: Precursor;	SubName: Full=Uncharacterized protein {ECO:0000313|EMBL:CCB58633.1};	--	GO:0016021,integral component of membrane; GO:0005524,ATP binding; GO:0004674,protein serine/threonine kinase activity	PF12799.7:Leucine Rich repeats (2 copies)
CSS0001531	8.88	17.83	11.55	2.81	4.04	8.25	8.37	9.95	6.59	8.39	11.01	7.89	9.9	11	11.65	16.53	16.05	13.83	Contig126	106547	112330	+	CSS0001531	--	--	--	--	--	--	--	--	--
CSS0001536	1.79	1.54	1.9	6.11	6.02	4.64	2.74	4.31	3.81	2.76	3.6	2.99	4.8	3.13	3.11	0.64	0.47	0.57	Chr15	94693437	94696194	-	CSS0001536	--	--	--	hypothetical protein CFP56_62240 [Quercus suber]	--	SubName: Full=Uncharacterized protein {ECO:0000313|EMBL:ONI08746.1};	--	GO:0016021,integral component of membrane	--
CSS0001538	8.94	5.84	8.14	9.2	11.52	14.49	8.86	7.34	2.14	13.37	10.37	13.56	13.85	11.5	10.35	4.83	4.69	7.06	Contig5	603	13791	+	CSS0001538	--	K00630 glycerol-3-phosphate O-acyltransferase [EC:2.3.1.15] | (RefSeq) glycerol-3-phosphate acyltransferase, chloroplastic (A)	ko00561: Glycerolipid metabolism; ko00564: Glycerophospholipid metabolism	glycerol-3-phosphate acyltransferase [Camellia sinensis]	RecName: Full=Glycerol-3-phosphate acyltransferase, chloroplastic; Short=GPAT; EC=2.3.1.15; Flags: Precursor;	RecName: Full=Glycerol-3-phosphate acyltransferase, chloroplastic {ECO:0000256|PIRNR:PIRNR000431}; Short=GPAT {ECO:0000256|PIRNR:PIRNR000431}; EC=2.3.1.15 {ECO:0000256|PIRNR:PIRNR000431};	--	GO:0009570,chloroplast stroma; GO:0004366,glycerol-3-phosphate O-acyltransferase activity; GO:0102420,sn-1-glycerol-3-phosphate C16:0-DCA-CoA acyl transferase activity; GO:0016024,CDP-diacylglycerol biosynthetic process	PF14829.6:Glycerol-3-phosphate acyltransferase N-terminal
CSS0001539	32.47	43.93	33.8	0.53	0.55	0.43	4.13	8.68	5.84	25.79	29.47	21.05	28.79	24.51	23.32	42.68	31.68	41.63	Chr10	43002684	43005839	+	CSS0001539	--	K14571 ribosome biogenesis ATPase | (RefSeq) cell division control protein 48 homolog C-like isoform X1 (A)	ko03008: Ribosome biogenesis in eukaryotes	cell division control protein 48 homolog C-like isoform X2 [Durio zibethinus]	RecName: Full=Cell division control protein 48 homolog C; Short=AtCDC48c; AltName: Full=Protein EMBRYO DEFECTIVE 1354;	SubName: Full=Uncharacterized protein {ECO:0000313|EMBL:CAN60702.1};	Nuclear AAA ATPase (VCP subfamily)	GO:0005856,cytoskeleton; GO:0005634,nucleus; GO:0009524,phragmoplast; GO:0005524,ATP binding; GO:0007049,cell cycle; GO:0051301,cell division; GO:0015031,protein transport	PF17862.1:AAA+ lid domain
CSS0001542	20.16	34.98	25.69	22.2	18.11	18.07	21.71	9.48	7.47	6.28	4.2	4.7	7.44	4.58	7.95	14.84	6.96	13.71	Contig416	46322	46979	-	CSS0001542	--	--	--	PREDICTED: uncharacterized protein LOC107435258 [Ziziphus jujuba]	--	SubName: Full=Uncharacterized protein {ECO:0000313|EMBL:EEF50217.1};	--	--	PF05531.12:Nucleopolyhedrovirus P10 protein
CSS0001555	12.55	17.92	12.89	12.06	10.17	12.6	11.88	13.31	13.91	6.19	8.45	8.4	6.67	9.7	9.15	5.49	5.58	4.16	Chr2	74501816	74508997	+	CSS0001555	--	K01126 glycerophosphoryl diester phosphodiesterase [EC:3.1.4.46] | (RefSeq) glycerophosphodiester phosphodiesterase GDPD6 (A)	ko00564: Glycerophospholipid metabolism	hypothetical protein PRUPE_5G205800 [Prunus persica]	RecName: Full=Glycerophosphodiester phosphodiesterase GDPD5 {ECO:0000305}; EC=3.1.4.46 {ECO:0000250|UniProtKB:Q9SGA2}; AltName: Full=Glycerophosphodiester phosphodiesterase 5 {ECO:0000303|PubMed:21323773}; Short=ATGDPD5 {ECO:0000303|PubMed:21323773}; Flags: Precursor;	SubName: Full=Uncharacterized protein {ECO:0000313|EMBL:ONI08877.1};	Glycerophosphoryl diester phosphodiesterase	GO:0005618,cell wall; GO:0005576,extracellular region; GO:0005773,vacuole; GO:0008889,glycerophosphodiester phosphodiesterase activity; GO:0006071,glycerol metabolic process; GO:0006629,lipid metabolic process	PF03009.17:Glycerophosphoryl diester phosphodiesterase family
CSS0001561	8.46	22.3	15.35	7.17	12.72	13.32	12.95	14.72	15.61	8.36	11.26	7.71	30.22	35.69	33.37	18.9	18.28	15.89	Chr13	73134477	73135118	+	CSS0001561	--	--	--	NDR1/HIN1-like protein 1 [Olea europaea var. sylvestris]	RecName: Full=NDR1/HIN1-like protein 1 {ECO:0000303|Ref.1};	SubName: Full=Uncharacterized protein {ECO:0000313|EMBL:CDP06858.1};	--	GO:0046658,anchored component of plasma membrane; GO:0016021,integral component of membrane; GO:0009506,plasmodesma; GO:0004871,NA; GO:0051607,defense response to virus	PF03168.13:Late embryogenesis abundant protein
CSS0001562	0.77	1.94	1.3	3.19	2.61	2.11	1.15	1.31	0.86	2.24	1.25	1.26	4.56	1.91	2.29	0.72	0.54	0.64	Contig509	229147	230568	+	CSS0001562	--	K01431 beta-ureidopropionase [EC:3.5.1.6] | (RefSeq) beta-ureidopropionase (A)	ko00240: Pyrimidine metabolism; ko00410: beta-Alanine metabolism; ko00770: Pantothenate and CoA biosynthesis	Carbon-nitrogen hydrolase [Trema orientalis]	RecName: Full=Beta-ureidopropionase {ECO:0000303|PubMed:11161056}; EC=3.5.1.6 {ECO:0000269|PubMed:19413687}; AltName: Full=N-carbamoyl-beta-alanine amidohydrolase {ECO:0000303|Ref.1}; AltName: Full=Protein PYRIMIDINE 3 {ECO:0000303|Ref.1};	SubName: Full=Uncharacterized protein {ECO:0000313|EMBL:CAN82926.1};	Carbon-nitrogen hydrolase	GO:0005829,cytosol; GO:0003837,beta-ureidopropionase activity; GO:0019483,beta-alanine biosynthetic process; GO:0043562,cellular response to nitrogen levels; GO:0006212,uracil catabolic process	PF00795.22:Carbon-nitrogen hydrolase
CSS0001582	0	0	0	2.13	1.2	1.67	8.16	14.28	20.52	16.4	6.93	16.47	18.36	21.46	18.37	19.86	22.12	16.13	Contig334	84480	86006	-	CSS0001582	--	K20285 Rab9 effector protein with kelch motifs | (RefSeq) uncharacterized LOC100272364 (A)	--	hypothetical protein POPTR_008G214900v3 [Populus trichocarpa]	RecName: Full=Acyl-CoA-binding domain-containing protein 6 {ECO:0000305}; Short=Acyl-CoA binding protein 6 {ECO:0000303|PubMed:21128943}; Short=OsACBP6 {ECO:0000303|PubMed:21128943};	SubName: Full=Uncharacterized protein {ECO:0000313|EMBL:OAY55959.1};	Kelch repeat-containing proteins	GO:0005777,peroxisome; GO:0000062,fatty-acyl-CoA binding; GO:0008289,lipid binding	PF13418.6:Galactose oxidase, central domain
CSS0001583	2.18	4.82	1.41	12.01	10.32	10.09	8.6	5.08	5.56	6.12	9.42	33.89	10.44	10.84	10.15	12.45	8.92	11.98	Chr7	13304502	13307153	+	CSS0001583	--	K22139 mitochondrial pyruvate carrier 2 | (RefSeq) mitochondrial pyruvate carrier 4-like (A)	--	mitochondrial pyruvate carrier 4 [Quercus suber]	RecName: Full=Mitochondrial pyruvate carrier 4 {ECO:0000305};	SubName: Full=Uncharacterized protein {ECO:0000313|EMBL:PKI67757.1};	Uncharacterized conserved protein	GO:0031305,integral component of mitochondrial inner membrane; GO:0005739,mitochondrion; GO:0050833,pyruvate transmembrane transporter activity; GO:0006850,mitochondrial pyruvate transmembrane transport	PF03650.13:Mitochondrial pyruvate carriers
CSS0001598	15.75	32.86	20.14	23.66	28.42	28.65	17.31	14.85	12.05	12.59	10.83	12.55	24.88	25.5	29.9	15.56	15.55	11.66	Chr8	130785749	130788062	-	CSS0001598	--	--	--	hypothetical protein TorRG33x02_281870 [Trema orientalis]	--	SubName: Full=Uncharacterized protein {ECO:0000313|EMBL:CBI30606.3};	--	--	--
CSS0001603	3.29	3.77	3.63	3.16	3.75	3.62	6.48	11.01	7.81	0.66	0.1	0.34	13.82	13.3	13.54	8.07	8.87	9.33	Contig611	124800	131051	+	CSS0001603	--	K08818 cell division cycle 2-like [EC:2.7.11.22] | (RefSeq) cyclin-dependent kinase G-2-like (A)	--	PREDICTED: uncharacterized protein LOC100254161 [Vitis vinifera]	--	SubName: Full=Uncharacterized protein {ECO:0000313|EMBL:CCB58584.1};	--	--	PF05542.11:Protein of unknown function (DUF760)
CSS0001606	1.1	0.7	0.91	2.15	2.24	1.99	2.11	0.92	1.42	0.96	1.72	1.08	1.68	0.92	1.25	1.09	1.02	1.12	Chr14	114524031	114527855	-	CSS0001606	--	--	--	hypothetical protein AQUCO_02700003v1 [Aquilegia coerulea]	--	SubName: Full=Uncharacterized protein {ECO:0000313|EMBL:PIA38501.1};	Speckle-type POZ protein SPOP and related proteins with TRAF, MATH and BTB/POZ domains	--	--
CSS0001609	15.49	23.32	19.09	2.09	0.97	4.75	1.76	3.85	2.74	9.44	4.92	9.01	16.66	18.05	17	18.21	18.57	18.92	Chr14	69799967	69816922	-	CSS0001609	--	K03031 26S proteasome regulatory subunit N12 | (RefSeq) 26S proteasome non-ATPase regulatory subunit 8 homolog A (A)	ko03050: Proteasome	26S proteasome regulatory particle non-ATPase subunit 12 [Camellia sinensis]	RecName: Full=26S proteasome non-ATPase regulatory subunit 8 homolog A; AltName: Full=26S proteasome regulatory subunit RPN12a {ECO:0000303|PubMed:14623884}; Short=AtRPN12a {ECO:0000303|PubMed:14623884}; AltName: Full=26S proteasome regulatory subunit S14 homolog A;	SubName: Full=26S proteasome regulatory particle non-ATPase subunit 12 {ECO:0000313|EMBL:ABI31652.1};	26S proteasome regulatory complex, subunit RPN12/PSMD8	GO:0009941,chloroplast envelope; GO:0005829,cytosol; GO:0005634,nucleus; GO:0000502,proteasome complex; GO:0008541,proteasome regulatory particle, lid subcomplex; GO:0048825,cotyledon development; GO:0009736,cytokinin-activated signaling pathway; GO:0009908,flower development; GO:0048366,leaf development; GO:0048528,post-embryonic root development; GO:0043248,proteasome assembly; GO:0043161,prote…	PF10075.9:CSN8/PSMD8/EIF3K family
CSS0001626	0	0	0	0.07	0.07	0.68	1.65	4.53	2.67	0	0.07	0.16	4.21	5.89	4.59	4.97	6.75	3.92	Contig873	74239	85102	+	CSS0001626	--	K00850 6-phosphofructokinase 1 [EC:2.7.1.11] | (RefSeq) ATP-dependent 6-phosphofructokinase 6-like (A)	ko00010: Glycolysis / Gluconeogenesis; ko00030: Pentose phosphate pathway; ko00051: Fructose and mannose metabolism; ko00052: Galactose metabolism; ko01200: Carbon metabolism; ko01230: Biosynthesis of amino acids; ko03018: RNA degradation	PREDICTED: purine permease 1 [Vitis vinifera]	RecName: Full=Purine permease 3; Short=AtPUP3;	SubName: Full=Uncharacterized protein {ECO:0000313|EMBL:CCB45616.1};	--	GO:0016021,integral component of membrane; GO:0016020,membrane; GO:0005345,purine nucleobase transmembrane transporter activity; GO:0006863,purine nucleobase transport	PF16913.5:Purine nucleobase transmembrane transport
CSS0001636	54.22	82.16	69.11	64.47	70.02	69.9	64.62	76.7	67.88	99.64	81.6	79.82	112.71	107.83	126.14	149.54	131.29	133.44	Chr1	208736880	208742797	-	CSS0001636	--	K01739 cystathionine gamma-synthase [EC:2.5.1.48] | (RefSeq) cystathionine gamma-synthase 1, chloroplastic-like (A)	ko00270: Cysteine and methionine metabolism; ko00450: Selenocompound metabolism; ko00920: Sulfur metabolism; ko01230: Biosynthesis of amino acids	Cystathionine gamma-synthase 1, chloroplastic [Capsicum baccatum]	RecName: Full=Cystathionine gamma-synthase 1, chloroplastic {ECO:0000305}; Short=AtCGS1 {ECO:0000305}; EC=2.5.1.48 {ECO:0000269|PubMed:9531508}; AltName: Full=METHIONINE OVERACCUMULATION 1 {ECO:0000303|PubMed:10558994}; AltName: Full=O-succinylhomoserine (thiol)-lyase; Flags: Precursor;	SubName: Full=Cystathionine gamma-synthase 1, chloroplastic {ECO:0000313|EMBL:PHT55187.1};	Cystathionine beta-lyases/cystathionine gamma-synthases	GO:0009507,chloroplast; GO:0009570,chloroplast stroma; GO:0003962,cystathionine gamma-synthase activity; GO:0030170,pyridoxal phosphate binding; GO:0009086,methionine biosynthetic process; GO:0001887,selenium compound metabolic process	PF01053.20:Cys/Met metabolism PLP-dependent enzyme
CSS0001637	11.22	11.27	9.02	13.44	13.65	14.89	10.47	10.47	10.93	7.96	9.74	12.06	7.67	8.14	6.25	3.74	5.5	5.24	Chr9	15664137	15665436	-	CSS0001637	--	--	--	unnamed protein product [Coffea canephora]	--	SubName: Full=Uncharacterized protein {ECO:0000313|EMBL:CDO99051.1};	Phosphatidylinositol transfer protein PDR16 and related proteins	--	PF00650.20:CRAL/TRIO domain
CSS0001639	2.17	1.34	1.55	1.84	1.41	2.22	1.97	2.81	3.88	2.62	1.78	2.84	3.22	3.81	3.56	2.71	3.28	3.08	Chr9	148604070	148607720	+	CSS0001639	--	K13457 disease resistance protein RPM1 | (RefSeq) disease resistance protein RPM1-like isoform X1 (A)	ko04626: Plant-pathogen interaction	disease resistance protein RPM1-like isoform X1 [Prunus avium]	RecName: Full=Disease resistance protein RPM1; AltName: Full=Resistance to Pseudomonas syringae protein 3;	SubName: Full=Uncharacterized protein {ECO:0000313|EMBL:EMJ21466.1};	Apoptotic ATPase	GO:0012505,endomembrane system; GO:0019897,extrinsic component of plasma membrane; GO:0005886,plasma membrane; GO:0043531,ADP binding; GO:0005524,ATP binding; GO:0000166,nucleotide binding; GO:0009626,plant-type hypersensitive response; GO:0007165,signal transduction	PF00931.22:NB-ARC domain
CSS0001640	7.28	5.97	7.66	7.44	7.07	8.94	4.05	4.91	5.8	8.16	9.36	8.84	8.19	9.78	8.68	3.05	3.46	2.68	Contig326	77676	80989	-	CSS0001640	--	K01568 pyruvate decarboxylase [EC:4.1.1.1] | (RefSeq) pyruvate decarboxylase 1 isoform X1 (A)	ko00010: Glycolysis / Gluconeogenesis	PREDICTED: pyruvate decarboxylase 1 [Erythranthe guttata]	RecName: Full=Pyruvate decarboxylase 4; Short=AtPDC4; EC=4.1.1.1;	SubName: Full=Uncharacterized protein {ECO:0000313|EMBL:EYU41928.1};	Thiamine pyrophosphate-requiring enzyme	GO:0005622,intracellular; GO:0016831,carboxy-lyase activity; GO:0000287,magnesium ion binding; GO:0004737,pyruvate decarboxylase activity; GO:0030976,thiamine pyrophosphate binding	PF02776.18:Thiamine pyrophosphate enzyme, N-terminal TPP binding domain
CSS0001643	5.73	4.96	5.39	13.55	11.87	16.72	13.22	20.64	18.64	16.36	18.12	15.68	13.52	15.43	14.43	13.87	18.05	15.59	Chr15	108685671	108698653	+	CSS0001643	--	K21596 calmodulin-binding transcription activator | (RefSeq) uncharacterized LOC107794376 (A)	--	f-box protein [Quercus suber]	RecName: Full=F-box/kelch-repeat protein At3g06240;	SubName: Full=F-box domain-containing protein {ECO:0000313|EMBL:GAV82449.1};	--	--	PF00646.33:F-box domain
CSS0001652	0	0	0	2.36	2.73	3.28	0.37	1.33	1.94	0.36	1.34	0.8	2.68	2.5	2.65	0.53	0.18	0.4	Contig45	31663	33870	-	CSS0001652	--	--	--	hypothetical protein POPTR_0014s17100g [Populus trichocarpa]	--	SubName: Full=Uncharacterized protein {ECO:0000313|EMBL:EEE99534.1};	--	--	PF11210.8:Protein of unknown function (DUF2996)
CSS0001653	2.52	3.47	3.76	4.78	5.92	6.35	4.66	5.95	4.78	3.52	2.67	2.99	4.11	2.88	3.43	2.59	2.93	1.98	Chr3	55833963	55852835	+	CSS0001653	--	K16670 homeobox protein Meis2 | (RefSeq) homeobox protein knotted-1-like 1 (A)	--	homeobox protein knotted-1-like 1 isoform X1 [Hevea brasiliensis]	RecName: Full=Homeobox protein knotted-1-like 1; AltName: Full=Homeobox protein HOS16; AltName: Full=Homeobox protein OSH6;	SubName: Full=Knotted-like 6 protein {ECO:0000313|EMBL:AKC35106.1};	Transcription factor MEIS1 and related HOX domain proteins	GO:0005634,nucleus; GO:0043565,sequence-specific DNA binding; GO:0006355,regulation of transcription, DNA-templated	PF03791.13:KNOX2 domain
CSS0001654	34.95	27.89	25.97	19.38	24.83	20.57	19.14	8.34	7.55	7.36	5.72	8.83	30.05	24.23	26.05	14.3	24.07	13.29	Chr14	52332871	52337460	-	CSS0001654	--	K10755 replication factor C subunit 2/4 | (RefSeq) replication factor C subunit 2 (A)	ko03030: DNA replication; ko03420: Nucleotide excision repair; ko03430: Mismatch repair	PREDICTED: replication factor C subunit 2 [Juglans regia]	RecName: Full=Replication factor C subunit 4; Short=OsRFC4; AltName: Full=Activator 1 subunit 4;	SubName: Full=replication factor C subunit 2 {ECO:0000313|RefSeq:XP_018811956.1};	Replication factor C, subunit RFC2	GO:0005663,DNA replication factor C complex; GO:0005634,nucleus; GO:0005524,ATP binding; GO:0003677,DNA binding; GO:0006281,DNA repair; GO:0006261,DNA-dependent DNA replication	PF08542.11:Replication factor C C-terminal domain
CSS0001656	20.32	26.92	21.89	37.17	41.48	44.59	19.52	18.92	17.67	32.34	26.43	29.6	34.6	37.94	40.18	24.05	17.45	23.61	Contig669	259	7637	+	CSS0001656	--	--	--	hypothetical protein CFP56_55298 [Quercus suber]	--	--	--	--	--
CSS0001676	0.22	0.11	0.03	1.65	1.78	1.85	0.97	1.05	1.46	1.14	0.54	1.47	0.34	0.66	0.99	0.46	1.33	0.69	Contig115	100328	122440	-	CSS0001676	--	K17710 pentatricopeptide repeat domain-containing protein 1 | (RefSeq) putative pentatricopeptide repeat-containing protein At1g12700, mitochondrial (A)	--	pentatricopeptide repeat-containing protein At1g63330-like [Prunus avium]	RecName: Full=Pentatricopeptide repeat-containing protein At1g62930, chloroplastic; Flags: Precursor;	SubName: Full=PPR domain-containing protein/PPR_1 domain-containing protein/PPR_2 domain-containing protein {ECO:0000313|EMBL:GAV63146.1}; Flags: Fragment;	FOG: PPR repeat	GO:0009507,chloroplast; GO:0005739,mitochondrion; GO:0004519,endonuclease activity; GO:0003723,RNA binding; GO:0080156,mitochondrial mRNA modification; GO:0006397,mRNA processing	PF13041.6:PPR repeat family
CSS0001684	5.26	12.21	9.5	1.24	1.6	2	3.59	5.47	5.2	2.66	2.91	4.05	6.1	8.78	12.99	3.14	3.98	3.02	Chr13	36547602	36553693	+	CSS0001684	--	K01187 alpha-glucosidase [EC:3.2.1.20] | (RefSeq) hypothetical protein (A)	ko00052: Galactose metabolism; ko00500: Starch and sucrose metabolism	AGL3 [Actinidia deliciosa]	RecName: Full=Putative alpha-xylosidase 2; EC=3.2.1.177; Flags: Precursor;	SubName: Full=AGL3 {ECO:0000313|EMBL:AOQ26252.1};	Maltase glucoamylase and related hydrolases, glycosyl hydrolase family 31	GO:0048046,apoplast; GO:0005618,cell wall; GO:0009506,plasmodesma; GO:0061634,alpha-D-xyloside xylohydrolase; GO:0030246,carbohydrate binding; GO:0071555,cell wall organization; GO:0000272,polysaccharide catabolic process	PF01055.26:Glycosyl hydrolases family 31
CSS0001685	1.14	2.48	1.16	0.56	0.67	0.24	0.78	1.76	2.2	0.5	0.08	1.13	3.46	1.35	2.34	1.6	1.03	1.42	Chr4	159389951	159391850	+	CSS0001685	--	K00059 3-oxoacyl-[acyl-carrier protein] reductase [EC:1.1.1.100] | (RefSeq) short-chain type dehydrogenase/reductase-like (A)	ko00061: Fatty acid biosynthesis; ko00780: Biotin metabolism; ko01212: Fatty acid metabolism	short-chain type dehydrogenase/reductase isoform X2 [Jatropha curcas]	RecName: Full=NADPH-dependent aldehyde reductase-like protein, chloroplastic {ECO:0000250|UniProtKB:Q9SQR2}; EC=1.1.1.- {ECO:0000250|UniProtKB:Q9SQR2}; Flags: Precursor;	SubName: Full=Uncharacterized protein {ECO:0000313|EMBL:KDP20270.1};	Reductases with broad range of substrate specificities	GO:0009507,chloroplast; GO:0016491,oxidoreductase activity	PF13561.6:Enoyl-(Acyl carrier protein) reductase
CSS0001688	0	0	0.27	6.22	11.2	5.95	4.44	1.11	0.61	0.28	0	0.63	0	0	0	0	0	0	Chr10	132595515	132596801	-	CSS0001688	--	K21989 calcium permeable stress-gated cation channel | (RefSeq) calcium permeable stress-gated cation channel 1-like (A)	--	calcium permeable stress-gated cation channel 1-like [Helianthus annuus]	RecName: Full=CSC1-like protein At3g21620;	SubName: Full=Uncharacterized protein {ECO:0000313|EnsemblPlants:PGSC0003DMT400042374};	Uncharacterized conserved protein	GO:0016021,integral component of membrane; GO:0005886,plasma membrane; GO:0006811,ion transport	PF13967.6:Late exocytosis, associated with Golgi transport
CSS0001690	40.08	56.45	42.44	27.93	45.24	43.87	20.43	3.3	1.2	8.83	26.58	9.5	4.43	3.69	2.93	2.58	2.99	3.27	Chr3	174123801	174125882	-	CSS0001690	--	K13337 peroxin-19 | (RefSeq) peroxisome biogenesis protein 19-2-like (A)	ko04146: Peroxisome	--	--	--	--	--	--
CSS0001691	10.43	9.61	10.74	10.26	8.42	13.74	3.21	14.52	11.52	9.21	3.53	8.72	0.16	0	0	0.08	0.16	0.07	Chr3	152083127	152085414	-	CSS0001691	--	K08145 MFS transporter, SP family, solute carrier family 2 (facilitated glucose transporter), member 8 | (RefSeq) sugar transporter ERD6-like 6 (A)	--	hypothetical protein PRUPE_3G066300 [Prunus persica]	RecName: Full=Probable plastidic glucose transporter 3;	SubName: Full=Uncharacterized protein {ECO:0000313|EMBL:ONI15870.1};	Predicted transporter (major facilitator superfamily)	GO:0031969,chloroplast membrane; GO:0005768,endosome; GO:0005794,Golgi apparatus; GO:0016021,integral component of membrane; GO:0005802,trans-Golgi network; GO:0022857,transmembrane transporter activity; GO:0008643,carbohydrate transport	PF00083.24:Sugar (and other) transporter
CSS0001694	2.33	3.6	3.36	7.18	8	8.56	2.98	1.63	0.27	10.72	5.82	6.37	11.26	12.64	13.79	4.92	4.1	3.7	Chr14	29789628	29790790	-	CSS0001694	--	--	--	PREDICTED: cadmium-induced protein AS8 [Prunus mume]	RecName: Full=Cadmium-induced protein AS8;	SubName: Full=cadmium-induced protein AS8-like isoform X2 {ECO:0000313|RefSeq:XP_010255832.1, ECO:0000313|RefSeq:XP_019053145.1};	--	--	--
CSS0001695	3.17	0.84	2.49	3.46	2.77	2.6	2.08	2.92	3.26	0.9	2.39	1.85	2.72	2.53	2.21	0.69	0.53	0.54	Chr5	141951866	141958304	-	CSS0001695	--	K13457 disease resistance protein RPM1 | (RefSeq) disease resistance protein RPM1-like isoform X1 (A)	ko04626: Plant-pathogen interaction	disease resistance protein RPM1-like isoform X2 [Prunus avium]	RecName: Full=Disease resistance protein RPM1; AltName: Full=Resistance to Pseudomonas syringae protein 3;	SubName: Full=Uncharacterized protein {ECO:0000313|EMBL:CAN60254.1};	Apoptotic ATPase	GO:0012505,endomembrane system; GO:0019897,extrinsic component of plasma membrane; GO:0005886,plasma membrane; GO:0043531,ADP binding; GO:0005524,ATP binding; GO:0000166,nucleotide binding; GO:0009626,plant-type hypersensitive response; GO:0007165,signal transduction	PF00931.22:NB-ARC domain
CSS0001704	8.15	21.74	9.58	19.07	23.92	14.29	9.3	8.68	4.38	9.71	14.45	11.66	13.78	14.77	18.32	7.37	6.13	4.77	Chr12	147394467	147395071	-	CSS0001704	--	--	--	PREDICTED: remorin isoform X2 [Theobroma cacao]	RecName: Full=Remorin; AltName: Full=pp34;	SubName: Full=Uncharacterized protein {ECO:0000313|EMBL:GAY42154.1}; Flags: Fragment;	--	GO:0005886,plasma membrane; GO:0048032,galacturonate binding; GO:0007267,cell-cell signaling	PF03763.13:Remorin, C-terminal region
CSS0001707	0	0.3	0	34.67	34.23	44.71	43.28	75.58	42.69	49.84	62.59	36.31	64.61	61.28	58.04	34.07	29.43	26.86	Chr7	186766114	186766548	-	CSS0001707	--	--	--	Transporter, putative isoform 2 [Theobroma cacao]	RecName: Full=Probable folate-biopterin transporter 7;	SubName: Full=Transporter, putative isoform 2 {ECO:0000313|EMBL:EOY10258.1};	--	GO:0016021,integral component of membrane	PF03092.16:BT1 family
CSS0001708	18.89	25.04	21.7	135.99	153.66	128.87	84.75	31.4	11.76	86.33	84.89	84.29	24.68	17.74	23.18	1.73	2.63	3.84	Chr7	37177493	37179062	+	CSS0001708	--	K03009 DNA-directed RNA polymerases I, II, and III subunit RPABC4 | (RefSeq) DNA-directed RNA polymerases II, IV and V subunit 12 (A)	ko03020: RNA polymerase	PREDICTED: DNA-directed RNA polymerases II, IV and V subunit 12 [Vitis vinifera]	RecName: Full=DNA-directed RNA polymerases II, IV and V subunit 12; AltName: Full=DNA-directed RNA Polymerase II subunit K;	SubName: Full=Uncharacterized protein {ECO:0000313|EMBL:KNA18575.1};	DNA-directed RNA polymerase, subunit RPB7.0	GO:0005736,RNA polymerase I complex; GO:0005665,RNA polymerase II, core complex; GO:0005666,RNA polymerase III complex; GO:0000418,RNA polymerase IV complex; GO:0000419,RNA polymerase V complex; GO:0003677,DNA binding; GO:0003899,DNA-directed 5'-3' RNA polymerase activity; GO:0046872,metal ion binding; GO:0006360,transcription by RNA polymerase I; GO:0006366,transcription by RNA polymerase II; GO…	PF03604.13:DNA directed RNA polymerase, 7 kDa subunit
CSS0001710	119.33	118.54	124.28	241	219.97	226.06	136.5	113.31	107.6	107.2	103.11	126.82	131.85	130.03	139.97	33.71	30.41	32.92	Chr10	122440469	122443377	-	CSS0001710	--	K05765 cofilin | (RefSeq) actin-depolymerizing factor 2 (A)	--	PREDICTED: actin-depolymerizing factor 2 [Ricinus communis]	RecName: Full=Actin-depolymerizing factor 2; Short=ADF-2;	SubName: Full=Actin depolymerizing factor, putative {ECO:0000313|EMBL:EEF29273.1};	Actin depolymerizing factor	GO:0015629,actin cytoskeleton; GO:0003779,actin binding; GO:0030042,actin filament depolymerization	PF00241.20:Cofilin/tropomyosin-type actin-binding protein
CSS0001715	31.96	31.8	28.45	35.75	33.12	48.44	18.68	0	0	29.66	14.21	26.69	0	0	0	0	0	0	Chr3	150952733	150953842	+	CSS0001715	--	K02985 small subunit ribosomal protein S3e | (Kazusa) Lj0g3v0253109.1; - (A)	ko03010: Ribosome	Auxin response factor-like protein isoform 2 [Theobroma cacao]	RecName: Full=Auxin response factor 2; AltName: Full=ARF1-binding protein; Short=ARF1-BP; AltName: Full=Protein MEGAINTEGUMENTA;	RecName: Full=Auxin response factor {ECO:0000256|RuleBase:RU004561};	--	GO:0005634,nucleus; GO:0003700,DNA-binding transcription factor activity; GO:0043565,sequence-specific DNA binding; GO:0009734,auxin-activated signaling pathway; GO:0010227,floral organ abscission; GO:0010047,fruit dehiscence; GO:0010150,leaf senescence; GO:0008285,negative regulation of cell proliferation; GO:0045892,negative regulation of transcription, DNA-templated; GO:0048481,plant ovule dev…	--
CSS0001720	24.37	25.03	25.6	63.78	68.45	57.3	60.5	42.26	42.96	26.1	28.15	31.93	28.28	24.59	27.51	30.55	22.29	21.25	Chr8	5790836	5793377	+	CSS0001720	--	--	--	multicystatin-like [Ananas comosus]	RecName: Full=UPF0725 protein At1g02770;	SubName: Full=Uncharacterized protein {ECO:0000313|EMBL:OAY84619.1}; Flags: Fragment;	--	--	PF00031.21:Cystatin domain
CSS0001721	14.14	18.83	15.35	8.66	9.22	9.47	13.68	11.09	10.46	16.2	11.72	14.26	15.06	16.92	19.72	35.28	25.97	15.37	Chr4	7009985	7016144	-	CSS0001721	--	K17609 nucleoredoxin [EC:1.8.1.8] | (RefSeq) probable nucleoredoxin 2 (A)	--	PREDICTED: probable nucleoredoxin 2 isoform X1 [Vitis vinifera]	RecName: Full=Probable nucleoredoxin 2; Short=OsNrx2; EC=1.8.1.8;	SubName: Full=Uncharacterized protein {ECO:0000313|EMBL:CCB45415.1};	Thioredoxin, nucleoredoxin and related proteins	GO:0005737,cytoplasm; GO:0047134,protein-disulfide reductase activity; GO:0004791,thioredoxin-disulfide reductase activity; GO:0045454,cell redox homeostasis	PF13905.6:Thioredoxin-like
CSS0001723	3.86	9.68	3.92	0	0	0	2.48	0.86	0.56	0	0	0	0	0	0	4.15	4.74	5.07	Chr13	72602005	72602629	-	CSS0001723	--	--	--	hypothetical protein AMTR_s00071p00160110 [Amborella trichopoda]	--	SubName: Full=Uncharacterized protein {ECO:0000313|EMBL:ERN20004.1};	--	--	PF00077.20:Retroviral aspartyl protease
CSS0001724	4.68	4.89	4.58	1.22	1.59	1.4	1.81	3.04	2.27	1.44	0.97	1.44	4.66	4.66	4.46	2.25	4.56	4.42	Chr8	35369209	35370354	+	CSS0001724	--	--	--	PREDICTED: putative F-box protein At1g49610 [Nelumbo nucifera]	RecName: Full=Probable F-box protein At1g60180;	SubName: Full=putative F-box protein At1g49610 {ECO:0000313|RefSeq:XP_010268834.1};	--	--	PF08387.10:FBD
CSS0001730	1.68	1.87	1.96	0.76	0.75	1.35	1.35	1.51	1.61	1.14	1.02	1.42	1.48	0.89	1.26	2.75	2.36	2.97	Chr3	41935095	41949606	-	CSS0001730	--	K08472 mlo protein | (RefSeq) MLO-like protein 4 (A)	--	unnamed protein product [Coffea canephora]	RecName: Full=MLO-like protein 4; Short=AtMlo4;	RecName: Full=MLO-like protein {ECO:0000256|RuleBase:RU280816};	--	GO:0016021,integral component of membrane; GO:0005886,plasma membrane; GO:0005516,calmodulin binding; GO:0006952,defense response; GO:0009607,response to biotic stimulus	PF03094.15:Mlo family
CSS0001733	12.34	15.91	15.67	4.19	5.79	5.87	5.79	14.13	10.8	1.92	0.93	1.52	7.08	6.36	7.8	9.34	7.9	10.4	Chr7	53221760	53226355	+	CSS0001733	--	K08726 soluble epoxide hydrolase / lipid-phosphate phosphatase [EC:3.3.2.10 3.1.3.76] | (RefSeq) LOW QUALITY PROTEIN: bifunctional epoxide hydrolase 2 (A)	ko00590: Arachidonic acid metabolism; ko04146: Peroxisome	PREDICTED: bifunctional epoxide hydrolase 2-like [Nicotiana tomentosiformis]	--	SubName: Full=bifunctional epoxide hydrolase 2-like {ECO:0000313|RefSeq:XP_016491635.1};	Soluble epoxide hydrolase	GO:0016787,hydrolase activity	PF00561.20:alpha/beta hydrolase fold
CSS0001745	11.67	14.37	12.63	5.89	5.02	3.56	6.71	5.86	2.85	6.61	3.93	4.95	7.21	7.85	6.49	8.25	5.98	8.71	Chr14	28935212	28940922	-	CSS0001745	--	--	--	PREDICTED: uncharacterized protein LOC104612199 [Nelumbo nucifera]	RecName: Full=Thioredoxin-like fold domain-containing protein MRL7L, chloroplastic {ECO:0000305}; AltName: Full=Protein MESOPHYLL-CELL RNAI LIBRARY LINE 7-LIKE {ECO:0000303|PubMed:21515910}; Short=AtMRL7-L {ECO:0000303|PubMed:21515910}; AltName: Full=Protein SUPPRESSOR OF VARIEGATION 4-LIKE {ECO:0000303|PubMed:24111559}; Flags: Precursor;	SubName: Full=uncharacterized protein LOC104612199 {ECO:0000313|RefSeq:XP_010277842.1, ECO:0000313|RefSeq:XP_010277843.1, ECO:0000313|RefSeq:XP_010277844.1};	--	GO:0009570,chloroplast stroma; GO:0009658,chloroplast organization; GO:0006355,regulation of transcription, DNA-templated	--
CSS0001752	7.35	7.39	7.3	4.4	3.01	3.25	3.72	2.72	3.35	4.05	6.96	6.6	8.6	7.22	8.06	7.87	9.7	7.28	Chr15	54516244	54527433	-	CSS0001752	--	K01267 aspartyl aminopeptidase [EC:3.4.11.21] | (RefSeq) probable aspartyl aminopeptidase (A)	--	PREDICTED: probable aspartyl aminopeptidase [Juglans regia]	RecName: Full=Probable aspartyl aminopeptidase; EC=3.4.11.21;	SubName: Full=probable aspartyl aminopeptidase {ECO:0000313|RefSeq:XP_018811308.1, ECO:0000313|RefSeq:XP_018814786.1};	Aminopeptidase I zinc metalloprotease (M18)	GO:0005737,cytoplasm; GO:0004177,aminopeptidase activity; GO:0008237,metallopeptidase activity; GO:0008270,zinc ion binding	PF02127.15:Aminopeptidase I zinc metalloprotease (M18)
CSS0001774	1.02	0.81	1.41	1.83	1.8	1.97	0.68	0.44	0.6	1.27	1.05	0.74	0.55	0.88	0.27	0.22	0.06	0.39	Chr9	132702338	132705127	-	CSS0001774	--	K09285 AP2-like factor, ANT lineage | (RefSeq) AP2-like ethylene-responsive transcription factor At1g16060 (A)	--	PREDICTED: ethylene-responsive transcription factor WRI1-like [Ziziphus jujuba]	RecName: Full=Ethylene-responsive transcription factor WRI1; AltName: Full=Protein ACTIVATOR OF SPORAMIN::LUC 1; AltName: Full=Protein WRINKLED 1;	SubName: Full=Uncharacterized protein {ECO:0000313|EMBL:OMO58715.1};	--	GO:0005634,nucleus; GO:0003677,DNA binding; GO:0003700,DNA-binding transcription factor activity; GO:0009873,ethylene-activated signaling pathway; GO:0008610,lipid biosynthetic process; GO:0006629,lipid metabolic process; GO:0007275,multicellular organism development; GO:1901959,positive regulation of cutin biosynthetic process; GO:0006109,regulation of carbohydrate metabolic process; GO:0006110,…	PF00847.20:AP2 domain
CSS0001777	7.45	1.64	7.25	0.93	1.53	1.16	4.49	1.45	1.07	0.86	3.31	6.91	1.42	5.96	0.64	8.56	6.35	1.45	Chr7	183132020	183143825	-	CSS0001777	--	K13126 polyadenylate-binding protein | (RefSeq) hypothetical protein (A)	ko03013: RNA transport; ko03015: mRNA surveillance pathway; ko03018: RNA degradation	PREDICTED: polyadenylate-binding protein-interacting protein 12-like [Daucus carota subsp. sativus]	RecName: Full=Polyadenylate-binding protein-interacting protein 11; Short=PABP-interacting protein 11; Short=Poly(A)-binding protein-interacting protein 11; AltName: Full=PAM2-containing protein CID11; AltName: Full=Protein CTC-INTERACTING DOMAIN 11;	SubName: Full=Uncharacterized protein {ECO:0000313|EMBL:KZM98077.1};	FOG: RRM domain	GO:0005634,nucleus; GO:0003723,RNA binding	PF00076.22:RNA recognition motif. (a.k.a. RRM, RBD, or RNP domain)
CSS0001790	7	25.44	14.54	8.66	9.65	12.77	16.16	21.2	12.78	7.37	5.46	11.87	8.25	13.93	12.62	5.5	6.39	2.85	Chr3	98295446	98296956	+	CSS0001790	--	K15095 (+)-neomenthol dehydrogenase [EC:1.1.1.208] | (RefSeq) salutaridine reductase-like (A)	ko00902: Monoterpenoid biosynthesis	salutaridine reductase-like [Hevea brasiliensis]	RecName: Full=(+)-neomenthol dehydrogenase {ECO:0000303|PubMed:18599651}; EC=1.1.1.- {ECO:0000269|PubMed:21169366}; EC=1.1.1.208 {ECO:0000269|PubMed:18599651}; AltName: Full=Menthone:neomenthol reductase; AltName: Full=Short-chain dehydrogenase/reductase 1; Short=AtSDR1;	SubName: Full=Short-chain dehydrogenase/reductase SDR {ECO:0000313|EMBL:OVA14094.1};	Dehydrogenases with different specificities (related to short-chain alcohol dehydrogenases)	GO:0005737,cytoplasm; GO:0047501,(+)-neomenthol dehydrogenase activity; GO:0006952,defense response	PF00106.25:short chain dehydrogenase
CSS0001795	4.73	4.78	4.05	1.61	1.5	1.47	0.83	1.16	1.75	3.93	2.15	3.76	3.72	4.07	4.13	2.86	2.54	2.5	Contig672	190752	192260	+	CSS0001795	--	K01513 ectonucleotide pyrophosphatase/phosphodiesterase family member 1/3 [EC:3.1.4.1 3.6.1.9] | (RefSeq) ectonucleotide pyrophosphatase/phosphodiesterase family member 3 (A)	ko00230: Purine metabolism; ko00240: Pyrimidine metabolism; ko00500: Starch and sucrose metabolism; ko00740: Riboflavin metabolism; ko00760: Nicotinate and nicotinamide metabolism; ko00770: Pantothenate and CoA biosynthesis	ectonucleotide pyrophosphatase/phosphodiesterase family member 3 [Prunus avium]	--	SubName: Full=Uncharacterized protein {ECO:0000313|EMBL:EMJ03162.1};	Type I phosphodiesterase/nucleotide pyrophosphatase	GO:0016021,integral component of membrane; GO:0003824,catalytic activity; GO:0008152,metabolic process	PF01663.22:Type I phosphodiesterase / nucleotide pyrophosphatase
CSS0001813	39.99	45.95	46.46	74.63	66.87	49.27	43.41	35.39	28.69	31.62	38.25	26.72	35.13	17.65	19.7	34.83	28.08	47.45	Chr6	5275240	5275912	+	CSS0001813	--	K03004 DNA-directed RNA polymerase I subunit RPA43 | (RefSeq) dr1-associated corepressor homolog (A)	ko03020: RNA polymerase	Nuclear transcription factor Y subunit C [Trema orientalis]	RecName: Full=Nuclear transcription factor Y subunit C-4; Short=AtNF-YC-4;	SubName: Full=Uncharacterized protein {ECO:0000313|EMBL:CCB51296.1};	CCAAT-binding factor, subunit C (HAP5)	GO:0005829,cytosol; GO:0005634,nucleus; GO:0003677,DNA binding; GO:0003700,DNA-binding transcription factor activity; GO:0046982,protein heterodimerization activity; GO:0009738,abscisic acid-activated signaling pathway; GO:0009740,gibberellic acid mediated signaling pathway; GO:2000905,negative regulation of starch metabolic process; GO:2000306,positive regulation of photomorphogenesis; GO:005124…	PF00808.23:Histone-like transcription factor (CBF/NF-Y) and archaeal histone
CSS0001815	3.57	3.26	3.36	2.19	1.74	2.01	3.24	4.3	3.43	3.8	8.37	4.04	2.51	2.93	2.32	3.35	3.07	2.89	Chr6	97023980	97032244	-	CSS0001815	--	K03083 glycogen synthase kinase 3 beta [EC:2.7.11.26] | (RefSeq) shaggy-related protein kinase epsilon-like isoform X1 (A)	--	PREDICTED: shaggy-related protein kinase epsilon-like [Nelumbo nucifera]	RecName: Full=Shaggy-related protein kinase theta; EC=2.7.11.1; AltName: Full=ASK-theta; AltName: Full=Shaggy-related protein kinase 32; Short=AtSK32;	SubName: Full=shaggy-related protein kinase epsilon-like {ECO:0000313|RefSeq:XP_010278583.1};	Glycogen synthase kinase-3	GO:0005829,cytosol; GO:0005634,nucleus; GO:0005524,ATP binding; GO:0016301,kinase activity; GO:0004674,protein serine/threonine kinase activity; GO:0046777,protein autophosphorylation; GO:0009741,response to brassinosteroid	PF00069.25:Protein kinase domain
CSS0001832	2.37	1.12	2.07	6.57	4.6	5.27	3.98	2.06	3.59	5.09	6.6	6.01	2.26	1.83	1.66	1.35	1.08	1.25	Contig828	8296	22452	-	CSS0001832	--	K20184 vacuolar protein sorting-associated protein 41 | (RefSeq) vacuolar protein sorting-associated protein 41 homolog (A)	--	hypothetical protein COLO4_19230 [Corchorus olitorius]	RecName: Full=Vacuolar protein sorting-associated protein 41 homolog;	SubName: Full=Uncharacterized protein {ECO:0000313|EMBL:OMO90342.1};	Vacuolar assembly/sorting protein VPS41	GO:0033263,CORVET complex; GO:0030897,HOPS complex; GO:0005770,late endosome; GO:0051020,GTPase binding; GO:0006623,protein targeting to vacuole; GO:0035542,regulation of SNARE complex assembly; GO:0042144,vacuole fusion, non-autophagic; GO:0016192,vesicle-mediated transport	PF00637.20:Region in Clathrin and VPS
CSS0001838	2.53	3.52	2.89	26.55	20.97	25.23	0	2.27	1.42	19.19	5.55	14.24	0	0	0	1.3	3.31	4.34	Chr5	172253892	172254454	+	CSS0001838	--	--	--	--	--	--	--	--	--
CSS0001839	86.07	124.44	100.76	155.03	176.27	181.36	89.3	99.62	69.2	81.56	74.95	72.4	115.09	95.48	107.78	23.14	24.3	18.6	Chr7	168463327	168468494	-	CSS0001839	--	--	--	PREDICTED: F-box protein At4g00755-like isoform X2 [Juglans regia]	RecName: Full=F-box protein At4g00755;	SubName: Full=F-box protein At4g00755-like isoform X2 {ECO:0000313|RefSeq:XP_018830750.1};	--	--	PF12937.7:F-box-like
CSS0001845	28.91	15.25	25.73	20.48	17.76	17	18.59	20.97	22.14	20.48	20.85	17.84	10.04	8.11	7.86	18.7	15.76	24.33	Chr15	104832696	104838188	-	CSS0001845	--	K10401 kinesin family member 18/19 | (RefSeq) kinesin-like protein KIN-8A (A)	--	PREDICTED: kinesin-like protein KIN-8A isoform X2 [Vitis vinifera]	RecName: Full=Kinesin-like protein KIN-8A {ECO:0000305};	RecName: Full=Kinesin-like protein {ECO:0000256|RuleBase:RU000394};	Kinesin-like protein	GO:0005871,kinesin complex; GO:0005874,microtubule; GO:0005524,ATP binding; GO:0016887,ATPase activity; GO:0008017,microtubule binding; GO:0003777,microtubule motor activity; GO:0007018,microtubule-based movement	PF00225.23:Kinesin motor domain
CSS0001849	7.08	9.1	9.71	10.28	17.77	12.6	6.68	9.81	6.01	8.27	9.48	5.08	9.88	12.43	8.81	4.53	5.21	7.18	Chr2	57565752	57566476	-	CSS0001849	--	K13104 zinc finger protein 830 | (RefSeq) zinc finger protein 830 isoform X1 (A)	--	zinc finger protein 830 isoform X2 [Hevea brasiliensis]	--	SubName: Full=zinc finger protein 830 {ECO:0000313|RefSeq:XP_018816640.1};	Uncharacterized conserved protein	--	--
CSS0001858	8.48	13.8	12.11	22.81	26.69	34.69	13.49	14.28	10.99	9.78	7.38	6.98	23.51	23.41	24.21	5.61	5.63	6.81	Chr14	122821923	122824891	+	CSS0001858	--	K09775 uncharacterized protein | (RefSeq) uncharacterized protein LOC111384576 (A)	--	uncharacterized protein LOC111382255 isoform X1 [Olea europaea var. sylvestris]	--	SubName: Full=uncharacterized protein LOC108998361 {ECO:0000313|RefSeq:XP_018830446.1};	--	--	PF02681.14:Divergent PAP2 family
CSS0001871	16.71	28.08	28.97	8.3	10.96	6.92	15.44	11.24	12.35	15.15	15.99	14.68	24.03	25.9	26.61	26.86	22.39	24.22	Contig810	280704	295288	-	CSS0001871	--	K04382 serine/threonine-protein phosphatase 2A catalytic subunit [EC:3.1.3.16] | (RefSeq) serine/threonine-protein phosphatase PP2A-2 catalytic subunit-like (A)	ko03015: mRNA surveillance pathway; ko04136: Autophagy - other	serine/threonine-protein phosphatase PP2A-2 catalytic subunit-like [Hevea brasiliensis]	RecName: Full=Serine/threonine-protein phosphatase PP2A-4 catalytic subunit; EC=3.1.3.16; AltName: Full=Protein phosphatase 2A isoform 4;	RecName: Full=Serine/threonine-protein phosphatase {ECO:0000256|RuleBase:RU004273}; EC=3.1.3.16 {ECO:0000256|RuleBase:RU004273};	Serine/threonine protein phosphatase 2A, catalytic subunit	GO:0005737,cytoplasm; GO:0005829,cytosol; GO:0005730,nucleolus; GO:0005634,nucleus; GO:0000159,protein phosphatase type 2A complex; GO:0046872,metal ion binding; GO:0004721,phosphoprotein phosphatase activity; GO:0006952,defense response; GO:0006470,protein dephosphorylation	PF00149.28:Calcineurin-like phosphoesterase
CSS0001879	1.05	0.68	0.49	0.65	0.68	2.1	4.66	8.93	6.87	7.78	9.19	7.62	3.75	0.99	1.57	11.03	9.61	12.17	Contig378	108171	120160	+	CSS0001879	--	K07304 peptide-methionine (S)-S-oxide reductase [EC:1.8.4.11] | (RefSeq) peptide methionine sulfoxide reductase A1-like (A)	--	peptide methionine sulfoxide reductase A1-like [Olea europaea var. sylvestris]	RecName: Full=Peptide methionine sulfoxide reductase; EC=1.8.4.11; AltName: Full=Peptide-methionine (S)-S-oxide reductase; Short=Peptide Met(O) reductase; AltName: Full=Protein-methionine-S-oxide reductase;	SubName: Full=Peptide methionine sulfoxide reductase {ECO:0000313|EMBL:OIT21365.1};	Peptide methionine sulfoxide reductase	GO:0008113,peptide-methionine (S)-S-oxide reductase activity	PF01625.21:Peptide methionine sulfoxide reductase
CSS0001882	0.27	0.49	0.22	0.21	0	0.6	1.38	5.01	4.08	5.53	4.15	3.32	3.7	6.32	5.83	6.31	6.87	5.17	Chr1	174637888	174646826	-	CSS0001882	--	--	--	upf0183 protein [Quercus suber]	RecName: Full=UPF0183 protein At3g51130;	SubName: Full=UPF0183 domain-containing protein {ECO:0000313|EMBL:GAV75904.1};	Uncharacterized conserved protein	--	PF03676.14:Uncharacterised protein family (UPF0183)
CSS0001888	2.01	2.96	2.69	0	0.09	0	2.32	4.21	2.46	1.5	0.09	0.74	3.67	3.2	3.08	1.6	2.67	1.92	Chr10	150729646	150730891	+	CSS0001888	--	K13459 disease resistance protein RPS2 | (RefSeq) probable disease resistance protein At1g12280 (A)	ko04626: Plant-pathogen interaction	PREDICTED: disease resistance protein At4g27190-like [Vitis vinifera]	RecName: Full=Disease resistance protein RPS2; AltName: Full=Resistance to Pseudomonas syringae protein 2;	SubName: Full=Uncharacterized protein {ECO:0000313|EMBL:CCB47666.1};	Apoptotic ATPase	GO:0005737,cytoplasm; GO:0005886,plasma membrane; GO:0043531,ADP binding; GO:0005524,ATP binding; GO:0006952,defense response; GO:0042742,defense response to bacterium; GO:0016045,detection of bacterium; GO:0009626,plant-type hypersensitive response; GO:0007165,signal transduction	--
CSS0001891	4.88	2.5	1.91	2.57	1.84	2.75	12.25	11.53	9.11	8.52	4.45	6.67	11.69	9.84	10.5	14.2	14.81	14.97	Chr2	3597613	3614256	-	CSS0001891	--	K06670 cohesin complex subunit SCC1 | (RefSeq) sister chromatid cohesion 1 protein 2 (A)	--	sister chromatid cohesion 1 protein 2 [Olea europaea var. sylvestris]	RecName: Full=Sister chromatid cohesion 1 protein 2; AltName: Full=SCC1 homolog 2; Short=AtRAD21-1;	SubName: Full=Sister chromatid cohesion 1 protein, putative {ECO:0000313|EMBL:EEF50939.1};	Mitochondrial/chloroplast ribosomal protein L13	GO:0000798,nuclear cohesin complex; GO:0005634,nucleus; GO:0003682,chromatin binding; GO:0051301,cell division; GO:0006302,double-strand break repair; GO:0000278,mitotic cell cycle; GO:0007062,sister chromatid cohesion	PF04825.13:N terminus of Rad21 / Rec8 like protein
CSS0001894	9.9	19.17	13.45	9.17	7.49	10.62	12.99	24.13	19.38	12.1	17.36	9.98	11.11	14.65	22.14	7.62	7.83	5.8	Chr6	73502493	73531277	+	CSS0001894	--	K01115 phospholipase D1/2 [EC:3.1.4.4] | (RefSeq) phospholipase D zeta 1 (A)	ko00564: Glycerophospholipid metabolism; ko00565: Ether lipid metabolism; ko04144: Endocytosis	PREDICTED: phospholipase D zeta 1 [Nelumbo nucifera]	RecName: Full=Phospholipase D zeta 1 {ECO:0000303|PubMed:11891260}; Short=PLDzeta1 {ECO:0000303|PubMed:11891260}; EC=3.1.4.4 {ECO:0000269|PubMed:11891260}; AltName: Full=Phospholipase D p1; Short=AtPLDp1; AltName: Full=Phospholipase D1 PHOX and PX-containing domain protein;	RecName: Full=Phospholipase {ECO:0000256|PIRNR:PIRNR009376}; EC=3.1.4.4 {ECO:0000256|PIRNR:PIRNR009376};	Phospholipase D1	GO:0031410,cytoplasmic vesicle; GO:0070290,N-acylphosphatidylethanolamine-specific phospholipase D activity; GO:0035091,phosphatidylinositol binding; GO:0004630,phospholipase D activity; GO:0048017,inositol lipid-mediated signaling; GO:0008610,lipid biosynthetic process; GO:0016042,lipid catabolic process; GO:0006654,phosphatidic acid biosynthetic process; GO:0048364,root development	PF13091.6:PLD-like domain
CSS0001897	1.49	4.77	2.26	0.48	0.51	0	0.52	0.76	0.56	2.04	4.09	4.29	2.56	5.88	6.09	1.53	0.52	0.23	Chr3	6745972	6746670	+	CSS0001897	--	--	--	--	--	--	--	--	--
CSS0001898	45.44	55.46	53.5	90.93	89.33	80.8	30.63	14.01	22.61	19.75	18.59	25.39	37.62	30.64	30.41	2.67	2.71	2.37	Chr12	146234001	146235643	-	CSS0001898	--	K23260 scopoletin glucosyltransferase [EC:2.4.1.128] | (RefSeq) scopoletin glucosyltransferase-like (A)	ko00940: Phenylpropanoid biosynthesis	UDP-glucose flavonoid glucosyl-transferase [Actinidia chinensis]	RecName: Full=Scopoletin glucosyltransferase; EC=2.4.1.128; AltName: Full=Phenylpropanoid:glucosyltransferase 1;	RecName: Full=Glycosyltransferase {ECO:0000256|RuleBase:RU362057}; EC=2.4.1.- {ECO:0000256|RuleBase:RU362057};	UDP-glucuronosyl and UDP-glucosyl transferase	GO:0042802,identical protein binding; GO:0050275,scopoletin glucosyltransferase activity; GO:0008152,metabolic process	PF00201.18:UDP-glucoronosyl and UDP-glucosyl transferase
CSS0001900	0	0	0	0	0	0	0	0	0	4.59	24.42	9.52	6.41	25.89	9.03	20.36	38.24	16.69	Chr6	42094528	42109832	-	CSS0001900	--	K00588 caffeoyl-CoA O-methyltransferase [EC:2.1.1.104] | (RefSeq) caffeoyl-CoA O-methyltransferase (A)	ko00940: Phenylpropanoid biosynthesis; ko00941: Flavonoid biosynthesis; ko00945: Stilbenoid, diarylheptanoid and gingerol biosynthesis	PREDICTED: caffeoyl-CoA O-methyltransferase isoform X2 [Ricinus communis]	RecName: Full=Caffeoyl-CoA O-methyltransferase; EC=2.1.1.104; AltName: Full=Trans-caffeoyl-CoA 3-O-methyltransferase; Short=CCoAMT; Short=CCoAOMT;	SubName: Full=O-methyltransferase, putative {ECO:0000313|EMBL:EEF34831.1}; EC=2.1.1.104 {ECO:0000313|EMBL:EEF34831.1};	O-methyltransferase	GO:0042409,caffeoyl-CoA O-methyltransferase activity; GO:0046872,metal ion binding; GO:0009809,lignin biosynthetic process	PF01596.17:O-methyltransferase
CSS0001904	5.94	1.59	4.35	8.03	8.43	8.02	15.68	18.24	21.31	20.91	13.06	17.11	20.67	23.05	25.19	16.34	18.09	13.86	Chr2	184098	194210	-	CSS0001904	--	K01895 acetyl-CoA synthetase [EC:6.2.1.1] | (RefSeq) acetyl-coenzyme A synthetase, chloroplastic/glyoxysomal isoform X1 (A)	ko00010: Glycolysis / Gluconeogenesis; ko00620: Pyruvate metabolism; ko00630: Glyoxylate and dicarboxylate metabolism; ko00640: Propanoate metabolism; ko01200: Carbon metabolism	acetyl-coenzyme A synthetase, chloroplastic/glyoxysomal isoform X1 [Prunus avium]	RecName: Full=Acetyl-coenzyme A synthetase, chloroplastic/glyoxysomal; EC=6.2.1.1; AltName: Full=Acetate--CoA ligase; AltName: Full=Acetyl-CoA synthetase; Flags: Precursor;	SubName: Full=acetyl-coenzyme A synthetase, chloroplastic/glyoxysomal isoform X1 {ECO:0000313|RefSeq:XP_018827690.1};	Acyl-CoA synthetase	GO:0009507,chloroplast; GO:0009570,chloroplast stroma; GO:0005829,cytosol; GO:0009514,glyoxysome; GO:0003987,acetate-CoA ligase activity; GO:0016208,AMP binding; GO:0005524,ATP binding; GO:0006083,acetate metabolic process; GO:0019427,acetyl-CoA biosynthetic process from acetate; GO:0006631,fatty acid metabolic process	PF00501.28:AMP-binding enzyme
CSS0001909	0.67	0.29	0.88	5.25	4.21	6.94	4.11	6.74	7.05	1.73	3.67	2.11	4.66	6.43	4.37	1.43	1.51	0.92	Contig410	17646	28564	+	CSS0001909	--	K10536 agmatine deiminase [EC:3.5.3.12] | (RefSeq) agmatine deiminase-like (A)	ko00330: Arginine and proline metabolism	hypothetical protein PRUPE_5G211900 [Prunus persica]	RecName: Full=Agmatine deiminase; EC=3.5.3.12; AltName: Full=Agmatine iminohydrolase; AltName: Full=Protein EMBRYO DEFECTIVE 1873;	SubName: Full=Uncharacterized protein {ECO:0000313|EMBL:ONI09011.1};	--	GO:0047632,agmatine deiminase activity; GO:0004668,protein-arginine deiminase activity; GO:0006596,polyamine biosynthetic process; GO:0033388,putrescine biosynthetic process from arginine	PF04371.15:Porphyromonas-type peptidyl-arginine deiminase
CSS0001911	0	0.1	0	0	0	0	1.23	3.46	4.44	0.2	1.1	0.22	0	0	0	1.69	1.62	3.45	Chr14	41809968	41810645	+	CSS0001911	--	K09286 EREBP-like factor | (RefSeq) hypothetical protein (A)	--	ethylene response factor 25 [Diospyros kaki]	RecName: Full=Ethylene-responsive transcription factor 2; Short=AtERF2; AltName: Full=Ethylene-responsive element-binding factor 2; Short=EREBP-2;	SubName: Full=Ethylene response factor 25 {ECO:0000313|EMBL:ASL69238.1};	--	GO:0005634,nucleus; GO:0003677,DNA binding; GO:0003700,DNA-binding transcription factor activity; GO:0051301,cell division; GO:0009873,ethylene-activated signaling pathway; GO:0009864,induced systemic resistance, jasmonic acid mediated signaling pathway; GO:0010087,phloem or xylem histogenesis; GO:0045893,positive regulation of transcription, DNA-templated; GO:0010200,response to chitin; GO:00063…	PF00847.20:AP2 domain
CSS0001913	1.29	0.98	0.98	1.74	1.32	2.1	6.15	0.66	0.73	9.64	13.51	10.82	10.51	11.16	9.42	8.65	10.99	10.5	Chr7	93999769	94002679	-	CSS0001913	--	K15691 E3 ubiquitin-protein ligase RFWD3 [EC:2.3.2.27] | (RefSeq) E3 ubiquitin-protein ligase RFWD3 (A)	--	conserved hypothetical protein [Ricinus communis]	--	SubName: Full=Uncharacterized protein {ECO:0000313|EMBL:EEF32783.1};	RING-finger-containing E3 ubiquitin ligase	GO:0005634,nucleus; GO:0004842,ubiquitin-protein transferase activity; GO:0036297,interstrand cross-link repair	--
CSS0001917	29.08	28.22	30.95	9.68	9.42	12.61	23.7	43.13	26.62	15.9	22.04	15.46	37.09	36.81	37.55	46.53	52.05	46.29	Chr4	41979074	41984596	+	CSS0001917	--	--	--	--	--	--	--	--	--
CSS0001920	4.87	2.75	3.85	3.62	3.02	5.04	3.92	5.95	6.47	6.31	6.97	5.2	3.41	2.36	2.39	8.23	9.98	10.24	Chr3	28451939	28479617	-	CSS0001920	--	--	--	PREDICTED: K(+) efflux antiporter 3, chloroplastic [Vitis vinifera]	RecName: Full=K(+) efflux antiporter 3, chloroplastic {ECO:0000303|PubMed:11500563}; Short=AtKEA3 {ECO:0000303|PubMed:11500563}; Flags: Precursor;	SubName: Full=K(+) efflux antiporter 3, chloroplastic {ECO:0000313|RefSeq:XP_010275512.1};	Predicted K+/H+-antiporter	GO:0009507,chloroplast; GO:0031969,chloroplast membrane; GO:0009535,chloroplast thylakoid membrane; GO:0000139,Golgi membrane; GO:0016021,integral component of membrane; GO:0042651,thylakoid membrane; GO:0022890,inorganic cation transmembrane transporter activity; GO:0015299,solute:proton antiporter activity; GO:0009658,chloroplast organization; GO:0009643,photosynthetic acclimation; GO:1905157,p…	PF00999.21:Sodium/hydrogen exchanger family
CSS0001928	5.72	4.56	5.06	3.63	2.49	2.74	5	5.93	5.2	6.36	8.22	7.19	5.49	4.69	3.94	5.5	7.04	7.19	Chr9	1315353	1332741	-	CSS0001928	--	K13415 protein brassinosteroid insensitive 1 [EC:2.7.10.1 2.7.11.1] | (RefSeq) uncharacterized LOC103401427 (A)	ko04075: Plant hormone signal transduction	PREDICTED: squamosa promoter-binding-like protein 1 isoform X2 [Pyrus x bretschneideri]	RecName: Full=Squamosa promoter-binding-like protein 1;	SubName: Full=Uncharacterized protein {ECO:0000313|EMBL:EMJ26594.1};	--	GO:0005634,nucleus; GO:0003677,DNA binding; GO:0003700,DNA-binding transcription factor activity; GO:0046872,metal ion binding; GO:0006355,regulation of transcription, DNA-templated; GO:0006351,transcription, DNA-templated	PF03110.14:SBP domain
CSS0001931	7.11	3.47	6.65	12.5	13.19	13.87	9.01	19.98	14.3	10.53	8.6	6.65	14.8	14.6	12.6	12.17	11.54	12.12	Chr4	5742512	5758297	+	CSS0001931	--	K09494 T-complex protein 1 subunit beta | (RefSeq) T-complex protein 1 subunit beta (A)	--	PREDICTED: T-complex protein 1 subunit beta [Nelumbo nucifera]	RecName: Full=T-complex protein 1 subunit beta {ECO:0000303|PubMed:11599560}; Short=TCP-1-beta {ECO:0000303|PubMed:11599560}; AltName: Full=CCT-beta {ECO:0000303|PubMed:11599560}; AltName: Full=Chaperonin CCT2 {ECO:0000305};	SubName: Full=T-complex protein 1 subunit beta {ECO:0000313|RefSeq:XP_010266948.1, ECO:0000313|RefSeq:XP_010266949.1, ECO:0000313|RefSeq:XP_010266950.1};	Chaperonin complex component, TCP-1 beta subunit (CCT2)	GO:0046658,anchored component of plasma membrane; GO:0005618,cell wall; GO:0005832,chaperonin-containing T-complex; GO:0005829,cytosol; GO:0005524,ATP binding; GO:0044183,protein binding involved in protein folding; GO:0051082,unfolded protein binding; GO:0006458,'de novo' protein folding; GO:0061077,chaperone-mediated protein folding	PF00118.24:TCP-1/cpn60 chaperonin family
CSS0001936	1.62	0.6	1.25	2.21	1.22	2.17	1.85	1.44	1.24	1.89	1.72	1.28	0.75	0.88	0.61	1.01	1.29	1.25	Chr12	81357355	81358943	-	CSS0001936	--	K06180 23S rRNA pseudouridine1911/1915/1917 synthase [EC:5.4.99.23] | (RefSeq) pentatricopeptide repeat-containing protein At1g20230 isoform X1 (A)	--	PREDICTED: pentatricopeptide repeat-containing protein At2g02750 [Vitis vinifera]	RecName: Full=Pentatricopeptide repeat-containing protein At2g02750;	SubName: Full=Uncharacterized protein {ECO:0000313|EMBL:CBI32007.3};	FOG: PPR repeat	GO:0043231,intracellular membrane-bounded organelle; GO:0004519,endonuclease activity; GO:0003723,RNA binding; GO:0009451,RNA modification	PF13041.6:PPR repeat family
CSS0001944	34.77	28.33	27.95	43.37	43.02	52.37	20.93	34.7	22.2	57.38	32.39	43.37	21.59	22.84	17.03	36.35	40.71	38.5	Chr5	185099213	185101636	+	CSS0001944	--	--	--	unnamed protein product [Coffea canephora]	--	SubName: Full=Uncharacterized protein {ECO:0000313|EMBL:CDO98916.1};	--	--	PF01396.19:Topoisomerase DNA binding C4 zinc finger
CSS0001953	10.58	11.37	11.55	33.42	32.45	39.27	30.92	29.52	19.28	10.28	6.52	9.08	32	31.43	28.33	9.07	9.22	9.35	Chr9	105671525	105679119	-	CSS0001953	--	K05864 peptidyl-prolyl isomerase D [EC:5.2.1.8] | (RefSeq) CYN51; peptidyl-prolyl cis-trans isomerase, cyclophilin-type (A)	--	PREDICTED: uncharacterized protein LOC100248838 [Vitis vinifera]	--	SubName: Full=Uncharacterized protein {ECO:0000313|EMBL:CBI19538.3};	--	GO:0016021,integral component of membrane	--
CSS0001954	0.9	0.76	0.97	0.59	0.97	0.92	0.52	1.6	1.3	0.95	2.12	1.54	0	0.03	0	1.76	1.76	1.56	Chr9	115702021	115704561	-	CSS0001954	--	K03129 transcription initiation factor TFIID subunit 4 | (RefSeq) transcription initiation factor TFIID subunit 4b isoform X1 (A)	ko03022: Basal transcription factors	isoform 2 of transcription initiation factor tfiid subunit 4b [Quercus suber]	RecName: Full=Transcription initiation factor TFIID subunit 4b; AltName: Full=TBP-associated factor 4b; Short=AtTAF4b;	SubName: Full=Uncharacterized protein {ECO:0000313|EMBL:CAN80359.1};	TATA box binding protein (TBP)-associated factor, RNA polymerase II	GO:0005669,transcription factor TFIID complex; GO:0003677,DNA binding; GO:0003713,transcription coactivator activity; GO:0008134,transcription factor binding; GO:0045944,positive regulation of transcription by RNA polymerase II; GO:0051123,RNA polymerase II preinitiation complex assembly	PF05236.14:Transcription initiation factor TFIID component TAF4 family
CSS0001956	4.85	14.41	10.76	3.25	10.51	9.97	7.37	12.74	7.14	9.04	9.7	9.1	2.19	2.19	2.48	3.12	4.75	3.61	Chr3	112476667	112477284	+	CSS0001956	--	--	--	NAD(P)-binding domain containing protein [Parasponia andersonii]	--	SubName: Full=Uncharacterized protein {ECO:0000313|EMBL:CCB52169.1};	Flavonol reductase/cinnamoyl-CoA reductase	--	--
CSS0001960	12.58	27.1	16.5	23.58	18.87	35.31	20.87	15.56	13.58	12.49	9.45	15.79	43.21	55.1	51	14.32	22.07	11.39	Contig698	491048	499723	-	CSS0001960	--	K02433 aspartyl-tRNA(Asn)/glutamyl-tRNA(Gln) amidotransferase subunit A [EC:6.3.5.6 6.3.5.7] | (RefSeq) glutamyl-tRNA(Gln) amidotransferase subunit A, chloroplastic/mitochondrial (A)	ko00970: Aminoacyl-tRNA biosynthesis	unnamed protein product [Coffea canephora]	RecName: Full=Fatty acid amide hydrolase; EC=3.5.1.99; AltName: Full=N-acylethanolamine amidohydrolase;	SubName: Full=Uncharacterized protein {ECO:0000313|EMBL:CDP19746.1};	Amidases	GO:0005783,endoplasmic reticulum; GO:0005789,endoplasmic reticulum membrane; GO:0005794,Golgi apparatus; GO:0016021,integral component of membrane; GO:0005886,plasma membrane; GO:0005774,vacuolar membrane; GO:0005773,vacuole; GO:0004040,amidase activity; GO:0103073,anandamide amidohydrolase activity; GO:0047412,N-(long-chain-acyl)ethanolamine deacylase activity; GO:0102077,oleamide hydrolase acti…	PF01425.21:Amidase
CSS0001961	0.63	0.79	0.4	4.06	4.08	3.13	3.07	1.13	1.23	2.1	2.43	1.9	1.78	2.02	2.17	3.23	0.98	1.08	Chr12	140342078	140342912	+	CSS0001961	--	K01051 pectinesterase [EC:3.1.1.11] | (RefSeq) ATPME3 (A)	ko00040: Pentose and glucuronate interconversions	putative invertase inhibitor InvInh3 [Camellia sinensis]	RecName: Full=21 kDa protein; AltName: Full=1.2 protein; Flags: Precursor;	SubName: Full=Putative invertase inhibitor InvInh3 {ECO:0000313|EMBL:ARE30662.1};	--	GO:0004857,enzyme inhibitor activity	PF04043.15:Plant invertase/pectin methylesterase inhibitor
CSS0001964	2.07	1.44	1.22	1.12	0.73	1.67	1.15	1.97	3.19	0.19	0.1	0	1.41	2.97	2.5	0.13	0.03	0.06	Chr7	9048604	9051664	+	CSS0001964	--	K10999 cellulose synthase A [EC:2.4.1.12] | (RefSeq) cellulose synthase A catalytic subunit 8 [UDP-forming] (A)	--	PREDICTED: cellulose synthase-like protein E6, partial [Solanum tuberosum]	RecName: Full=Cellulose synthase-like protein E6; EC=2.4.1.-; AltName: Full=OsCslE6;	SubName: Full=Uncharacterized protein {ECO:0000313|EnsemblPlants:PGSC0003DMT400076611};	--	GO:0005794,Golgi apparatus; GO:0000139,Golgi membrane; GO:0016021,integral component of membrane; GO:0005886,plasma membrane; GO:0016760,cellulose synthase (UDP-forming) activity; GO:0016759,cellulose synthase activity; GO:0071555,cell wall organization; GO:0030244,cellulose biosynthetic process; GO:0009833,plant-type primary cell wall biogenesis	PF03552.14:Cellulose synthase
CSS0001965	6.58	5.85	4	3.59	4.29	2.36	2.78	7.55	4.13	6.49	4.61	5.16	2.71	2.98	2.15	8.66	7.15	9.14	Chr12	83736361	83737032	+	CSS0001965	--	K05857 phosphatidylinositol phospholipase C, delta [EC:3.1.4.11] | (RefSeq) phosphoinositide phospholipase C 2 (A)	ko00562: Inositol phosphate metabolism; ko04070: Phosphatidylinositol signaling system	Phosphoinositide phospholipase C 6 [Triticum urartu]	RecName: Full=Phosphoinositide phospholipase C 6; EC=3.1.4.11; AltName: Full=Phosphoinositide phospholipase PLC6; Short=AtPLC6; Short=AtPLC8; Short=PI-PLC6;	RecName: Full=Phosphoinositide phospholipase C {ECO:0000256|RuleBase:RU361133}; EC=3.1.4.11 {ECO:0000256|RuleBase:RU361133};	Phosphoinositide-specific phospholipase C	GO:0005622,intracellular; GO:0005886,plasma membrane; GO:0004435,phosphatidylinositol phospholipase C activity; GO:0004871,NA; GO:0035556,intracellular signal transduction; GO:0016042,lipid catabolic process	PF00388.19:Phosphatidylinositol-specific phospholipase C, X domain
CSS0001974	9.61	7.22	7.33	11.66	10.77	10.35	11.35	8.83	8.35	5.56	5.63	9.19	5.27	3.57	4.6	9.35	11.59	10.65	Chr2	88708768	88723454	-	CSS0001974	--	K14777 ATP-dependent RNA helicase DDX47/RRP3 [EC:3.6.4.13] | (RefSeq) DEAD-box ATP-dependent RNA helicase 10 (A)	--	PREDICTED: DEAD-box ATP-dependent RNA helicase 10 [Cucumis sativus]	RecName: Full=DEAD-box ATP-dependent RNA helicase 10; EC=3.6.4.13;	SubName: Full=Uncharacterized protein {ECO:0000313|EMBL:KGN49894.1};	ATP-dependent RNA helicase	GO:0005737,cytoplasm; GO:0005730,nucleolus; GO:0005524,ATP binding; GO:0004004,ATP-dependent RNA helicase activity; GO:0003723,RNA binding; GO:0010501,RNA secondary structure unwinding; GO:0006364,rRNA processing	PF00270.29:DEAD/DEAH box helicase
CSS0001975	12.72	16.96	18.4	28.52	31.54	25.15	15.03	16.37	12.17	19.6	17.25	19.66	23.62	21.67	23.79	14.02	12.41	13.35	Chr5	35613720	35618688	+	CSS0001975	--	K04124 gibberellin 3-beta-dioxygenase [EC:1.14.11.15] | (RefSeq) gibberellin 3-beta-dioxygenase 4 (A)	ko00904: Diterpenoid biosynthesis	hypothetical protein VITISV_016474 [Vitis vinifera]	RecName: Full=2-oxoglutarate-dependent dioxygenase DAO; EC=1.14.11.-; AltName: Full=Protein DIOXYGENASE FOR AUXIN OXIDATION;	SubName: Full=Uncharacterized protein {ECO:0000313|EMBL:CAN69444.1};	Iron/ascorbate family oxidoreductases	GO:0051213,dioxygenase activity; GO:0046872,metal ion binding; GO:0009852,auxin catabolic process	PF03171.20:2OG-Fe(II) oxygenase superfamily
CSS0001976	12.92	11.46	12.58	13.39	10.83	13.19	6.63	12.99	9.39	4.01	5.4	4.6	6.49	5.94	6.71	6.84	4.77	5.86	Chr6	137047014	137055034	-	CSS0001976	--	K12309 beta-galactosidase [EC:3.2.1.23] | (RefSeq) BGAL2; beta-galactosidase 2 (A)	ko00052: Galactose metabolism; ko00511: Other glycan degradation; ko00531: Glycosaminoglycan degradation; ko00600: Sphingolipid metabolism; ko00604: Glycosphingolipid biosynthesis - ganglio series	PREDICTED: beta-galactosidase-like [Nicotiana sylvestris]	RecName: Full=Beta-galactosidase; EC=3.2.1.23; AltName: Full=Acid beta-galactosidase; Short=Lactase; AltName: Full=Exo-(1-->4)-beta-D-galactanase; Flags: Precursor;	RecName: Full=Beta-galactosidase {ECO:0000256|RuleBase:RU000675}; EC=3.2.1.23 {ECO:0000256|RuleBase:RU000675};	Beta-galactosidase	GO:0005618,cell wall; GO:0005773,vacuole; GO:0004565,beta-galactosidase activity; GO:0030246,carbohydrate binding; GO:0005975,carbohydrate metabolic process	PF01301.19:Glycosyl hydrolases family 35
CSS0001986	0.21	0.27	0.33	4.48	3.34	3.83	2.9	0.95	0.9	4.11	5.29	3.09	0.31	0.18	0.3	0.15	0.09	0.19	Chr13	53793752	53801188	-	CSS0001986	--	--	--	hypothetical protein POPTR_0013s05930g [Populus trichocarpa]	--	SubName: Full=Uncharacterized protein {ECO:0000313|EMBL:EEE95639.1};	--	GO:0016021,integral component of membrane	PF04842.12:Plant protein of unknown function (DUF639)
CSS0001994	7.49	30.97	11.89	8.58	5.98	7.47	26.52	10.01	11.32	6.03	7.39	16.54	12.77	5.04	35.65	13.41	13.29	34.28	Chr14	35089027	35089444	-	CSS0001994	--	--	--	uncharacterized protein LOC105636623 [Jatropha curcas]	--	SubName: Full=Uncharacterized protein {ECO:0000313|EMBL:KDP45987.1};	--	GO:0016021,integral component of membrane	--
CSS0002000	10.12	17.7	12.51	2.98	3.98	2	8.47	3.57	2.72	2.71	0.76	0.97	6.2	6.63	6.9	6.73	7.83	8.97	Chr1	41587763	41592061	+	CSS0002000	--	K01817 phosphoribosylanthranilate isomerase [EC:5.3.1.24] | (RefSeq) N-(5'-phosphoribosyl)anthranilate isomerase 1, chloroplastic (A)	ko00400: Phenylalanine, tyrosine and tryptophan biosynthesis; ko01230: Biosynthesis of amino acids	PREDICTED: N-(5'-phosphoribosyl)anthranilate isomerase 1, chloroplastic isoform X2 [Vitis vinifera]	RecName: Full=N-(5'-phosphoribosyl)anthranilate isomerase 1, chloroplastic; EC=5.3.1.24; Flags: Precursor;	SubName: Full=Uncharacterized protein {ECO:0000313|EMBL:CBI25468.3};	Phosphoribosylanthranilate isomerase	GO:0009507,chloroplast; GO:0004640,phosphoribosylanthranilate isomerase activity; GO:0000162,tryptophan biosynthetic process	PF00697.22:N-(5'phosphoribosyl)anthranilate (PRA) isomerase
CSS0002005	4.62	1.76	1.64	0.42	0.28	0.85	1	0.16	0.65	1.54	0.57	2.76	0.6	0.6	2.07	1.67	1.92	1.26	Chr14	9289306	9300649	+	CSS0002005	--	K10899 ATP-dependent DNA helicase Q1 [EC:3.6.4.12] | (RefSeq) mediator of RNA polymerase II transcription subunit 34 (A)	--	DEAD domain-containing protein/Helicase_C domain-containing protein/HRDC domain-containing protein/RQC domain-containing protein [Cephalotus follicularis]	RecName: Full=Mediator of RNA polymerase II transcription subunit 34; AltName: Full=ATP-dependent DNA helicase Q-like 2; EC=3.6.4.12; AltName: Full=RecQ-like protein 2; Short=AtRecQ2; Short=AtRecQl2;	RecName: Full=ATP-dependent DNA helicase {ECO:0000256|RuleBase:RU364117}; EC=3.6.4.12 {ECO:0000256|RuleBase:RU364117};	ATP-dependent DNA helicase	GO:0005694,chromosome; GO:0005737,cytoplasm; GO:0016592,mediator complex; GO:0043138,3'-5' DNA helicase activity; GO:0005524,ATP binding; GO:0043140,ATP-dependent 3'-5' DNA helicase activity; GO:0003677,DNA binding; GO:0009378,four-way junction helicase activity; GO:0046872,metal ion binding; GO:0006310,DNA recombination; GO:0006281,DNA repair; GO:0006260,DNA replication; GO:0000724,double-strand…	PF00270.29:DEAD/DEAH box helicase
CSS0002008	7.82	6.78	5.72	2.16	4.51	3.42	5.14	11.08	8.49	10.48	7.33	8.38	7.94	5.27	5.13	7.37	9.39	10.98	Chr12	111779799	111786746	+	CSS0002008	--	K00029 malate dehydrogenase (oxaloacetate-decarboxylating)(NADP+) [EC:1.1.1.40] | (RefSeq) NADP-dependent malic enzyme-like (A)	ko00620: Pyruvate metabolism; ko00710: Carbon fixation in photosynthetic organisms; ko01200: Carbon metabolism	PREDICTED: NADP-dependent malic enzyme isoform X1 [Elaeis guineensis]	RecName: Full=NADP-dependent malic enzyme, chloroplastic; Short=NADP-ME; EC=1.1.1.40; Flags: Precursor;	RecName: Full=Malic enzyme {ECO:0000256|RuleBase:RU003426};	NADP+-dependent malic enzyme	GO:0009507,chloroplast; GO:0004471,malate dehydrogenase (decarboxylating) (NAD+) activity; GO:0004473,malate dehydrogenase (decarboxylating) (NADP+) activity; GO:0046872,metal ion binding; GO:0051287,NAD binding; GO:0008948,oxaloacetate decarboxylase activity	PF03949.15:Malic enzyme, NAD binding domain
CSS0002012	4.63	3.56	2.24	3.63	4.92	2.61	3.3	2.47	3.38	2.17	2.7	2.21	2.08	0.73	1.23	1.03	0.42	0.74	Chr12	69169696	69172489	+	CSS0002012	--	K02180 cell cycle arrest protein BUB3 | (RefSeq) mitotic checkpoint protein BUB3.3 (A)	--	PREDICTED: mitotic checkpoint protein BUB3.3 [Nicotiana tomentosiformis]	RecName: Full=Mitotic checkpoint protein BUB3.3; AltName: Full=Protein BUDDING UNINHIBITED BY BENZYMIDAZOL 3.3;	SubName: Full=mitotic checkpoint protein BUB3.3 {ECO:0000313|RefSeq:XP_009788126.1, ECO:0000313|RefSeq:XP_009788127.1};	Mitotic spindle checkpoint protein BUB3, WD repeat superfamily	GO:1990298,bub1-bub3 complex; GO:0000777,condensed chromosome kinetochore; GO:0080008,Cul4-RING E3 ubiquitin ligase complex; GO:0000776,kinetochore; GO:0033597,mitotic checkpoint complex; GO:0009524,phragmoplast; GO:0005819,spindle; GO:0043130,ubiquitin binding; GO:0051301,cell division; GO:0007059,chromosome segregation; GO:0051321,meiotic cell cycle; GO:0007094,mitotic spindle assembly checkpoi…	--
CSS0002020	11.16	10.94	10.32	15.23	13.62	18.83	8.69	7.17	6.64	8	5.2	5.65	3.18	2.93	2.25	3.17	2.41	2.82	Chr7	33870796	33873021	+	CSS0002020	--	K21776 protein lin-54 | (RefSeq) uncharacterized protein LOC109830026 (A)	--	transcriptional regulator DEF1 isoform X1 [Prunus persica]	--	SubName: Full=Uncharacterized protein {ECO:0000313|EMBL:EMJ00099.1};	--	--	PF07223.11:UBA-like domain (DUF1421)
CSS0002027	13.29	8.85	9.88	7.32	7.22	8.15	5.51	11.37	10.28	10.39	11.88	11.06	1.99	2.25	2.45	6.65	7.46	7.29	Chr3	137522009	137531957	-	CSS0002027	--	K00963 UTP--glucose-1-phosphate uridylyltransferase [EC:2.7.7.9] | (RefSeq) UTP--glucose-1-phosphate uridylyltransferase (A)	ko00040: Pentose and glucuronate interconversions; ko00052: Galactose metabolism; ko00500: Starch and sucrose metabolism; ko00520: Amino sugar and nucleotide sugar metabolism	hypothetical protein B456_007G188400 [Gossypium raimondii]	RecName: Full=UTP--glucose-1-phosphate uridylyltransferase; EC=2.7.7.9; AltName: Full=UDP-glucose pyrophosphorylase; Short=UDPGP; Short=UGPase;	SubName: Full=Uncharacterized protein {ECO:0000313|EMBL:KJB43205.1};	UDP-glucose pyrophosphorylase	GO:0005737,cytoplasm; GO:0003983,UTP:glucose-1-phosphate uridylyltransferase activity; GO:0006011,UDP-glucose metabolic process	PF01704.18:UTP--glucose-1-phosphate uridylyltransferase
CSS0002029	3.55	2.78	3.58	3.58	6.88	5.32	3.03	3.2	5.5	2.65	1.86	1.16	6.68	3.08	2.93	1.66	3.1	1.65	Contig83	448890	464446	-	CSS0002029	--	K21343 ubiquitin carboxyl-terminal hydrolase 15 [EC:3.4.19.12] | (RefSeq) ubiquitin carboxyl-terminal hydrolase 8 (A)	--	PREDICTED: ubiquitin carboxyl-terminal hydrolase 8 isoform X1 [Vitis vinifera]	RecName: Full=Ubiquitin carboxyl-terminal hydrolase 8; EC=3.4.19.12; AltName: Full=Deubiquitinating enzyme 8; Short=AtUBP8; AltName: Full=Ubiquitin thioesterase 8; AltName: Full=Ubiquitin-specific-processing protease 8;	SubName: Full=ubiquitin carboxyl-terminal hydrolase 8 {ECO:0000313|RefSeq:XP_010247842.1};	Ubiquitin C-terminal hydrolase	GO:0036459,thiol-dependent ubiquitinyl hydrolase activity; GO:0016579,protein deubiquitination; GO:0006511,ubiquitin-dependent protein catabolic process	PF00443.29:Ubiquitin carboxyl-terminal hydrolase
CSS0002033	0.44	0.3	1.34	0.43	0.22	0.8	2.09	4.05	3.61	5.8	5.89	3.97	6.57	6.87	5.99	5.2	6.89	5.29	Chr9	34922963	34926242	+	CSS0002033	--	K02146 V-type H+-transporting ATPase subunit d | (RefSeq) V-type proton ATPase subunit d2-like (A)	ko00190: Oxidative phosphorylation; ko04145: Phagosome	PREDICTED: V-type proton ATPase subunit d2-like [Malus domestica]	RecName: Full=V-type proton ATPase subunit d2; Short=V-ATPase subunit d2; AltName: Full=Vacuolar H(+)-ATPase subunit d isoform 2; AltName: Full=Vacuolar proton pump subunit d2;	SubName: Full=Uncharacterized protein {ECO:0000313|EMBL:ESR44333.1};	Vacuolar H+-ATPase V0 sector, subunit d	GO:0005794,Golgi apparatus; GO:0005765,lysosomal membrane; GO:0009506,plasmodesma; GO:0033179,proton-transporting V-type ATPase, V0 domain; GO:0005774,vacuolar membrane; GO:0016471,vacuolar proton-transporting V-type ATPase complex; GO:0005773,vacuole; GO:0008553,proton-exporting ATPase activity, phosphorylative mechanism; GO:0046961,proton-transporting ATPase activity, rotational mechanism; GO:0…	PF01992.16:ATP synthase (C/AC39) subunit
CSS0002041	31.82	27.07	28.42	23.13	18.33	23.94	38.54	52	56.44	44.1	26.5	43.61	18.1	17.61	16.93	28.59	27.12	27.89	Contig1235	103265	109385	+	CSS0002041	--	K03086 RNA polymerase primary sigma factor | (RefSeq) RNA polymerase sigma factor sigB (A)	--	PREDICTED: RNA polymerase sigma factor sigB [Vitis vinifera]	RecName: Full=RNA polymerase sigma factor sigB; Short=Sigma factor B; Short=Sigma-B; AltName: Full=Protein ABERRANT CHLOROPLAST 1; AltName: Full=RNA polymerase sigma factor sig1; Short=Atsig1; Short=Sigma factor 1; AltName: Full=RNA polymerase sigma factor sig2; Short=Atsig2; Short=Sigma factor 2; AltName: Full=RNA polymerase sigma factor sigA; Short=Sigma factor A; Short=Sigma-A; Flags: Precurso…	RecName: Full=RNA polymerase sigma factor {ECO:0000256|PIRNR:PIRNR000767};	--	GO:0009507,chloroplast; GO:0003677,DNA binding; GO:0003700,DNA-binding transcription factor activity; GO:0001053,NA; GO:0016987,sigma factor activity; GO:0071482,cellular response to light stimulus; GO:0009658,chloroplast organization; GO:0006352,DNA-templated transcription, initiation; GO:2001141,regulation of RNA biosynthetic process; GO:0010114,response to red light; GO:0006399,tRNA metabolic …	PF04539.16:Sigma-70 region 3
CSS0002047	17.43	23.04	21.5	24.74	23.15	22.21	20.68	14.05	12.73	11.75	9.87	11.87	10.76	7.29	7.16	9.26	6.87	9.34	Chr1	176772108	176784234	-	CSS0002047	--	K01507 inorganic pyrophosphatase [EC:3.6.1.1] | (RefSeq) soluble inorganic pyrophosphatase (A)	ko00190: Oxidative phosphorylation	soluble inorganic pyrophosphatase [Prunus persica]	RecName: Full=Soluble inorganic pyrophosphatase; EC=3.6.1.1; AltName: Full=Pyrophosphate phospho-hydrolase; Short=PPase;	SubName: Full=Uncharacterized protein {ECO:0000313|EMBL:EMJ05931.1};	Inorganic pyrophosphatase/Nucleosome remodeling factor, subunit NURF38	GO:0005737,cytoplasm; GO:0004427,inorganic diphosphatase activity; GO:0000287,magnesium ion binding; GO:0006796,phosphate-containing compound metabolic process	PF00719.19:Inorganic pyrophosphatase
CSS0002055	0.37	0.37	0.75	17.51	10	13.09	17.99	18.58	18.87	13.7	1.53	10.46	1.72	1.14	1.7	13.32	21.47	19.63	Contig1303	343063	343645	+	CSS0002055	--	K03327 multidrug resistance protein, MATE family | (RefSeq) protein DETOXIFICATION 12 (A)	--	hypothetical protein PRUPE_1G320400 [Prunus persica]	RecName: Full=Protein DETOXIFICATION 6 {ECO:0000303|PubMed:11739388}; Short=AtDTX6 {ECO:0000303|PubMed:11739388}; AltName: Full=Multidrug and toxic compound extrusion protein 6 {ECO:0000305}; Short=MATE protein 6 {ECO:0000305};	RecName: Full=Protein DETOXIFICATION {ECO:0000256|RuleBase:RU004914}; AltName: Full=Multidrug and toxic compound extrusion protein {ECO:0000256|RuleBase:RU004914};	Uncharacterized membrane protein, predicted efflux pump	GO:0016021,integral component of membrane; GO:0015297,antiporter activity; GO:0015238,drug transmembrane transporter activity; GO:0006855,drug transmembrane transport	PF01554.18:MatE
CSS0002060	9.72	5.44	8.32	8.01	5.58	8.28	24.44	14.99	15.23	11.84	8.76	8.71	9.73	5.64	6.85	31.26	23.68	50.93	Chr2	206719724	206720417	+	CSS0002060	--	--	--	hypothetical protein CFP56_23087 [Quercus suber]	--	SubName: Full=uncharacterized protein LOC104228446 {ECO:0000313|RefSeq:XP_009779212.1};	--	GO:0016021,integral component of membrane	--
CSS0002063	0.21	1.4	0.86	0	0	0	0.51	0.11	0.12	0	0	0	1.81	1.26	1.9	1.37	1.06	1.41	Chr13	31744324	31746795	+	CSS0002063	--	K14760 acyl-activating enzyme 14 [EC:6.2.1.26] | (RefSeq) 2-succinylbenzoate--CoA ligase, chloroplastic/peroxisomal isoform X1 (A)	ko00130: Ubiquinone and other terpenoid-quinone biosynthesis	PREDICTED: uncharacterized protein LOC107176176 [Citrus sinensis]	--	SubName: Full=Uncharacterized protein {ECO:0000313|EMBL:KDO54003.1};	--	GO:0006355,regulation of transcription, DNA-templated	PF03101.15:FAR1 DNA-binding domain
CSS0002070	9.38	7.12	7.91	11.92	11.6	12.49	9.47	7.89	7.39	8.86	11.36	9.82	6.12	7.53	5.78	3.46	2.53	3.17	Chr4	107345889	107357219	+	CSS0002070	--	K01303 acylaminoacyl-peptidase [EC:3.4.19.1] | (RefSeq) acylamino-acid-releasing enzyme (A)	--	Peptidase S9 [Macleaya cordata]	RecName: Full=Acylamino-acid-releasing enzyme {ECO:0000305}; Short=AARE {ECO:0000303|PubMed:12966075}; EC=3.4.19.1 {ECO:0000269|PubMed:12966075}; AltName: Full=Oxidized protein hydrolase {ECO:0000303|PubMed:22398639}; Short=OPH {ECO:0000303|PubMed:22398639};	SubName: Full=Peptidase S9 {ECO:0000313|EMBL:OUZ99806.1};	Dipeptidyl aminopeptidase	GO:0009507,chloroplast; GO:0005737,cytoplasm; GO:0005634,nucleus; GO:0005773,vacuole; GO:0070009,serine-type aminopeptidase activity; GO:0051289,protein homotetramerization; GO:0006508,proteolysis	PF00326.21:Prolyl oligopeptidase family
CSS0002073	6.36	3.92	5.3	6.01	6.78	6.69	4.38	4.31	4.84	6.48	4.18	5.79	2.53	2.23	2.09	1.86	2.84	3.66	Chr4	58394305	58397237	+	CSS0002073	--	K04733 interleukin-1 receptor-associated kinase 4 [EC:2.7.11.1] | (RefSeq) wall-associated receptor kinase 2-like (A)	--	PREDICTED: wall-associated receptor kinase 2 [Vitis vinifera]	RecName: Full=Wall-associated receptor kinase 2; EC=2.7.11.-; Flags: Precursor;	SubName: Full=Uncharacterized protein {ECO:0000313|EMBL:CCB43294.1};	--	GO:0005623,cell; GO:0016021,integral component of membrane; GO:0005524,ATP binding; GO:0005509,calcium ion binding; GO:0030247,polysaccharide binding; GO:0004674,protein serine/threonine kinase activity; GO:0007166,cell surface receptor signaling pathway; GO:0009992,cellular water homeostasis; GO:0009311,oligosaccharide metabolic process; GO:0009751,response to salicylic acid; GO:0009826,unidimen…	PF00069.25:Protein kinase domain
CSS0002075	9.69	5.74	8.34	12.82	11.73	13.18	7.83	8.84	9.6	11.84	15.1	11.24	12.58	12.37	13.24	3.74	5.17	5.27	Contig753	826096	837666	+	CSS0002075	--	K10406 kinesin family member C2/C3 | (RefSeq) hypothetical protein (A)	--	PREDICTED: kinesin-like calmodulin-binding protein [Ziziphus jujuba]	RecName: Full=Kinesin-like protein KIN-14E {ECO:0000305}; AltName: Full=Kinesin-like calmodulin-binding protein {ECO:0000303|PubMed:8636137, ECO:0000303|PubMed:9434184}; AltName: Full=Protein ZWICHEL {ECO:0000303|PubMed:9177205};	SubName: Full=Uncharacterized protein {ECO:0000313|EMBL:CBI37480.3};	Myosin VII, myosin IXB and related myosins	GO:0055028,cortical microtubule; GO:0005856,cytoskeleton; GO:0005871,kinesin complex; GO:0072686,mitotic spindle; GO:0009524,phragmoplast; GO:0051015,actin filament binding; GO:0043531,ADP binding; GO:0005524,ATP binding; GO:0008569,ATP-dependent microtubule motor activity, minus-end-directed; GO:0016887,ATPase activity; GO:0005509,calcium ion binding; GO:0005516,calmodulin binding; GO:0008017,mi…	PF00225.23:Kinesin motor domain
CSS0002080	1.88	2.79	2.25	4.04	4.52	4.46	2.78	3.38	2.2	2.75	2.93	3.57	3.06	3.53	2.44	2.28	1.84	2.18	Chr6	142252064	142293247	+	CSS0002080	--	K15442 tRNA-specific adenosine deaminase 3 | (RefSeq) probable inactive tRNA-specific adenosine deaminase-like protein 3 (A)	--	PREDICTED: probable inactive tRNA-specific adenosine deaminase-like protein 3 isoform X1 [Vitis vinifera]	--	SubName: Full=Uncharacterized protein {ECO:0000313|EMBL:CCB44121.1};	Subunit of tRNA-specific adenosine-34 deaminase	GO:0003824,catalytic activity; GO:0009451,RNA modification	PF00383.23:Cytidine and deoxycytidylate deaminase zinc-binding region
CSS0002081	1.59	1.37	1.23	3.97	3.77	3.96	2.92	2.06	1.94	2.55	2.6	2.8	3.09	2.79	2.53	2.07	1.42	2.14	Chr6	6141585	6143442	+	CSS0002081	--	K08900 mitochondrial chaperone BCS1 | (RefSeq) AAA-ATPase At3g50940-like (A)	--	PREDICTED: AAA-ATPase At3g50940 [Vitis vinifera]	RecName: Full=AAA-ATPase At3g50940; EC=3.6.1.3 {ECO:0000250|UniProtKB:Q9FLD5}; Flags: Precursor;	SubName: Full=Uncharacterized protein {ECO:0000313|EMBL:CAN69873.1};	AAA+-type ATPase	GO:0005524,ATP binding; GO:0016887,ATPase activity; GO:0009651,response to salt stress	PF00004.29:ATPase family associated with various cellular activities (AAA)
CSS0002094	2.3	1.62	6.88	9.07	8.4	1.82	1.93	9.49	6.5	2.7	2.26	2.02	1.54	2.37	15.59	2.63	2.13	10.54	Chr7	77157413	77164812	-	CSS0002094	--	K01620 threonine aldolase [EC:4.1.2.48] | (RefSeq) probable low-specificity L-threonine aldolase 1 (A)	ko00260: Glycine, serine and threonine metabolism; ko01230: Biosynthesis of amino acids	probable low-specificity L-threonine aldolase 1 [Durio zibethinus]	RecName: Full=Probable low-specificity L-threonine aldolase 1; EC=4.1.2.48; AltName: Full=Threonine aldolase 1;	SubName: Full=Beta_elim_lyase domain-containing protein {ECO:0000313|EMBL:GAV85857.1}; Flags: Fragment;	Threonine aldolase	GO:0005829,cytosol; GO:0008732,L-allo-threonine aldolase activity; GO:0004793,threonine aldolase activity; GO:0006545,glycine biosynthetic process; GO:0006567,threonine catabolic process	PF01212.21:Beta-eliminating lyase
CSS0002096	0.06	0.04	0.02	0.08	0.02	0.73	2.83	3.76	3.1	0.6	2.65	0.49	0.31	0.15	0.11	3.62	5.78	4.37	Chr14	95267276	95270509	-	CSS0002096	--	K17964 leucine-rich PPR motif-containing protein, mitochondrial | (RefSeq) hypothetical protein (A)	--	PREDICTED: pentatricopeptide repeat-containing protein At4g31850, chloroplastic [Vitis vinifera]	RecName: Full=Pentatricopeptide repeat-containing protein At4g31850, chloroplastic; AltName: Full=Protein PROTON GRADIENT REGULATION 3; Flags: Precursor;	SubName: Full=Uncharacterized protein {ECO:0000313|EMBL:CBI21147.3};	FOG: PPR repeat	GO:0009507,chloroplast; GO:0043231,intracellular membrane-bounded organelle; GO:0004519,endonuclease activity; GO:0003723,RNA binding; GO:0009451,RNA modification	PF13041.6:PPR repeat family
CSS0002121	9.19	32.53	15.53	0	0	0	14.17	15.7	14.88	9.84	8.3	9.28	17.38	14.21	17.23	18.25	29.1	17.98	Chr5	47919334	47920010	-	CSS0002121	--	K04733 interleukin-1 receptor-associated kinase 4 [EC:2.7.11.1] | (RefSeq) G-type lectin S-receptor-like serine/threonine-protein kinase SD1-1 (A)	--	Receptor-like serine/threonine-protein kinase SD1-7 [Capsicum chinense]	RecName: Full=G-type lectin S-receptor-like serine/threonine-protein kinase SD1-1; EC=2.7.11.1; AltName: Full=S-domain-1 (SD1) receptor kinase 1; Short=SD1-1; Flags: Precursor;	SubName: Full=Receptor-like serine/threonine-protein kinase SD1-7 {ECO:0000313|EMBL:PHU13121.1};	--	GO:0016021,integral component of membrane; GO:0005886,plasma membrane; GO:0009506,plasmodesma; GO:0005524,ATP binding; GO:0005516,calmodulin binding; GO:0030246,carbohydrate binding; GO:0004674,protein serine/threonine kinase activity; GO:0031625,ubiquitin protein ligase binding; GO:0006468,protein phosphorylation; GO:0048544,recognition of pollen	PF07714.17:Protein tyrosine kinase
CSS0002123	3.9	3.41	3.06	1.39	0.18	1.24	1.5	9.64	3.98	4.74	2.56	3.48	5.13	3.11	3.63	5.29	6.87	4.22	Chr2	62592847	62593959	+	CSS0002123	--	K03509 DNA polymerase eta [EC:2.7.7.7] | (RefSeq) DNA polymerase eta isoform X1 (A)	--	PREDICTED: DNA polymerase eta isoform X2 [Ziziphus jujuba]	--	SubName: Full=Uncharacterized protein {ECO:0000313|EMBL:CBI27227.3};	--	GO:0003684,damaged DNA binding; GO:0003887,DNA-directed DNA polymerase activity; GO:0042276,error-prone translesion synthesis; GO:0010224,response to UV-B; GO:0009650,UV protection	--
CSS0002124	2.34	4.84	3.22	1.27	2.97	1.71	3.13	2.03	2.62	2.35	3.6	2.46	4.35	4.34	4.36	4.87	2.66	3.09	Chr14	75125432	75132156	-	CSS0002124	--	K17294 tetraspanin-4 | (RefSeq) hypothetical protein (A)	--	tetraspanin-2 [Quercus suber]	RecName: Full=Tetraspanin-2;	SubName: Full=tetraspanin-2 {ECO:0000313|RefSeq:XP_018845924.1, ECO:0000313|RefSeq:XP_018845931.1};	--	GO:0016021,integral component of membrane	PF00335.20:Tetraspanin family
CSS0002135	1.44	1.05	1.78	1.01	0.69	1.3	2.29	2.63	4.6	0.51	0.74	0.83	1.81	1.95	7.7	1.76	3.16	1.94	Contig159	8905	16125	+	CSS0002135	--	K17839 polyamine oxidase [EC:1.5.3.17 1.5.3.-] | (RefSeq) probable polyamine oxidase 4 (A)	ko00330: Arginine and proline metabolism; ko00410: beta-Alanine metabolism; ko00770: Pantothenate and CoA biosynthesis	PREDICTED: probable polyamine oxidase 4 isoform X1 [Ipomoea nil]	RecName: Full=Probable polyamine oxidase 4; Short=AtPAO4; EC=1.5.3.16; AltName: Full=Amine oxidase 2;	SubName: Full=probable polyamine oxidase 4 {ECO:0000313|RefSeq:XP_018846355.1};	Amine oxidase	GO:0005777,peroxisome; GO:0052895,N1-acetylspermine:oxygen oxidoreductase (N1-acetylspermidine-forming) activity; GO:0052894,norspermine:oxygen oxidoreductase activity; GO:0046592,polyamine oxidase activity; GO:0052901,spermine:oxygen oxidoreductase (spermidine-forming) activity; GO:0006598,polyamine catabolic process	PF01593.24:Flavin containing amine oxidoreductase
CSS0002138	14.09	8.21	10.86	8.62	7.12	6.6	10.78	7.15	7.06	8.05	4.29	7.53	1.17	1.74	1.53	5.54	5.33	7.63	Chr7	131417819	131435633	-	CSS0002138	--	K15015 solute carrier family 32 (vesicular inhibitory amino acid transporter) | (RefSeq) vacuolar amino acid transporter 1 (A)	--	PREDICTED: vacuolar amino acid transporter 1 [Vitis vinifera]	RecName: Full=Amino acid transporter AVT1C {ECO:0000305}; Short=AtAvt1C {ECO:0000303|PubMed:27925655};	SubName: Full=Uncharacterized protein {ECO:0000313|EMBL:CCB56158.1};	Amino acid transporters	GO:0016021,integral component of membrane; GO:0005774,vacuolar membrane; GO:0015171,amino acid transmembrane transporter activity; GO:0003333,amino acid transmembrane transport	PF01490.18:Transmembrane amino acid transporter protein
CSS0002142	0.49	0.33	0.66	0.75	0.7	0.69	1.07	2.41	1.68	0.62	1.84	0.98	1.21	1.33	1.24	1.79	1.18	1.7	Chr7	74526	87504	-	CSS0002142	--	--	--	ALA-interacting subunit 3-like [Hevea brasiliensis]	RecName: Full=ALA-interacting subunit 3; Short=AtALIS3;	SubName: Full=Uncharacterized protein {ECO:0000313|EMBL:CCB48981.1};	Cell cycle control protein	GO:0005789,endoplasmic reticulum membrane; GO:0000139,Golgi membrane; GO:0016021,integral component of membrane; GO:0031902,late endosome membrane	PF03381.15:LEM3 (ligand-effect modulator 3) family / CDC50 family
CSS0002148	6.39	6.11	5.83	0	0	0	4.36	0	0	1.97	3.35	1.21	0	0	0	7.11	6.68	6.11	Chr5	15815711	15818634	-	CSS0002148	--	--	--	unnamed protein product [Coffea canephora]	RecName: Full=CRS2-associated factor 2, mitochondrial; Flags: Precursor;	SubName: Full=Uncharacterized protein {ECO:0000313|EMBL:CDP05745.1};	--	GO:0030529,NA; GO:0005739,mitochondrion; GO:0003723,RNA binding; GO:0006397,mRNA processing; GO:0008380,RNA splicing	PF01985.21:CRS1 / YhbY (CRM) domain
CSS0002155	11.63	10.08	13.71	19.68	21.11	18.8	15.74	13.31	11.77	12.99	10.1	12.73	13.83	14.12	13.77	9.15	9.99	9.55	Chr9	10835277	10838029	+	CSS0002155	--	K15032 mTERF domain-containing protein, mitochondrial | (RefSeq) transcription termination factor MTERF15, mitochondrial-like (A)	--	transcription termination factor mterf15, mitochondrial [Quercus suber]	RecName: Full=Transcription termination factor MTERF8, chloroplastic {ECO:0000305}; AltName: Full=Mitochondrial transcription termination factor 8 {ECO:0000303|PubMed:23087700}; AltName: Full=Protein PLASTID TRANSCRIPTIONALLY ACTIVE 15 {ECO:0000303|PubMed:16326926}; Flags: Precursor;	SubName: Full=uncharacterized protein LOC109005960 {ECO:0000313|RefSeq:XP_018840626.1};	Mitochondrial transcription termination factor, mTERF	GO:0009507,chloroplast; GO:0009295,nucleoid; GO:0009508,plastid chromosome; GO:0003690,double-stranded DNA binding; GO:0019843,rRNA binding; GO:0003727,single-stranded RNA binding; GO:0009658,chloroplast organization; GO:0032502,developmental process; GO:0006353,DNA-templated transcription, termination; GO:0006355,regulation of transcription, DNA-templated; GO:0042255,ribosome assembly; GO:000838…	PF02536.14:mTERF
CSS0002158	1.31	0.6	1.09	5.94	4.38	6.18	4.54	3.06	2.14	3.07	7.51	4.54	7.63	4.67	7.32	2.58	1.87	3.38	Chr6	148135122	148136368	-	CSS0002158	--	K03327 multidrug resistance protein, MATE family | (RefSeq) protein DETOXIFICATION 3-like (A)	--	hypothetical protein L195_g059889, partial [Trifolium pratense]	--	SubName: Full=Uncharacterized protein {ECO:0000313|EMBL:OMO53927.1};	--	--	PF14223.6:gag-polypeptide of LTR copia-type
CSS0002161	2.03	0.96	2.34	2.91	3.32	7.84	1.86	3.33	3.95	37.5	2.94	4.54	20.28	8.24	2.36	28.03	8.22	7.81	Chr12	155997832	156006803	-	CSS0002161	--	--	--	hypothetical protein T459_03939 [Capsicum annuum]	--	SubName: Full=Uncharacterized protein {ECO:0000313|EMBL:PHT96057.1};	--	--	PF07078.11:Forty-two-three protein
CSS0002163	1.19	1.2	1.37	0.47	0.99	0.86	2.29	2.16	1.82	1.28	1.45	1.31	0.11	0.45	0.33	0.56	0.62	1.34	Chr5	65928354	65930587	-	CSS0002163	--	K05933 aminocyclopropanecarboxylate oxidase [EC:1.14.17.4] | (RefSeq) 1-aminocyclopropane-1-carboxylate oxidase 3 (A)	ko00270: Cysteine and methionine metabolism	ACC oxidase 5 [Actinidia deliciosa]	RecName: Full=1-aminocyclopropane-1-carboxylate oxidase; Short=ACC oxidase; EC=1.14.17.4; AltName: Full=Ethylene-forming enzyme; Short=EFE;	SubName: Full=ACC oxidase 5 {ECO:0000313|EMBL:AEM62884.1};	Iron/ascorbate family oxidoreductases	GO:0009815,1-aminocyclopropane-1-carboxylate oxidase activity; GO:0031418,L-ascorbic acid binding; GO:0046872,metal ion binding; GO:0009693,ethylene biosynthetic process; GO:0009835,fruit ripening	PF03171.20:2OG-Fe(II) oxygenase superfamily
CSS0002173	15.85	15.6	12.39	22.04	18.13	25.71	11.94	11.4	7.46	11.96	16.69	8.46	20.78	18.15	16.81	6.24	5.02	6.01	Chr15	14426438	14430668	+	CSS0002173	--	K17302 coatomer subunit beta' | (RefSeq) coatomer subunit beta'-2 isoform X1 (A)	--	coatomer subunit beta'-2 [Quercus suber]	RecName: Full=Coatomer subunit beta'-2; AltName: Full=Beta'-coat protein 2; Short=Beta'-COP 2;	RecName: Full=Coatomer subunit beta' {ECO:0000256|PIRNR:PIRNR005567};	Vesicle coat complex COPI, beta' subunit	GO:0030126,COPI vesicle coat; GO:0000139,Golgi membrane; GO:0005198,structural molecule activity; GO:0006888,ER to Golgi vesicle-mediated transport; GO:0006891,intra-Golgi vesicle-mediated transport; GO:0006886,intracellular protein transport; GO:0006890,retrograde vesicle-mediated transport, Golgi to ER	PF00400.32:WD domain, G-beta repeat
CSS0002175	2.94	3.29	2.79	1.71	1.4	1.18	2.25	2.56	2.1	2.51	2.77	3.53	2.26	1.93	1.53	4.44	3.72	3.83	Chr15	29136547	29138717	-	CSS0002175	--	K15308 tristetraprolin | (RefSeq) zinc finger CCCH domain-containing protein 39 (A)	--	PREDICTED: zinc finger CCCH domain-containing protein 39-like isoform X1 [Nelumbo nucifera]	RecName: Full=Zinc finger CCCH domain-containing protein 39; Short=AtC3H39;	SubName: Full=zinc finger CCCH domain-containing protein 39-like isoform X1 {ECO:0000313|RefSeq:XP_010254349.1};	CCCH-type Zn-finger protein	GO:0005829,cytosol; GO:0003677,DNA binding; GO:0003700,DNA-binding transcription factor activity; GO:0046872,metal ion binding; GO:0003730,mRNA 3'-UTR binding; GO:0061158,3'-UTR-mediated mRNA destabilization; GO:0006355,regulation of transcription, DNA-templated	PF00642.24:Zinc finger C-x8-C-x5-C-x3-H type (and similar)
CSS0002183	10.5	8.31	10.4	4.25	3.17	4.79	9.53	10.76	12.35	10.01	8.94	9.53	12.01	13.21	12.15	8.49	9.17	10.33	Chr2	127297557	127339020	-	CSS0002183	--	K00262 glutamate dehydrogenase (NADP+) [EC:1.4.1.4] | (RefSeq) NADP-specific glutamate dehydrogenase (A)	ko00220: Arginine biosynthesis; ko00250: Alanine, aspartate and glutamate metabolism; ko00910: Nitrogen metabolism	PREDICTED: NADP-specific glutamate dehydrogenase isoform X1 [Vitis vinifera]	RecName: Full=NADP-specific glutamate dehydrogenase; Short=NADP-GDH; EC=1.4.1.4; Flags: Fragment;	SubName: Full=Uncharacterized protein {ECO:0000313|EMBL:CCB59360.1};	Glutamate/leucine/phenylalanine/valine dehydrogenases	GO:0009507,chloroplast; GO:0004354,glutamate dehydrogenase (NADP+) activity; GO:0006520,cellular amino acid metabolic process	PF00208.21:Glutamate/Leucine/Phenylalanine/Valine dehydrogenase
CSS0002186	1.25	0.72	1.46	0.95	0.92	0.9	1.87	1.08	1.09	0.84	0.31	0.25	1	1.04	0.97	0.33	0.2	0.1	Chr5	173617347	173620388	-	CSS0002186	--	K01537 Ca2+-transporting ATPase [EC:3.6.3.8] | (RefSeq) putative calcium-transporting ATPase 13, plasma membrane-type (A)	--	hypothetical protein CUMW_153860 [Citrus unshiu]	RecName: Full=Putative calcium-transporting ATPase 13, plasma membrane-type; EC=3.6.3.8; AltName: Full=Ca(2+)-ATPase isoform 13;	SubName: Full=Uncharacterized protein {ECO:0000313|EMBL:GAY54073.1};	Calcium transporting ATPase	GO:0005887,integral component of plasma membrane; GO:0043231,intracellular membrane-bounded organelle; GO:0005524,ATP binding; GO:0005388,calcium-transporting ATPase activity; GO:0005516,calmodulin binding; GO:0046872,metal ion binding	PF00689.21:Cation transporting ATPase, C-terminus
CSS0002194	0.67	1.13	0.75	16.08	19.08	22.2	12.17	4.64	4.08	10.38	4.9	9.94	8.04	6.66	5.92	5.04	10.79	5.84	Contig954	170270	204966	-	CSS0002194	--	K21198 gamma-soluble NSF attachment protein | (RefSeq) gamma-soluble NSF attachment protein (A)	--	PREDICTED: gamma-soluble NSF attachment protein [Vitis vinifera]	RecName: Full=Gamma-soluble NSF attachment protein; Short=Gamma-SNAP; AltName: Full=N-ethylmaleimide-sensitive factor attachment protein gamma;	SubName: Full=Uncharacterized protein {ECO:0000313|EMBL:CBI39002.3};	Protein required for fusion of vesicles in vesicular transport, gamma-SNAP	GO:0005886,plasma membrane; GO:0031201,SNARE complex; GO:0005774,vacuolar membrane; GO:0005483,soluble NSF attachment protein activity; GO:0019905,syntaxin binding; GO:0006886,intracellular protein transport; GO:0061025,membrane fusion; GO:0016192,vesicle-mediated transport	PF14938.6:Soluble NSF attachment protein, SNAP
CSS0002213	15.21	28.73	15.41	9.21	11.88	10.4	13.02	11.94	7.59	14.38	12.83	12.55	15	14.3	15.78	27.86	21.7	21.63	Chr9	47099364	47102385	+	CSS0002213	--	K01937 CTP synthase [EC:6.3.4.2] | (RefSeq) CTP synthase-like (A)	ko00240: Pyrimidine metabolism	hypothetical protein CDL12_26619 [Handroanthus impetiginosus]	--	SubName: Full=Uncharacterized protein {ECO:0000313|EMBL:PIN00883.1};	Predicted membrane protein, contains DoH and Cytochrome b-561/ferric reductase transmembrane domains	--	--
CSS0002215	43.91	38.95	49.92	83.34	82.62	69.64	55.47	53.51	52.42	45.93	48.97	39.98	38.23	34.92	37.38	25.2	15.79	22.81	Chr2	91012580	91025037	+	CSS0002215	--	K11294 nucleolin | (RefSeq) 28 kDa ribonucleoprotein, chloroplastic-like (A)	--	28 kDa ribonucleoprotein, chloroplastic [Manihot esculenta]	RecName: Full=31 kDa ribonucleoprotein, chloroplastic; Flags: Precursor;	SubName: Full=Uncharacterized protein {ECO:0000313|EMBL:OAY47868.1};	FOG: RRM domain	GO:0009507,chloroplast; GO:0030529,NA; GO:0003723,RNA binding; GO:0006397,mRNA processing	PF00076.22:RNA recognition motif. (a.k.a. RRM, RBD, or RNP domain)
CSS0002217	21.63	18.24	22.81	21.61	23.21	27.35	12.79	8.64	8.52	19.27	15.37	18.45	11.27	14.59	12.51	7.37	7.03	9.35	Chr11	70115223	70116721	+	CSS0002217	--	K03320 ammonium transporter, Amt family | (RefSeq) ammonium transporter 1 member 3 (A)	--	PREDICTED: ammonium transporter 1 member 3 [Eucalyptus grandis]	RecName: Full=Ammonium transporter 1 member 3; AltName: Full=LeAMT1;3;	RecName: Full=Ammonium transporter {ECO:0000256|RuleBase:RU362002};	Ammonia permease	GO:0005887,integral component of plasma membrane; GO:0008519,ammonium transmembrane transporter activity; GO:0072488,ammonium transmembrane transport; GO:0015696,ammonium transport; GO:0015695,organic cation transport	PF00909.21:Ammonium Transporter Family
CSS0002218	62.91	24.14	57.4	63.01	56.41	42	45.59	66.24	70.69	68.97	55.28	50.99	24	23.9	25.11	37.66	40.1	42.71	Contig911	164493	167653	-	CSS0002218	--	K09872 aquaporin PIP | (RefSeq) probable aquaporin PIP1-2 (A)	--	aquaporin protein AQU17 [Camellia sinensis]	RecName: Full=Probable aquaporin PIP1-2; AltName: Full=OsPIP1;2; AltName: Full=Plasma membrane intrinsic protein 1-2;	SubName: Full=Aquaporin protein AQU17 {ECO:0000313|EMBL:AGG39695.1};	Aquaporin (major intrinsic protein family)	GO:0005887,integral component of plasma membrane; GO:0015250,water channel activity; GO:0034220,ion transmembrane transport	PF00230.20:Major intrinsic protein
CSS0002226	18.94	22.76	20.85	25.89	23.61	29.18	15.56	23.77	18.35	14.19	18.14	12.41	19.64	19.95	21.45	12.76	12.67	13.75	Chr15	67713577	67718703	-	CSS0002226	--	K00943 dTMP kinase [EC:2.7.4.9] | (RefSeq) thymidylate kinase isoform X1 (A)	ko00240: Pyrimidine metabolism	Thymidylate kinase/adenylate kinase [Handroanthus impetiginosus]	RecName: Full=Thymidylate kinase {ECO:0000305}; Short=AtTMPK {ECO:0000303|PubMed:18036198}; EC=2.7.4.9 {ECO:0000305}; AltName: Full=Protein ZEUS1 {ECO:0000303|PubMed:18036198}; Flags: Precursor;	SubName: Full=Thymidylate kinase/adenylate kinase {ECO:0000313|EMBL:PIN13908.1}; EC=2.7.4.9 {ECO:0000313|EMBL:PIN13908.1};	Thymidylate kinase/adenylate kinase	GO:0005737,cytoplasm; GO:0005739,mitochondrion; GO:0005654,nucleoplasm; GO:0005524,ATP binding; GO:0004798,thymidylate kinase activity; GO:0006233,dTDP biosynthetic process; GO:0006235,dTTP biosynthetic process; GO:0009793,embryo development ending in seed dormancy	PF02223.17:Thymidylate kinase
CSS0002229	4.49	11.69	6.02	4.23	5.89	4.96	7.3	9.21	5.4	3.96	4.31	2.41	10.43	8.27	8.04	5.12	19.47	12.92	Contig373	120017	121087	-	CSS0002229	--	K02948 small subunit ribosomal protein S11 | (RefSeq) uncharacterized protein LOC110099696 (A)	ko03010: Ribosome	ribosomal protein S10 [Trifolium pratense]	--	SubName: Full=Uncharacterized protein {ECO:0000313|EMBL:AGC78943.1};	--	GO:0005739,mitochondrion	--
CSS0002233	1.41	1.34	1.54	3.31	2.13	5.34	1.63	1.77	2.1	3.14	3.22	2.87	2.85	3.09	3.54	3.9	4.81	3.53	Chr6	28443552	28468668	-	CSS0002233	--	K13950 para-aminobenzoate synthetase [EC:2.6.1.85] | (RefSeq) aminodeoxychorismate synthase, chloroplastic (A)	ko00790: Folate biosynthesis	aminodeoxychorismate synthase, chloroplastic [Quercus suber]	RecName: Full=Aminodeoxychorismate synthase, chloroplastic; Short=ADC synthase; EC=2.6.1.85; AltName: Full=P-aminobenzoic acid synthase; Short=PABA synthase; AltName: Full=Para-aminobenzoate synthase; Flags: Precursor;	SubName: Full=Uncharacterized protein {ECO:0000313|EMBL:EMJ22106.1};	Para-aminobenzoate (PABA) synthase ABZ1	GO:0009507,chloroplast; GO:0046820,4-amino-4-deoxychorismate synthase activity; GO:0046656,folic acid biosynthetic process; GO:0006541,glutamine metabolic process; GO:0046654,tetrahydrofolate biosynthetic process	PF00425.18:chorismate binding enzyme
CSS0002238	7.67	9.41	7.16	5.19	5.7	3.35	2.67	3.05	3.4	11.58	8.68	8.22	5.99	4.23	2.96	8.95	11.43	9.22	Chr9	74828407	74881049	+	CSS0002238	--	K20181 vacuolar protein sorting-associated protein 18 | (RefSeq) hypothetical protein (A)	--	hypothetical protein CICLE_v10014147mg [Citrus clementina]	--	SubName: Full=Uncharacterized protein {ECO:0000313|EMBL:ESR60627.1};	Vacuolar sorting protein PEP3/VPS18	GO:0005622,intracellular; GO:0006886,intracellular protein transport; GO:0016192,vesicle-mediated transport	PF05131.14:Pep3/Vps18/deep orange family
CSS0002239	0	0	0.55	8.25	6.12	8.16	3.46	0	0	1.4	1.41	1.26	10.7	5.91	4.19	1.4	1.43	0.75	Chr3	84097551	84100099	-	CSS0002239	--	K14301 nuclear pore complex protein Nup107 | (RefSeq) nuclear pore complex protein NUP107 isoform X1 (A)	ko03013: RNA transport	nuclear pore complex protein NUP107 isoform X2 [Manihot esculenta]	RecName: Full=Nuclear pore complex protein NUP107 {ECO:0000303|PubMed:21189294}; AltName: Full=Nucleoporin 107;	SubName: Full=Uncharacterized protein {ECO:0000313|EMBL:OAY36376.1};	Nuclear pore complex, rNup107 component (sc Nup84)	GO:0005635,nuclear envelope; GO:0031080,nuclear pore outer ring; GO:0005487,NA; GO:0017056,structural constituent of nuclear pore; GO:0006406,mRNA export from nucleus; GO:0000973,posttranscriptional tethering of RNA polymerase II gene DNA at nuclear periphery; GO:0006606,protein import into nucleus; GO:0006355,regulation of transcription, DNA-templated	--
CSS0002242	2.51	2.16	3.49	1.36	2.09	1.3	4.33	4.57	2.92	2.2	3.07	2.79	3.93	4.6	4.09	6.51	4.47	6.21	Chr8	44052134	44060931	-	CSS0002242	--	--	--	PREDICTED: 28 kDa heat- and acid-stable phosphoprotein-like [Nelumbo nucifera]	--	SubName: Full=28 kDa heat- and acid-stable phosphoprotein-like {ECO:0000313|RefSeq:XP_010260377.1};	Phosphoprotein/predicted coiled-coil protein	--	PF10252.9:Casein kinase substrate phosphoprotein PP28
CSS0002248	1.15	2.7	1.4	0.72	1.5	0.73	0.44	1.13	1.03	1.23	4.47	1.33	1.95	1.66	3.2	1.56	1.25	1.94	Chr7	42644450	42651255	-	CSS0002248	--	K04459 dual specificity MAP kinase phosphatase [EC:3.1.3.16 3.1.3.48] | (RefSeq) protein-tyrosine-phosphatase IBR5-like (A)	--	PREDICTED: protein-tyrosine-phosphatase IBR5-like [Juglans regia]	RecName: Full=Protein-tyrosine-phosphatase IBR5; EC=3.1.3.48; AltName: Full=Protein INDOLE-3-BUTYRIC ACID RESPONSE 5; Short=Protein IBA RESPONSE 5; AltName: Full=SKP1-interacting partner 33;	SubName: Full=protein-tyrosine-phosphatase IBR5-like {ECO:0000313|RefSeq:XP_018860692.1};	Dual specificity phosphatase	GO:0005634,nucleus; GO:0033549,MAP kinase phosphatase activity; GO:0004725,protein tyrosine phosphatase activity; GO:0008138,protein tyrosine/serine/threonine phosphatase activity; GO:0009738,abscisic acid-activated signaling pathway; GO:0009734,auxin-activated signaling pathway; GO:0035556,intracellular signal transduction; GO:0043407,negative regulation of MAP kinase activity; GO:0046620,regula…	PF00782.20:Dual specificity phosphatase, catalytic domain
CSS0002253	12.57	26.31	20.71	38.85	35.97	34.46	17.91	17.54	17.23	27.47	26.66	20.56	39.09	31.49	34.11	16.17	17.89	19.17	Contig1113	114650	115400	-	CSS0002253	--	K07870 mitochondrial Rho GTPase 1 [EC:3.6.5.-] | (RefSeq) MIRO-like protein (A)	--	PREDICTED: uncharacterized protein LOC104586613 [Nelumbo nucifera]	--	SubName: Full=uncharacterized protein LOC104586613 {ECO:0000313|RefSeq:XP_010242201.1};	--	GO:0016021,integral component of membrane	PF16072.5:Domain of unknown function (DUF4813)
CSS0002268	2.08	2.61	2.49	0.46	0.6	1.18	1.64	3.25	2.75	0.29	0.32	0.22	4.3	4.87	4.87	2.85	3.15	2.25	Chr4	116519386	116521491	-	CSS0002268	--	K13420 LRR receptor-like serine/threonine-protein kinase FLS2 [EC:2.7.11.1] | (RefSeq) LRR receptor-like serine/threonine-protein kinase FLS2 (A)	ko04016: MAPK signaling pathway - plant; ko04626: Plant-pathogen interaction	unnamed protein product [Coffea canephora]	RecName: Full=Phytosulfokine receptor 1; Short=DcPSKR1; EC=2.7.11.1; AltName: Full=Phytosulfokine LRR receptor kinase 1; Flags: Precursor;	SubName: Full=Uncharacterized protein {ECO:0000313|EMBL:CDP07970.1};	--	GO:0016021,integral component of membrane; GO:0005886,plasma membrane; GO:0005524,ATP binding; GO:0004674,protein serine/threonine kinase activity	PF13855.6:Leucine rich repeat
CSS0002273	0.27	0	0.09	1.61	1.31	1.6	0.73	0	0	0.28	1.04	0.11	1.56	1.27	0.98	0.14	0	0.17	Chr3	46600656	46602781	-	CSS0002273	--	K23288 syndetin | (RefSeq) uncharacterized LOC105761952 (A)	--	hypothetical protein CFOL_v3_09863 [Cephalotus follicularis]	RecName: Full=Uncharacterized mitochondrial protein AtMg00810; AltName: Full=ORF240b;	SubName: Full=Uncharacterized protein {ECO:0000313|EnsemblPlants:TRIAE_CS42_6BL_TGACv1_500961_AA1612080.1};	FOG: Transposon-encoded proteins with TYA, reverse transcriptase, integrase domains in various combinations	GO:0005739,mitochondrion	--
CSS0002275	3.34	2.7	3.38	2.88	2.77	2.19	3.33	2.83	4.75	4.85	6.05	6.16	4.13	7.32	6.53	6.86	9.22	5.32	Chr6	13345980	13351340	+	CSS0002275	--	K07200 5'-AMP-activated protein kinase, regulatory gamma subunit | (RefSeq) SNF1-related protein kinase regulatory subunit gamma-1-like isoform X1 (A)	--	PREDICTED: SNF1-related protein kinase regulatory subunit gamma-1-like [Gossypium hirsutum]	RecName: Full=SNF1-related protein kinase regulatory subunit gamma-1-like; AltName: Full=AKIN subunit gamma-1-like; AltName: Full=CBS domain-containing protein CBSCBS2;	SubName: Full=SNF1-related protein kinase regulatory subunit gamma-1-like {ECO:0000313|RefSeq:XP_016674769.1};	5'-AMP-activated protein kinase, gamma subunit	GO:0005975,carbohydrate metabolic process	PF00571.28:CBS domain
CSS0002278	47.61	61.26	47.42	18.8	28.33	16.8	35.15	22.4	19.83	41.71	31.82	35.91	32.97	26.82	30.5	66.51	57.82	61.69	Chr15	114694401	114695107	+	CSS0002278	--	K13448 calcium-binding protein CML | (RefSeq) calcium-binding allergen Ole e 8-like (A)	ko04626: Plant-pathogen interaction	PREDICTED: calcium-binding allergen Ole e 8 [Beta vulgaris subsp. vulgaris]	RecName: Full=Calcium-binding allergen Ole e 8; AltName: Full=PCA18/PCA23; AltName: Allergen=Ole e 8;	SubName: Full=Uncharacterized protein {ECO:0000313|EMBL:CAN60554.1};	Calmodulin and related proteins (EF-Hand superfamily)	GO:0005509,calcium ion binding	PF00036.32:EF hand
CSS0002279	0.76	1.71	0.44	0	0	0	0.98	1.06	0.73	0.67	1.24	1.19	1.01	1.01	1.06	0.56	0.74	0.95	Chr2	139632209	139634198	+	CSS0002279	--	K04733 interleukin-1 receptor-associated kinase 4 [EC:2.7.11.1] | (RefSeq) G-type lectin S-receptor-like serine/threonine-protein kinase CES101 (A)	--	G-type lectin S-receptor-like serine/threonine-protein kinase At1g11330 isoform X5 [Herrania umbratica]	RecName: Full=Putative cysteine-rich receptor-like protein kinase 35; Short=Cysteine-rich RLK35; EC=2.7.11.-; Flags: Precursor;	SubName: Full=Cysteine-rich RLK 34, putative {ECO:0000313|EMBL:EOY29607.1};	--	GO:0016021,integral component of membrane; GO:0005886,plasma membrane; GO:0005524,ATP binding; GO:0004674,protein serine/threonine kinase activity; GO:0042742,defense response to bacterium; GO:0006468,protein phosphorylation	PF07714.17:Protein tyrosine kinase
CSS0002294	1.01	1.4	0.89	0.66	1.24	0.74	0.82	0.83	1.02	1.04	1.43	2.06	1.04	0.94	1.55	1.87	1.55	1.94	Chr1	203133178	203137306	-	CSS0002294	--	K00161 pyruvate dehydrogenase E1 component alpha subunit [EC:1.2.4.1] | (RefSeq) uncharacterized LOC105784008 (A)	ko00010: Glycolysis / Gluconeogenesis; ko00020: Citrate cycle (TCA cycle); ko00620: Pyruvate metabolism; ko01200: Carbon metabolism	PREDICTED: protein FLX-like 2 [Ziziphus jujuba]	RecName: Full=Protein FLX-like 2; Short=AtFLXL2;	SubName: Full=protein FLX-like 2 {ECO:0000313|RefSeq:XP_018834921.1};	--	GO:0030154,cell differentiation; GO:0009908,flower development	PF09311.11:Rabaptin-like protein
CSS0002298	7.74	18.86	11.87	10.07	15.18	11.08	10.49	5.69	2.45	7.14	3.69	2.98	7.37	7.77	7.91	13.68	16.18	18.7	Chr5	7966248	7966661	+	CSS0002298	--	--	--	--	--	--	--	--	--
CSS0002312	0.82	1.44	3.29	1.34	5.1	2.9	0.46	0.79	1.11	1.19	5.27	0.89	1.36	0.91	1.01	0.62	0.75	1.16	Chr15	13875947	13880233	-	CSS0002312	--	K03257 translation initiation factor 4A | (RefSeq) eukaryotic initiation factor 4A-9-like (A)	ko03013: RNA transport	hypothetical protein VITISV_027853 [Vitis vinifera]	RecName: Full=Protein FLX-like 3; Short=AtFLXL3;	SubName: Full=Uncharacterized protein {ECO:0000313|EMBL:CAN71449.1};	--	GO:0030154,cell differentiation; GO:0009908,flower development	PF07028.11:Protein of unknown function (DUF1319)
CSS0002320	13.34	14.72	12.29	28.7	29.68	42.91	13.78	16.46	18.69	21.51	18.77	13.64	20.33	16.25	17.05	0	0	0	Chr5	150442625	150443096	+	CSS0002320	--	K17426 large subunit ribosomal protein L45 | (RefSeq) 39S ribosomal protein L45, mitochondrial isoform X1 (A)	--	hypothetical protein CUMW_229370 [Citrus unshiu]	--	SubName: Full=Uncharacterized protein {ECO:0000313|EMBL:GAY63902.1};	Putative mitochondrial/chloroplast ribosomal protein L45	--	--
CSS0002327	9.55	13.16	11.16	9.73	11.08	11.87	6.88	0.71	0.31	0	0	0	12.28	9.2	12.67	0	0	0	Chr11	10883443	10892381	+	CSS0002327	--	K16578 CLIP-associating protein 1/2 | (RefSeq) CLIP-associated protein-like (A)	--	hypothetical protein VITISV_013228 [Vitis vinifera]	--	SubName: Full=Uncharacterized protein {ECO:0000313|EMBL:CAN76280.1};	--	--	--
CSS0002328	4.47	13.3	7.46	0	0	0	0.56	0	0	12.71	2.44	13.05	0	0	0	30.03	25.57	29.35	Chr12	15634117	15634365	-	CSS0002328	--	--	--	--	--	--	--	--	--
CSS0002333	6.6	10.92	9.85	0	0	0.12	8.87	14.99	18.55	14.55	5.2	9.83	4.7	7.79	5.15	9.13	11.79	6.8	Chr5	52983452	52985082	+	CSS0002333	--	K04733 interleukin-1 receptor-associated kinase 4 [EC:2.7.11.1] | (RefSeq) G-type lectin S-receptor-like serine/threonine-protein kinase SD1-1 (A)	--	hypothetical protein POPTR_001G413800v3 [Populus trichocarpa]	RecName: Full=G-type lectin S-receptor-like serine/threonine-protein kinase RKS1; EC=2.7.11.1; AltName: Full=Receptor-like protein kinase 1; Flags: Precursor;	SubName: Full=S-locus protein kinase {ECO:0000313|EMBL:ERP66940.1};	--	GO:0016021,integral component of membrane; GO:0005886,plasma membrane; GO:0005524,ATP binding; GO:0005516,calmodulin binding; GO:0030246,carbohydrate binding; GO:0004674,protein serine/threonine kinase activity; GO:0006468,protein phosphorylation; GO:0048544,recognition of pollen	PF07714.17:Protein tyrosine kinase
CSS0002334	5.38	5.83	3.85	11.13	12.36	13.46	6.72	5.31	5.95	4.04	4.33	5.67	7.03	6.08	5.43	1.89	1.03	0.66	Chr11	16087236	16103677	+	CSS0002334	--	K09753 cinnamoyl-CoA reductase [EC:1.2.1.44] | (RefSeq) cinnamoyl-CoA reductase 1-like (A)	ko00940: Phenylpropanoid biosynthesis	cinnamyl alcohol dehydrogenase [Camellia sinensis]	RecName: Full=Tetraketide alpha-pyrone reductase 1; EC=1.1.1.-; AltName: Full=Protein DIHYDROFLAVONOL 4-REDUCTASE-LIKE 1;	SubName: Full=Cinnamyl alcohol dehydrogenase {ECO:0000313|EMBL:ADO51749.1};	Flavonol reductase/cinnamoyl-CoA reductase	GO:0005783,endoplasmic reticulum; GO:0005634,nucleus; GO:0050662,coenzyme binding; GO:0016491,oxidoreductase activity; GO:0009555,pollen development; GO:0010584,pollen exine formation; GO:0048316,seed development; GO:0080110,sporopollenin biosynthetic process	PF01370.21:NAD dependent epimerase/dehydratase family
CSS0002341	9.04	2.01	4.86	12.68	10.11	14.37	7.63	12.08	16.89	15.47	13.6	14.04	9.11	10.63	10.52	4.89	8.53	5.69	Chr3	154482167	154498852	+	CSS0002341	--	K03514 non-canonical poly(A) RNA polymerase PAPD5/7 [EC:2.7.7.19] | (Kazusa) Lj3g3v1440190.3; - (A)	ko03018: RNA degradation	PREDICTED: uncharacterized protein LOC100265029 isoform X1 [Vitis vinifera]	--	SubName: Full=NTP_transf_2 domain-containing protein/PAP_assoc domain-containing protein {ECO:0000313|EMBL:GAV62042.1};	DNA polymerase sigma	GO:0016779,nucleotidyltransferase activity	PF01909.23:Nucleotidyltransferase domain
CSS0002345	2.66	4.11	3.75	3.03	2.19	3.32	2.97	2.5	2.24	4.64	2.67	5.2	0.3	0.23	0.45	3.88	3.63	3.11	Contig1065	151532	153920	+	CSS0002345	--	K22077 ganglioside-induced differentiation-associated protein 1 | (RefSeq) glutathione S-transferase TCHQD (A)	--	PREDICTED: glutathione S-transferase TCHQD [Cucumis melo]	RecName: Full=Glutathione S-transferase TCHQD; EC=2.5.1.18; AltName: Full=Protein tetrachlorohydroquinone dehalogenase-homolog;	SubName: Full=glutathione S-transferase TCHQD {ECO:0000313|RefSeq:XP_008444209.1, ECO:0000313|RefSeq:XP_008444210.1, ECO:0000313|RefSeq:XP_008444211.1};	Uncharacterized conserved protein (Ganglioside-induced differentiation associated protein 1, GDAP1)	GO:0005737,cytoplasm; GO:0005886,plasma membrane; GO:0004364,glutathione transferase activity; GO:0006749,glutathione metabolic process; GO:0009636,response to toxic substance	PF13417.6:Glutathione S-transferase, N-terminal domain
CSS0002349	1.82	1.88	1.62	0.25	0.22	0.39	2.51	1.2	1.74	1.16	1.96	1.3	1.34	0.85	1.24	4.94	4.56	5.73	Contig913	65068	71115	+	CSS0002349	--	--	--	protein cmss1 [Quercus suber]	--	SubName: Full=Uncharacterized protein {ECO:0000313|EMBL:CDP10356.1};	Predicted DEAD-box-containing helicase	--	PF14617.6:U3-containing 90S pre-ribosomal complex subunit
CSS0002350	12.66	9.89	12.29	20.93	17.31	17.53	42.7	14.76	13.25	15.66	19	47.32	6.1	4.92	5.43	3.43	20.84	5.13	Chr7	141535384	141538493	-	CSS0002350	--	K09872 aquaporin PIP | (RefSeq) probable aquaporin PIP1-2 (A)	--	aquaporin protein AQU17 [Camellia sinensis]	RecName: Full=Probable aquaporin PIP1-2; AltName: Full=OsPIP1;2; AltName: Full=Plasma membrane intrinsic protein 1-2;	SubName: Full=Aquaporin protein AQU17 {ECO:0000313|EMBL:AGG39695.1};	Aquaporin (major intrinsic protein family)	GO:0005887,integral component of plasma membrane; GO:0015250,water channel activity; GO:0034220,ion transmembrane transport	PF00230.20:Major intrinsic protein
CSS0002365	0.28	0	0.86	1.11	0.58	1.13	5.39	0.29	0.95	1.46	0.88	0.65	1.46	0.29	1.45	7.58	8.89	8.3	Contig404	88608	89672	+	CSS0002365	--	--	--	--	--	--	--	--	--
CSS0002372	1.66	1.36	0.81	1.41	2.48	1.34	1.02	1.09	0.65	0.67	0.82	0.53	2.31	1.71	2.49	0.4	0.73	0.53	Chr11	80374368	80382832	-	CSS0002372	--	K17275 plastin-1 | (RefSeq) fimbrin-2 (A)	--	fimbrin-2 [Sesamum indicum]	RecName: Full=Fimbrin-2 {ECO:0000305}; Short=AtFIM2; AltName: Full=Fimbrin2 {ECO:0000305};	SubName: Full=Uncharacterized protein {ECO:0000313|EMBL:OAY34877.1};	Ca2+-binding actin-bundling protein (fimbrin/plastin), EF-Hand protein superfamily	GO:0005884,actin filament; GO:0032432,actin filament bundle; GO:0005737,cytoplasm; GO:0051015,actin filament binding; GO:0051764,actin crosslink formation; GO:0051017,actin filament bundle assembly; GO:0051639,actin filament network formation	PF00307.31:Calponin homology (CH) domain
CSS0002374	1.61	2.05	1.32	2.58	4.14	3.59	1.82	2.04	1.89	2.32	1.86	1.37	2.1	1.42	1.65	1.58	0.76	0.53	Chr11	67553513	67561447	+	CSS0002374	--	K01593 aromatic-L-amino-acid/L-tryptophan decarboxylase [EC:4.1.1.28 4.1.1.105] | (RefSeq) tyrosine/DOPA decarboxylase (A)	ko00350: Tyrosine metabolism; ko00360: Phenylalanine metabolism; ko00380: Tryptophan metabolism; ko00901: Indole alkaloid biosynthesis; ko00950: Isoquinoline alkaloid biosynthesis; ko00965: Betalain biosynthesis	hypothetical protein CQW23_14001 [Capsicum baccatum]	--	SubName: Full=Uncharacterized protein {ECO:0000313|EMBL:PHT44843.1};	--	--	PF05056.12:Protein of unknown function (DUF674)
CSS0002387	4.16	1.71	2.88	1.35	0.86	0.84	0.68	0.87	0.53	4.56	2.34	3.87	1.12	0.98	1.35	2.3	3.72	2.73	Contig246	492079	494012	-	CSS0002387	--	--	--	PREDICTED: uncharacterized protein LOC103326817 [Prunus mume]	--	SubName: Full=Uncharacterized protein {ECO:0000313|EMBL:EMJ13034.1};	--	GO:0016021,integral component of membrane	PF00534.20:Glycosyl transferases group 1
CSS0002389	34.66	38.63	25.87	11.66	14.89	14.55	21.67	4.23	2.65	6.37	6.54	8.34	29.06	14.9	12.22	17.6	12.65	19.56	Chr3	10933628	10934243	-	CSS0002389	--	K02899 large subunit ribosomal protein L27 | (RefSeq) uncharacterized protein LOC112524091 (A)	ko03010: Ribosome	50S ribosomal protein L27 [Morus notabilis]	RecName: Full=50S ribosomal protein L27, chloroplastic {ECO:0000303|PubMed:10874046}; AltName: Full=CL27; AltName: Full=Chloroplastic large ribosomal subunit protein bL27c {ECO:0000303|PubMed:28007896}; Flags: Precursor;	SubName: Full=50S ribosomal protein L27 {ECO:0000313|EMBL:EXB37123.1};	Mitochondrial ribosomal protein MRP7 (L2)	GO:0009507,chloroplast; GO:0005840,ribosome; GO:0003735,structural constituent of ribosome; GO:0006412,translation	PF01016.19:Ribosomal L27 protein
CSS0002392	2.69	1.39	2.17	0.82	0.66	0.74	1.52	2.42	3.23	2.77	2.61	3.18	1.5	1.4	1.72	2.2	2.5	2.36	Chr11	58034194	58049397	-	CSS0002392	--	K01955 carbamoyl-phosphate synthase large subunit [EC:6.3.5.5] | (RefSeq) carbamoyl-phosphate synthase large chain, chloroplastic (A)	ko00240: Pyrimidine metabolism; ko00250: Alanine, aspartate and glutamate metabolism	unnamed protein product [Coffea canephora]	RecName: Full=Carbamoyl-phosphate synthase large chain, chloroplastic; EC=6.3.5.5; AltName: Full=Carbamoyl-phosphate synthetase ammonia chain; AltName: Full=Protein VENOSA 6; Flags: Precursor;	SubName: Full=Uncharacterized protein {ECO:0000313|EMBL:CDP18860.1};	Multifunctional pyrimidine synthesis protein CAD (includes carbamoyl-phophate synthetase, aspartate transcarbamylase, and glutamine amidotransferase)	GO:0005951,carbamoyl-phosphate synthase complex; GO:0009507,chloroplast; GO:0009570,chloroplast stroma; GO:0016020,membrane; GO:0005524,ATP binding; GO:0004087,carbamoyl-phosphate synthase (ammonia) activity; GO:0004088,carbamoyl-phosphate synthase (glutamine-hydrolyzing) activity; GO:0046872,metal ion binding; GO:0044205,'de novo' UMP biosynthetic process; GO:0006526,arginine biosynthetic proces…	PF02786.17:Carbamoyl-phosphate synthase L chain, ATP binding domain
CSS0002396	16.72	11.98	12.58	8.32	9.5	14.15	7.72	8.21	9.82	7.8	3.62	8.27	4.01	3.38	4.07	5.45	6.91	3.99	Chr3	57604021	57605450	-	CSS0002396	--	K18823 soyasaponin III rhamnosyltransferase [EC:2.4.1.273] | (Kazusa) Lj6g3v2218820.1; - (A)	--	UDP-glycosyltransferase 91A5 [Camellia sinensis]	RecName: Full=UDP-glycosyltransferase 91A1; EC=2.4.1.-;	SubName: Full=UDP-glycosyltransferase 91A5 {ECO:0000313|EMBL:ALO19885.1};	UDP-glucuronosyl and UDP-glucosyl transferase	GO:0043231,intracellular membrane-bounded organelle; GO:0080043,quercetin 3-O-glucosyltransferase activity; GO:0080044,quercetin 7-O-glucosyltransferase activity; GO:0008152,metabolic process	--
CSS0002406	22.82	21.91	17.87	14.15	3.53	9.61	1.92	2.7	4.99	18.13	16.74	17.59	24.73	23.85	25.69	20.08	25.75	14.09	Chr8	24810089	24811613	+	CSS0002406	--	K04733 interleukin-1 receptor-associated kinase 4 [EC:2.7.11.1] | (RefSeq) cysteine-rich receptor-like protein kinase 10 (A)	--	hypothetical protein CISIN_1g0081081mg, partial [Citrus sinensis]	RecName: Full=Putative cysteine-rich receptor-like protein kinase 32; Short=Cysteine-rich RLK32; EC=2.7.11.-; Flags: Precursor;	SubName: Full=Uncharacterized protein {ECO:0000313|EMBL:KDO75600.1}; Flags: Fragment;	--	GO:0016021,integral component of membrane; GO:0005886,plasma membrane; GO:0005524,ATP binding; GO:0004674,protein serine/threonine kinase activity; GO:0042742,defense response to bacterium; GO:0006468,protein phosphorylation	PF07714.17:Protein tyrosine kinase
CSS0002407	0	0.35	0	1.54	2.77	2.88	1.48	0.27	0.79	0.63	0.27	1.82	0.45	0.36	0.45	0.63	0.55	0.48	Chr10	116080673	116085287	-	CSS0002407	--	K08506 syntaxin of plants SYP7 | (RefSeq) syntaxin-71 (A)	ko04130: SNARE interactions in vesicular transport	PREDICTED: syntaxin-71-like [Populus euphratica]	RecName: Full=Syntaxin-71; Short=AtSYP71;	SubName: Full=Uncharacterized protein {ECO:0000313|EMBL:CBI32711.3};	--	GO:0005783,endoplasmic reticulum; GO:0016021,integral component of membrane; GO:0005886,plasma membrane; GO:0009506,plasmodesma; GO:0031201,SNARE complex; GO:0008565,protein transporter activity; GO:0005484,SNAP receptor activity; GO:0000149,SNARE binding; GO:0006886,intracellular protein transport; GO:0006612,protein targeting to membrane; GO:0048278,vesicle docking; GO:0006906,vesicle fusion	PF05739.19:SNARE domain
CSS0002415	6.34	7.26	4.43	3.3	2.87	3.51	3.28	8.37	8.05	4.49	4.79	2.93	3.78	5.08	5.47	8.11	6.48	9.02	Chr11	60473784	60474248	+	CSS0002415	--	K07478 putative ATPase | (RefSeq) protein NYNRIN-like (A)	--	Uncharacterized protein TCM_003331 [Theobroma cacao]	--	SubName: Full=Uncharacterized protein {ECO:0000313|EMBL:EOX94118.1};	FOG: Transposon-encoded proteins with TYA, reverse transcriptase, integrase domains in various combinations	GO:0003676,nucleic acid binding; GO:0015074,DNA integration	--
CSS0002418	4.71	1.34	3.38	9.12	8.96	10.48	5.48	8.32	9.58	6.15	10.26	7.21	6.64	8.51	6.73	4.45	4.49	4.28	Contig1246	952	9028	+	CSS0002418	--	K12860 pre-mRNA-splicing factor CDC5/CEF1 | (RefSeq) cell division cycle 5-like protein (A)	ko03040: Spliceosome	cell division cycle 5-like protein [Hevea brasiliensis]	RecName: Full=Cell division cycle 5-like protein; Short=Cdc5-like protein; AltName: Full=Atypical R2R3-MYB transcription factor CDC5; AltName: Full=MOS4-associated complex protein 1; Short=MAC protein 1; AltName: Full=Protein MYB DOMAIN CELL DIVISION CYCLE 5; Short=AtMYBCD5;	SubName: Full=Cell division control protein, putative {ECO:0000313|EMBL:EEF40377.1};	mRNA splicing protein CDC5 (Myb superfamily)	GO:0009507,chloroplast; GO:0005634,nucleus; GO:0005681,spliceosomal complex; GO:0003700,DNA-binding transcription factor activity; GO:0000981,DNA-binding transcription factor activity, RNA polymerase II-specific; GO:0043565,sequence-specific DNA binding; GO:0001135,RNA polymerase II transcription regulator recruiting activity; GO:0044212,transcription regulatory region DNA binding; GO:0007049,cel…	PF11831.8:pre-mRNA splicing factor component
CSS0002420	0.75	1.05	1.05	3.15	3.05	2.76	3.71	2.54	3.03	1.66	2.85	2.19	1.31	1.01	1.24	0.71	0.9	0.84	Chr8	5080570	5081706	+	CSS0002420	--	K15030 translation initiation factor 3 subunit M | (RefSeq) F-box protein At4g22390-like isoform X2 (A)	--	F-box protein CPR30-like [Durio zibethinus]	RecName: Full=F-box protein CPR1; AltName: Full=Protein CONSTITUTIVE EXPRESSER OF PR GENES 1; AltName: Full=Protein CONSTITUTIVE EXPRESSER OF PR GENES 30 {ECO:0000303|PubMed:19682297};	SubName: Full=Uncharacterized protein {ECO:0000313|EMBL:CDP17261.1};	--	GO:0005737,cytoplasm; GO:0005634,nucleus; GO:0004842,ubiquitin-protein transferase activity; GO:0031348,negative regulation of defense response; GO:0042177,negative regulation of protein catabolic process; GO:0009626,plant-type hypersensitive response; GO:0031146,SCF-dependent proteasomal ubiquitin-dependent protein catabolic process	PF00646.33:F-box domain
CSS0002421	5.5	5.52	5.45	0.74	0.41	0.44	0.47	0.99	0.9	3.51	4.81	3.75	4.39	5.71	4.93	7.85	6.21	6.69	Chr10	10134184	10139557	+	CSS0002421	--	K05396 D-cysteine desulfhydrase [EC:4.4.1.15] | (RefSeq) D-cysteine desulfhydrase 2, mitochondrial (A)	ko00270: Cysteine and methionine metabolism	PREDICTED: D-cysteine desulfhydrase 2, mitochondrial isoform X1 [Vitis vinifera]	RecName: Full=D-cysteine desulfhydrase 2, mitochondrial; EC=4.4.1.15; AltName: Full=AtD-CDes1; Short=D-CDes1; Flags: Precursor;	SubName: Full=Uncharacterized protein {ECO:0000313|EMBL:CBI16830.3};	--	GO:0005739,mitochondrion; GO:0019148,D-cysteine desulfhydrase activity; GO:0080146,L-cysteine desulfhydrase activity; GO:0009093,cysteine catabolic process	PF00291.25:Pyridoxal-phosphate dependent enzyme
CSS0002426	11.71	12.47	11.87	8	8.27	5.88	9.42	15.77	19.69	13.8	18.34	13.66	4.62	5.99	5.13	12	12.2	10.02	Chr14	90876955	90883308	+	CSS0002426	--	K12355 coniferyl-aldehyde dehydrogenase [EC:1.2.1.68] | (RefSeq) aldehyde dehydrogenase family 2 member C4-like isoform X1 (A)	ko00940: Phenylpropanoid biosynthesis	aldehyde dehydrogenase [Camellia oleifera]	RecName: Full=Aldehyde dehydrogenase family 2 member C4; EC=1.2.1.3; AltName: Full=ALDH1a; AltName: Full=Protein REDUCED EPIDERMAL FLUORESCENCE 1;	SubName: Full=Aldehyde dehydrogenase {ECO:0000313|EMBL:AIL29215.1};	Aldehyde dehydrogenase	GO:0005829,cytosol; GO:0004029,aldehyde dehydrogenase (NAD) activity; GO:0050269,coniferyl-aldehyde dehydrogenase activity; GO:0009699,phenylpropanoid biosynthetic process	PF00171.22:Aldehyde dehydrogenase family
CSS0002427	5.63	7.97	5.43	1.24	4.45	4.35	1.19	0.29	0.16	1.16	3.49	1.14	0	0	0	4.78	4.12	3.74	Chr7	152349118	152350718	-	CSS0002427	--	K23518 O-acetyl-ADP-ribose deacetylase [EC:3.1.1.106] | (RefSeq) uncharacterized protein LOC110704467 (A)	--	uncharacterized protein LOC110704467 [Chenopodium quinoa]	--	SubName: Full=Appr-1-p processing protein {ECO:0000313|EMBL:AGT29740.1}; Flags: Fragment;	Hismacro and SEC14 domain-containing proteins	--	PF01661.21:Macro domain
CSS0002431	1.09	0.69	0.48	0.53	0.66	0.41	0.69	0.84	0.61	1.05	0.85	4.37	0.49	1.06	0.56	0.63	0.89	0.66	Chr14	46571325	46583333	+	CSS0002431	--	K19791 iron transport multicopper oxidase | (RefSeq) monocopper oxidase-like protein SKU5 (A)	--	monocopper oxidase-like protein SKU5 [Momordica charantia]	RecName: Full=Monocopper oxidase-like protein SKU5; AltName: Full=Skewed roots; Flags: Precursor;	SubName: Full=monocopper oxidase-like protein SKU5 {ECO:0000313|RefSeq:XP_018848108.1};	Multicopper oxidases	GO:0031225,anchored component of membrane; GO:0046658,anchored component of plasma membrane; GO:0048046,apoplast; GO:0005618,cell wall; GO:0016020,membrane; GO:0009505,plant-type cell wall; GO:0005886,plasma membrane; GO:0009506,plasmodesma; GO:0005774,vacuolar membrane; GO:0005507,copper ion binding; GO:0016722,oxidoreductase activity, oxidizing metal ions; GO:0009932,cell tip growth	PF07732.15:Multicopper oxidase
CSS0002433	0.73	1.13	0.96	1.38	1.05	1.5	0.23	0.48	0.29	1.06	0.58	0.45	0.58	0.57	0.7	0.44	0.09	0.78	Chr5	24128251	24130347	-	CSS0002433	--	K04733 interleukin-1 receptor-associated kinase 4 [EC:2.7.11.1] | (RefSeq) G-type lectin S-receptor-like serine/threonine-protein kinase At4g27290 (A)	--	S-receptor-like serine/threonine-protein kinase [Parasponia andersonii]	RecName: Full=G-type lectin S-receptor-like serine/threonine-protein kinase At1g11303; EC=2.7.11.1; Flags: Precursor;	SubName: Full=Receptor-like serine/threonine-protein kinase SD1-8 {ECO:0000313|EMBL:EXB28513.1};	--	GO:0016021,integral component of membrane; GO:0005886,plasma membrane; GO:0005524,ATP binding; GO:0005516,calmodulin binding; GO:0030246,carbohydrate binding; GO:0004674,protein serine/threonine kinase activity; GO:0006468,protein phosphorylation; GO:0048544,recognition of pollen	PF01453.24:D-mannose binding lectin
CSS0002451	10.21	6.64	11.35	6.89	7.43	6.14	8.61	8.99	7.71	7.4	6.96	7.73	14.75	10.75	12.42	12.08	16.32	16.87	Chr10	157390892	157392347	-	CSS0002451	--	K13495 cis-zeatin O-glucosyltransferase [EC:2.4.1.215] | (RefSeq) zeatin O-glucosyltransferase-like (A)	ko00908: Zeatin biosynthesis	PREDICTED: zeatin O-glucosyltransferase-like [Nicotiana attenuata]	RecName: Full=Zeatin O-glucosyltransferase; EC=2.4.1.203; AltName: Full=Trans-zeatin O-beta-D-glucosyltransferase;	RecName: Full=Glycosyltransferase {ECO:0000256|RuleBase:RU362057}; EC=2.4.1.- {ECO:0000256|RuleBase:RU362057};	UDP-glucuronosyl and UDP-glucosyl transferase	GO:0050403,trans-zeatin O-beta-D-glucosyltransferase activity; GO:0050404,zeatin O-beta-D-xylosyltransferase activity; GO:0009690,cytokinin metabolic process; GO:0048439,flower morphogenesis; GO:0009965,leaf morphogenesis; GO:0045926,negative regulation of growth; GO:0006486,protein glycosylation; GO:0010380,regulation of chlorophyll biosynthetic process; GO:0010083,regulation of vegetative meris…	PF00201.18:UDP-glucoronosyl and UDP-glucosyl transferase
CSS0002454	6.4	3.24	4.1	2.55	1.78	1.95	3.21	2.45	2.89	3.53	3.92	3.23	4.06	3.69	3.92	6.44	9.32	7.3	Chr1	95468641	95488766	-	CSS0002454	--	K03155 timeless | (RefSeq) protein timeless homolog (A)	--	PREDICTED: protein timeless homolog [Vitis vinifera]	--	SubName: Full=Uncharacterized protein {ECO:0000313|EMBL:CCB47784.1};	DNA topoisomerase I-interacting protein	--	PF05029.13:Timeless protein C terminal region
CSS0002458	10.93	8.84	10.3	9.54	8.64	9.98	4.11	2.45	2.85	5.66	3.42	5.51	4.21	4.44	3.7	2.73	5.07	4.47	Chr5	6158985	6164294	+	CSS0002458	--	K14638 solute carrier family 15 (peptide/histidine transporter), member 3/4 | (RefSeq) protein NRT1/ PTR FAMILY 1.2 (A)	--	unnamed protein product, partial [Vitis vinifera]	RecName: Full=Protein NRT1/ PTR FAMILY 1.2; Short=AtNPF1.2; AltName: Full=Nitrate transporter 1.11;	SubName: Full=Uncharacterized protein {ECO:0000313|EMBL:CBI20867.3};	H+/oligopeptide symporter	GO:0016021,integral component of membrane; GO:0005886,plasma membrane; GO:0080054,low-affinity nitrate transmembrane transporter activity; GO:0015706,nitrate transport	PF00854.21:POT family
CSS0002460	1.73	0.69	1.16	0.51	0.54	0.78	0.86	1.71	1.82	0.65	0.64	0.37	1.3	1.31	1.2	0.87	1.5	1.31	Chr3	109119555	109123703	-	CSS0002460	--	K15078 structure-specific endonuclease subunit SLX1 [EC:3.6.1.-] | (RefSeq) putative disease resistance protein RGA3 isoform X1 (A)	--	hypothetical protein MANES_17G072100 [Manihot esculenta]	RecName: Full=Putative disease resistance RPP13-like protein 1;	SubName: Full=Uncharacterized protein {ECO:0000313|EMBL:OAY25167.1};	Apoptotic ATPase	GO:0005886,plasma membrane; GO:0043531,ADP binding; GO:0005524,ATP binding; GO:0009626,plant-type hypersensitive response; GO:0007165,signal transduction	PF00931.22:NB-ARC domain
CSS0002465	0.07	0.04	0.18	0.14	0.04	0.07	0.7	0.14	0.16	0.71	0.04	0.04	0.25	0.21	0.21	2.22	2.76	1.68	Chr13	128113326	128161866	-	CSS0002465	--	K13703 abhydrolase domain-containing protein 11 | (RefSeq) hydrolase, alpha/beta fold family protein (A)	--	PREDICTED: alpha/beta hydrolase domain-containing protein 11 isoform X1 [Nicotiana sylvestris]	--	SubName: Full=alpha/beta hydrolase domain-containing protein 11 isoform X1 {ECO:0000313|RefSeq:XP_009799018.1};	Predicted alpha/beta hydrolase	GO:0016787,hydrolase activity	PF12697.7:Alpha/beta hydrolase family
CSS0002481	1.37	1.47	2.08	3.09	4.71	3.75	0.63	0.7	0.86	1.14	0.62	1.88	1.59	1.85	1.75	8.81	11.9	9.4	Chr5	157065354	157070442	-	CSS0002481	--	--	--	uncharacterized protein LOC111393041 [Olea europaea var. sylvestris]	RecName: Full=Phosphatidylserine decarboxylase proenzyme 2; EC=4.1.1.65 {ECO:0000255|HAMAP-Rule:MF_03209}; Contains: RecName: Full=Phosphatidylserine decarboxylase 2 beta chain; Contains: RecName: Full=Phosphatidylserine decarboxylase 2 alpha chain;	SubName: Full=Uncharacterized protein {ECO:0000313|EMBL:EYU43762.1};	--	GO:0009705,plant-type vacuole membrane; GO:0005509,calcium ion binding; GO:0004609,phosphatidylserine decarboxylase activity; GO:0006646,phosphatidylethanolamine biosynthetic process	PF13405.6:EF-hand domain
CSS0002482	0.07	0	0	0.17	0	0.18	2.11	0	0.04	3.97	1.73	4.08	0.04	0.33	0.33	3.09	4.15	2.71	Chr12	57380619	57407029	+	CSS0002482	--	K22390 acid phosphatase type 7 | (RefSeq) probable inactive purple acid phosphatase 1 (A)	--	unnamed protein product, partial [Vitis vinifera]	RecName: Full=Probable inactive purple acid phosphatase 1; Flags: Precursor;	RecName: Full=Purple acid phosphatase {ECO:0000256|RuleBase:RU361203}; EC=3.1.3.2 {ECO:0000256|RuleBase:RU361203};	Purple acid phosphatase	GO:0005576,extracellular region; GO:0003993,acid phosphatase activity; GO:0046872,metal ion binding	PF17808.1:Fn3-like domain from Purple Acid Phosphatase
CSS0002484	5.77	9.71	8.91	16.21	20.02	17.47	15.97	18.07	14.57	12.76	10.57	12.08	8.24	8.23	10.43	6.71	9.02	9.03	Chr15	42699502	42716766	+	CSS0002484	--	--	--	unnamed protein product [Coffea canephora]	RecName: Full=Chromophore lyase CRL, chloroplastic; EC=4.-.-.-; AltName: Full=Protein CONSTITUTIVE ACTIVATOR OF AAA-ATPase 33; AltName: Full=Protein CRUMPLED LEAF;	SubName: Full=Uncharacterized protein {ECO:0000313|EMBL:CDO98296.1};	--	GO:0009707,chloroplast outer membrane; GO:0016021,integral component of membrane; GO:0016829,lyase activity; GO:0007049,cell cycle; GO:0051301,cell division; GO:0098586,cellular response to virus; GO:0010020,chloroplast fission; GO:0006952,defense response; GO:0007275,multicellular organism development; GO:0043572,plastid fission; GO:0017009,protein-phycocyanobilin linkage; GO:0051302,regulation …	PF06206.11:CpeT/CpcT family (DUF1001)
CSS0002511	0.11	0.17	0.06	0.16	0.17	0.22	2.88	1.95	3.3	0.45	0.06	0.38	0.06	0.39	0.28	1.74	2.79	2.39	Chr8	11898803	11904021	-	CSS0002511	--	K05359 arogenate/prephenate dehydratase [EC:4.2.1.91 4.2.1.51] | (RefSeq) arogenate dehydratase/prephenate dehydratase 1, chloroplastic (A)	ko00400: Phenylalanine, tyrosine and tryptophan biosynthesis; ko01230: Biosynthesis of amino acids	PREDICTED: arogenate dehydratase/prephenate dehydratase 1, chloroplastic [Nicotiana attenuata]	RecName: Full=Arogenate dehydratase/prephenate dehydratase 1, chloroplastic; Short=AtADT1; Short=AtPDT1; EC=4.2.1.51; EC=4.2.1.91; Flags: Precursor;	RecName: Full=Arogenate dehydratase {ECO:0000256|RuleBase:RU363004}; EC=4.2.1.91 {ECO:0000256|RuleBase:RU363004};	Prephenate dehydratase	GO:0009507,chloroplast; GO:0009570,chloroplast stroma; GO:0047769,arogenate dehydratase activity; GO:0004664,prephenate dehydratase activity; GO:0009094,L-phenylalanine biosynthetic process	PF00800.18:Prephenate dehydratase
CSS0002516	9.59	9.1	8.22	0	0	0.59	9.67	8.31	2.31	2.12	6.24	3.57	0.15	0.91	0.3	8.65	10.79	10.79	Chr12	143827451	143828914	-	CSS0002516	--	K10635 E3 ubiquitin-protein ligase Arkadia [EC:2.3.2.27] | (RefSeq) uncharacterized protein LOC105645493 isoform X1 (A)	--	unnamed protein product, partial [Vitis vinifera]	RecName: Full=Probable E3 ubiquitin-protein ligase HIP1; EC=2.3.2.27; AltName: Full=HAL3-interacting protein 1; Short=OsHIP1; AltName: Full=RING-H2 finger HIP1; AltName: Full=RING-type E3 ubiquitin transferase HIP1 {ECO:0000305};	SubName: Full=Uncharacterized protein {ECO:0000313|EMBL:CCB56196.1};	FOG: Predicted E3 ubiquitin ligase	GO:0046872,metal ion binding; GO:0061630,ubiquitin protein ligase activity; GO:0043161,proteasome-mediated ubiquitin-dependent protein catabolic process; GO:0040008,regulation of growth	--
CSS0002517	1.42	1.88	1.44	0.64	0.63	0.66	1.2	0.97	0.86	1.28	0.87	0.8	2.37	2.82	2.73	2.4	2.25	2.27	Contig1123	61260	65645	+	CSS0002517	--	K01968 3-methylcrotonyl-CoA carboxylase alpha subunit [EC:6.4.1.4] | (RefSeq) methylcrotonoyl-CoA carboxylase subunit alpha, mitochondrial (A)	ko00280: Valine, leucine and isoleucine degradation	hypothetical protein LSAT_5X186060 [Lactuca sativa]	RecName: Full=Serine/threonine-protein kinase STY13 {ECO:0000305}; EC=2.7.11.1 {ECO:0000269|PubMed:16429265}; AltName: Full=AtSTYPK {ECO:0000303|PubMed:17291444}; AltName: Full=Serine/threonine/tyrosine-protein kinase 13 {ECO:0000303|PubMed:16429265};	SubName: Full=Uncharacterized protein {ECO:0000313|EMBL:OTG17545.1};	Tyrosine kinase specific for activated (GTP-bound) p21cdc42Hs	GO:0005622,intracellular; GO:0005886,plasma membrane; GO:0005524,ATP binding; GO:0004672,protein kinase activity; GO:0004674,protein serine/threonine kinase activity; GO:0004712,protein serine/threonine/tyrosine kinase activity; GO:0004713,protein tyrosine kinase activity; GO:0004871,NA; GO:0035556,intracellular signal transduction; GO:0006468,protein phosphorylation	PF07714.17:Protein tyrosine kinase
CSS0002531	5.31	9.82	7.11	0	0	0.1	3.7	0.1	0	3.29	0.41	2.77	0	0	0.1	5.25	3.98	3.85	Chr4	64534436	64536322	-	CSS0002531	--	K16302 metal transporter CNNM | (RefSeq) DUF21 domain-containing protein At5g52790 (A)	--	DUF21 domain-containing protein At5g52790-like isoform X2 [Sesamum indicum]	RecName: Full=DUF21 domain-containing protein At5g52790; AltName: Full=CBS domain-containing protein CBSDUF5;	SubName: Full=Uncharacterized protein {ECO:0000313|EMBL:CBI22641.3};	Predicted membrane protein, contains two CBS domains	GO:0016021,integral component of membrane	PF00571.28:CBS domain
CSS0002536	4.02	2.17	4.24	6.29	4.96	4.68	5.2	7.42	6.91	2.85	4.2	3.33	1.81	1.81	1.85	2.5	1.48	5.48	Chr14	51423123	51428265	-	CSS0002536	--	--	--	PREDICTED: uncharacterized protein LOC104881794 isoform X1 [Vitis vinifera]	--	SubName: Full=Uncharacterized protein {ECO:0000313|EMBL:OAY56573.1};	--	--	--
CSS0002547	7.25	6.77	7.11	4.03	3.55	3.38	5.96	4.51	2.83	6.55	6.43	4.97	4.31	3.73	5.3	9.72	7.38	10.53	Chr1	20085657	20087128	-	CSS0002547	--	K23480 zinc finger protein 362/384 | (RefSeq) lysine-specific demethylase JMJ705-like (A)	--	hypothetical protein LSAT_2X112720 [Lactuca sativa]	RecName: Full=Probable lysine-specific demethylase ELF6; EC=1.14.11.-; AltName: Full=Early flowering 6; AltName: Full=Jumonji domain-containing protein 11; AltName: Full=Probable lysine-specific histone demethylase ELF6;	SubName: Full=Putative jmjC domain, JmjN domain, Zinc finger C2H2-type/integrase DNA-binding domain protein {ECO:0000313|EMBL:OTG20606.1};	FOG: Zn-finger	GO:0005634,nucleus; GO:0051213,dioxygenase activity; GO:0003700,DNA-binding transcription factor activity; GO:0046872,metal ion binding; GO:0003676,nucleic acid binding; GO:0033169,histone H3-K9 demethylation; GO:0048579,negative regulation of long-day photoperiodism, flowering; GO:0048577,negative regulation of short-day photoperiodism, flowering; GO:0006355,regulation of transcription, DNA-temp…	PF13465.6:Zinc-finger double domain
CSS0002551	6.3	5.32	4.97	5.48	3.48	3.52	7.55	9.13	9.59	5.49	7.75	4.45	2.82	2.36	2.26	5.12	4.58	9	Chr2	148334022	148336655	+	CSS0002551	--	K22382 WD repeat-containing protein 26 | (RefSeq) WD repeat-containing protein 26 homolog (A)	--	PREDICTED: growth-regulating factor 8 [Vitis vinifera]	RecName: Full=Growth-regulating factor 4; Short=OsGRF4; AltName: Full=Transcription activator GRF4;	SubName: Full=Uncharacterized protein {ECO:0000313|EMBL:EEF43454.1};	--	GO:0005634,nucleus; GO:0005524,ATP binding; GO:0032502,developmental process; GO:0006355,regulation of transcription, DNA-templated; GO:0006351,transcription, DNA-templated	PF08879.10:WRC
CSS0002552	1.45	1.07	1.5	71.45	59.6	90.88	32.13	52	69.92	123.66	159.15	127.53	74.23	55.8	70.26	31.08	39.69	65.99	Chr7	17481643	17484547	+	CSS0002552	--	K15803 (-)-germacrene D synthase [EC:4.2.3.75] | (RefSeq) (-)-germacrene D synthase (A)	ko00909: Sesquiterpenoid and triterpenoid biosynthesis	terpene synthase 3 [Camellia sinensis]	RecName: Full=(-)-germacrene D synthase; EC=4.2.3.22; EC=4.2.3.75;	SubName: Full=Terpene synthase 3 {ECO:0000313|EMBL:ANB66346.1};	--	GO:0005737,cytoplasm; GO:0034004,germacradienol synthase activity; GO:0052577,germacrene-D synthase activity; GO:0000287,magnesium ion binding; GO:0016114,terpenoid biosynthetic process	PF03936.16:Terpene synthase family, metal binding domain
CSS0002556	1.06	0.71	1.25	0.52	0.54	0.7	4.09	3.61	4.93	1.63	2.91	2.03	0.54	0.54	6.84	5.25	2.58	2.42	Chr15	118375874	118377293	+	CSS0002556	--	--	--	PREDICTED: UPF0415 protein C7orf25 homolog isoform X2 [Vitis vinifera]	--	SubName: Full=Uncharacterized protein {ECO:0000313|EMBL:CCB50527.1};	Uncharacterized conserved protein	--	PF07000.11:Protein of unknown function (DUF1308)
CSS0002557	7.17	10.7	8.49	4.84	5.28	6.04	6.99	10.96	9.27	3.74	3.98	2.04	13.31	9.43	8.91	11.23	10.37	11.6	Chr4	117918403	117944403	-	CSS0002557	--	--	--	uncharacterized protein LOC110672483 [Hevea brasiliensis]	--	SubName: Full=Uncharacterized protein {ECO:0000313|EMBL:KDP26355.1};	--	GO:0016021,integral component of membrane	PF02466.19:Tim17/Tim22/Tim23/Pmp24 family
CSS0002560	1.1	4.46	2.01	1.51	2.47	3.52	3.26	1.81	1.73	0.23	0.68	0.76	5	8.18	6.31	1.13	2.77	0.2	Chr7	43079998	43080294	-	CSS0002560	--	K01052 lysosomal acid lipase/cholesteryl ester hydrolase [EC:3.1.1.13] | (RefSeq) triacylglycerol lipase 2-like isoform X1 (A)	ko00100: Steroid biosynthesis	PREDICTED: triacylglycerol lipase 2-like isoform X3 [Juglans regia]	RecName: Full=Triacylglycerol lipase 2; EC=3.1.1.3; Flags: Precursor;	SubName: Full=triacylglycerol lipase 2-like isoform X3 {ECO:0000313|RefSeq:XP_018840772.1};	Triglyceride lipase-cholesterol esterase	GO:0005576,extracellular region; GO:0016298,lipase activity; GO:0004806,triglyceride lipase activity; GO:0002213,defense response to insect; GO:0016042,lipid catabolic process	--
CSS0002567	5.18	4.82	4.94	9	10.25	8.61	5.84	7.97	7.24	7.82	7.38	5.94	6.6	4.88	5.97	3.7	4.05	4.77	Chr1	167625954	167627848	+	CSS0002567	--	K14209 solute carrier family 36 (proton-coupled amino acid transporter) | (RefSeq) amino acid transporter AVT3B-like (A)	--	amino acid transporter AVT3B-like [Manihot esculenta]	RecName: Full=Amino acid transporter AVT3C {ECO:0000305}; Short=AtAvt3C {ECO:0000303|PubMed:27925655}; AltName: Full=Aromatic and neutral amino acid transporter-like protein 2 {ECO:0000305};	SubName: Full=Uncharacterized protein {ECO:0000313|EMBL:OAY57672.1};	Amino acid transporters	GO:0016021,integral component of membrane; GO:0005774,vacuolar membrane; GO:0015171,amino acid transmembrane transporter activity; GO:0015175,neutral amino acid transmembrane transporter activity; GO:0003333,amino acid transmembrane transport; GO:0015804,neutral amino acid transport	PF01490.18:Transmembrane amino acid transporter protein
CSS0002573	63.96	30.89	47.82	77.64	73.39	62.32	67.03	62.23	63.25	58.84	56.95	50.66	38.8	27.14	25.21	53.15	50.41	68.96	Chr11	5386549	5393634	+	CSS0002573	--	K02210 DNA replication licensing factor MCM7 [EC:3.6.4.12] | (RefSeq) DNA replication licensing factor MCM7 (A)	ko03030: DNA replication	DNA replication licensing factor MCM7 [Hevea brasiliensis]	RecName: Full=DNA replication licensing factor MCM7; EC=3.6.4.12; AltName: Full=Minichromosome maintenance protein 7; Short=AtMCM7; AltName: Full=Protein PROLIFERA;	RecName: Full=DNA helicase {ECO:0000256|SAAS:SAAS00536514}; EC=3.6.4.12 {ECO:0000256|SAAS:SAAS00536514};	DNA replication licensing factor, MCM7 component	GO:0005737,cytoplasm; GO:0042555,MCM complex; GO:0005634,nucleus; GO:0000347,THO complex; GO:0005524,ATP binding; GO:0003677,DNA binding; GO:0003678,DNA helicase activity; GO:0046872,metal ion binding; GO:0007049,cell cycle; GO:0006270,DNA replication initiation; GO:0006268,DNA unwinding involved in DNA replication; GO:0006355,regulation of transcription, DNA-templated; GO:0010182,sugar mediated …	PF00493.23:MCM P-loop domain
CSS0002575	2.04	1.03	1.81	3.78	5.38	3.78	4.73	5.5	4.49	1.75	2.81	2.7	2.24	1.36	1.44	2.23	3.12	4.05	Contig1194	104284	105821	-	CSS0002575	--	K20240 spermidine dicoumaroyl transferase [EC:2.3.1.249] | (RefSeq) spermidine coumaroyl-CoA acyltransferase (A)	--	spermidine coumaroyl-CoA acyltransferase [Carica papaya]	RecName: Full=Spermidine coumaroyl-CoA acyltransferase {ECO:0000303|PubMed:19168716}; Short=SCT {ECO:0000303|PubMed:19168716}; Short=Spermidine dicoumaroyl transferase {ECO:0000303|PubMed:19168716}; EC=2.3.1.249 {ECO:0000269|PubMed:19168716};	SubName: Full=HXXXD-type acyl-transferase family protein, putative {ECO:0000313|EMBL:EOY34647.1};	--	GO:0016410,N-acyltransferase activity; GO:0080073,spermidine:coumaroyl CoA N-acyltransferase activity; GO:0006596,polyamine biosynthetic process; GO:0008216,spermidine metabolic process	PF02458.15:Transferase family
CSS0002577	0.47	0.38	0.57	0.41	0.38	0.23	0.4	0.34	0.47	0.14	0.24	0.65	1.02	1.16	1.34	0.97	0.64	0.73	Chr12	118158731	118160125	-	CSS0002577	--	K03676 glutaredoxin 3 | (RefSeq) glutaredoxin-C6-like (A)	--	PREDICTED: glutaredoxin-C6-like [Daucus carota subsp. sativus]	RecName: Full=Glutaredoxin-C6; Short=AtGrxC6; AltName: Full=Protein ROXY 21;	SubName: Full=Uncharacterized protein {ECO:0000313|EMBL:KZN11753.1};	Glutaredoxin and related proteins	GO:0005737,cytoplasm; GO:0009055,electron transfer activity; GO:0015035,protein disulfide oxidoreductase activity; GO:0045454,cell redox homeostasis	PF00462.24:Glutaredoxin
CSS0002579	1.06	0.48	0.87	1.07	1.15	0.95	1.16	1.93	2.49	2.25	2.29	1.89	0.74	0.99	0.63	2.64	2.5	2.59	Chr13	38569574	38574102	-	CSS0002579	--	--	--	putative mediator of rna polymerase ii transcription subunit 26b [Quercus suber]	RecName: Full=Probable mediator of RNA polymerase II transcription subunit 26b;	SubName: Full=probable mediator of RNA polymerase II transcription subunit 26b isoform X1 {ECO:0000313|RefSeq:XP_018810566.1};	--	GO:0070449,elongin complex; GO:0003746,translation elongation factor activity; GO:0006355,regulation of transcription, DNA-templated; GO:0006368,transcription elongation from RNA polymerase II promoter	PF08711.11:TFIIS helical bundle-like domain
CSS0002584	1.54	3.66	1.89	1.5	2.68	3.5	1.51	1.91	1.35	0.68	1.47	3.04	5.21	9.04	5.38	2.26	1.03	1.91	Chr3	181488475	181489071	+	CSS0002584	--	K09286 EREBP-like factor | (RefSeq) ethylene-responsive transcription factor ERF023 (A)	--	PREDICTED: ethylene-responsive transcription factor ERF023 [Vitis vinifera]	RecName: Full=Ethylene-responsive transcription factor ERF023;	SubName: Full=Uncharacterized protein {ECO:0000313|EMBL:CCB62547.1};	--	GO:0005634,nucleus; GO:0003677,DNA binding; GO:0003700,DNA-binding transcription factor activity; GO:0009873,ethylene-activated signaling pathway; GO:0006351,transcription, DNA-templated	PF00847.20:AP2 domain
CSS0002590	1.48	1.35	2.33	0.94	0.45	1.04	1.26	3.5	2.83	1.22	2.07	1.29	4.75	4.67	3.72	7.41	4.42	6.05	Chr15	88970632	88975870	+	CSS0002590	--	K09716 D-aminoacyl-tRNA deacylase [EC:3.1.1.96] | (RefSeq) D-aminoacyl-tRNA deacylase-like isoform X1 (A)	--	PREDICTED: D-aminoacyl-tRNA deacylase-like isoform X2 [Nicotiana attenuata]	RecName: Full=D-aminoacyl-tRNA deacylase {ECO:0000303|PubMed:17251192}; EC=3.1.1.96 {ECO:0000269|PubMed:17251192}; AltName: Full=Ethanol tolerance protein GEKO1;	SubName: Full=Putative D-aminoacyl-tRNA deacylase {ECO:0000313|EMBL:OTG26329.1};	--	GO:0005829,cytosol; GO:0005634,nucleus; GO:0051499,D-aminoacyl-tRNA deacylase activity; GO:0046872,metal ion binding; GO:0019478,D-amino acid catabolic process	PF04414.12:D-aminoacyl-tRNA deacylase
CSS0002592	0.06	0.03	0.03	0.95	0.69	0.82	1.84	2.21	2.02	0.7	1.1	0.75	0	0.46	0.21	2.1	2.81	2.41	Chr9	56398538	56401074	-	CSS0002592	--	K14326 regulator of nonsense transcripts 1 [EC:3.6.4.-] | (RefSeq) uncharacterized protein LOC111904613 (A)	ko03013: RNA transport; ko03015: mRNA surveillance pathway	uncharacterized protein LOC109810257 [Cajanus cajan]	--	SubName: Full=Uncharacterized protein {ECO:0000313|EMBL:KYP66189.1};	--	GO:0046983,protein dimerization activity	PF04937.15:Protein of unknown function (DUF 659)
CSS0002593	4.47	0.12	0.91	2.66	1.62	2.81	0.63	2.8	6.92	6.1	8.1	6.75	0.9	2.32	1.87	1.48	7.09	2.11	Chr14	34705327	34712712	+	CSS0002593	--	K19525 vacuolar protein sorting-associated protein 13A/C | (RefSeq) uncharacterized LOC100260794 (A)	--	PREDICTED: uncharacterized protein LOC100260794 [Vitis vinifera]	--	SubName: Full=Uncharacterized protein {ECO:0000313|EMBL:CCB57953.1};	Vacuolar protein sorting-associated protein	--	PF16910.5:Repeating coiled region of VPS13
CSS0002602	1.34	1.8	1.32	0.12	0.04	0.04	3.01	1.66	1.2	3.01	3.63	2.6	1.06	1.26	1.54	4.84	5.62	5.03	Contig349	207034	212101	+	CSS0002602	--	K00891 shikimate kinase [EC:2.7.1.71] | (RefSeq) probable inactive shikimate kinase like 1, chloroplastic (A)	ko00400: Phenylalanine, tyrosine and tryptophan biosynthesis; ko01230: Biosynthesis of amino acids	PREDICTED: uncharacterized protein LOC104596893 [Nelumbo nucifera]	--	SubName: Full=uncharacterized protein LOC104596893 {ECO:0000313|RefSeq:XP_010256514.1, ECO:0000313|RefSeq:XP_019053244.1, ECO:0000313|RefSeq:XP_019053245.1};	--	GO:0003677,DNA binding; GO:0003887,DNA-directed DNA polymerase activity; GO:0006261,DNA-dependent DNA replication	PF02739.16:5'-3' exonuclease, N-terminal resolvase-like domain
CSS0002606	12.35	10.52	14.65	10.12	9.68	8.74	12.56	12.33	10.16	10.03	11.03	8.64	5.26	3.54	4.41	6.5	7.07	12.69	Contig1086	7470	11931	+	CSS0002606	--	K09566 peptidyl-prolyl isomerase G (cyclophilin G) [EC:5.2.1.8] | (RefSeq) uncharacterized protein LOC103967054 (A)	--	uncharacterized protein LOC105169333 [Sesamum indicum]	--	SubName: Full=uncharacterized protein LOC109008704 isoform X2 {ECO:0000313|RefSeq:XP_018844446.1};	--	--	--
CSS0002610	37.78	43.44	41.99	59.47	58.71	83.56	59.81	20.38	8.65	77.7	98.48	64.77	34.95	29.02	28.51	48.68	41.5	65.56	Chr13	5298558	5301904	+	CSS0002610	--	K02894 large subunit ribosomal protein L23e | (RefSeq) 60S ribosomal protein L23 (A)	ko03010: Ribosome	ribosomal protein L17-like protein [Solanum tuberosum]	RecName: Full=60S ribosomal protein L23; AltName: Full=Protein EMBRYO DEFECTIVE 2171;	SubName: Full=Ribosomal protein L14b/L23e {ECO:0000313|EMBL:KVI03870.1};	60S ribosomal protein L14/L17/L23	GO:0022625,cytosolic large ribosomal subunit; GO:0005730,nucleolus; GO:0070180,large ribosomal subunit rRNA binding; GO:0003735,structural constituent of ribosome; GO:0006412,translation	PF00238.19:Ribosomal protein L14p/L23e
CSS0002612	13.29	6.93	8.94	9.83	7.85	10.74	12.72	14.91	21.18	12.52	15.45	16.15	21.94	22.93	19.89	14.97	25.46	21.12	Chr1	199133538	199134241	+	CSS0002612	--	--	--	uncharacterized protein LOC109948211 [Prunus persica]	RecName: Full=Sulfite exporter TauE/SafE family protein 3 {ECO:0000312|EMBL:AEC07746.1};	SubName: Full=Uncharacterized protein {ECO:0000313|EMBL:EMJ04605.1}; Flags: Fragment;	--	GO:0016021,integral component of membrane	--
CSS0002619	8.47	7.8	8.64	8.92	8.95	9.86	3.44	6.49	5.81	5.82	3.33	5.27	8.18	7.89	7.51	3.63	3.9	3.41	Chr4	111243018	111264782	+	CSS0002619	--	K01969 3-methylcrotonyl-CoA carboxylase beta subunit [EC:6.4.1.4] | (RefSeq) methylcrotonoyl-CoA carboxylase beta chain, mitochondrial (A)	ko00280: Valine, leucine and isoleucine degradation	methylcrotonoyl-CoA carboxylase beta chain, mitochondrial [Cucurbita maxima]	RecName: Full=Methylcrotonoyl-CoA carboxylase beta chain, mitochondrial; Short=MCCase subunit beta; EC=6.4.1.4; AltName: Full=3-methylcrotonyl-CoA carboxylase 2; AltName: Full=3-methylcrotonyl-CoA:carbon dioxide ligase subunit beta; Flags: Precursor;	SubName: Full=methylcrotonoyl-CoA carboxylase beta chain, mitochondrial isoform X2 {ECO:0000313|RefSeq:XP_018817860.1};	3-Methylcrotonyl-CoA carboxylase, non-biotin containing subunit/Acetyl-CoA carboxylase carboxyl transferase, subunit beta	GO:0005759,mitochondrial matrix; GO:0005739,mitochondrion; GO:0005524,ATP binding; GO:0050897,cobalt ion binding; GO:0004485,methylcrotonoyl-CoA carboxylase activity; GO:0008270,zinc ion binding; GO:0006552,leucine catabolic process	PF01039.22:Carboxyl transferase domain
CSS0002628	0.82	0.21	0.83	0.92	0.75	0.98	2.17	0.29	0.78	0.84	1.57	1.42	0.72	0.42	0.29	1.99	2.32	2.1	Chr10	161127030	161129529	-	CSS0002628	--	K11593 eukaryotic translation initiation factor 2C | (RefSeq) protein argonaute 2-like (A)	--	PREDICTED: protein argonaute 2-like [Daucus carota subsp. sativus]	RecName: Full=Protein argonaute 2;	SubName: Full=Uncharacterized protein {ECO:0000313|EMBL:KZN06954.1};	Translation initiation factor 2C (eIF-2C) and related proteins	GO:0005829,cytosol; GO:0030529,NA; GO:0005634,nucleus; GO:0003729,mRNA binding; GO:0035197,siRNA binding; GO:0042742,defense response to bacterium; GO:0051607,defense response to virus; GO:0031047,gene silencing by RNA; GO:0019048,modulation by virus of host morphology or physiology; GO:0006355,regulation of transcription, DNA-templated; GO:0006417,regulation of translation; GO:0006351,transcript…	PF02171.17:Piwi domain
CSS0002632	9.72	8.88	10.75	8.32	8	7.46	4.07	10.17	9.85	4.81	3.11	3.06	0.05	0	0	0.11	0.05	0.29	Chr12	59662729	59664188	-	CSS0002632	--	K01623 fructose-bisphosphate aldolase, class I [EC:4.1.2.13] | (RefSeq) uncharacterized protein LOC107623256 isoform X2 (A)	ko00010: Glycolysis / Gluconeogenesis; ko00030: Pentose phosphate pathway; ko00051: Fructose and mannose metabolism; ko00710: Carbon fixation in photosynthetic organisms; ko01200: Carbon metabolism; ko01230: Biosynthesis of amino acids	PREDICTED: F-box protein At1g10780 [Vitis vinifera]	RecName: Full=F-box protein At1g10780;	SubName: Full=Uncharacterized protein {ECO:0000313|EMBL:CCB48710.1};	--	GO:0009506,plasmodesma	PF12937.7:F-box-like
CSS0002649	137.61	131.38	131.81	77.15	69.67	87.05	127.93	52.54	45.85	70.47	90.7	79.58	30.36	27.34	30.9	152.98	149.99	165.38	Contig560	48852	52954	-	CSS0002649	--	K11294 nucleolin | (RefSeq) RNA-binding protein CP29B, chloroplastic (A)	--	29 kDa ribonucleoprotein, chloroplastic [Herrania umbratica]	RecName: Full=RNA-binding protein CP29B, chloroplastic {ECO:0000305}; AltName: Full=Ribonucleoprotein At2g37220; Flags: Precursor;	SubName: Full=Uncharacterized protein {ECO:0000313|EMBL:ESR42011.1};	FOG: RRM domain	GO:0009507,chloroplast; GO:0009941,chloroplast envelope; GO:0009570,chloroplast stroma; GO:0009534,chloroplast thylakoid; GO:0009535,chloroplast thylakoid membrane; GO:0030529,NA; GO:0010319,stromule; GO:0009579,thylakoid; GO:0003729,mRNA binding; GO:0008266,poly(U) RNA binding; GO:0045087,innate immune response; GO:0006397,mRNA processing; GO:0009737,response to abscisic acid; GO:0009409,respons…	PF00076.22:RNA recognition motif. (a.k.a. RRM, RBD, or RNP domain)
CSS0002660	235.17	478.44	305.59	445.99	542.49	647.51	364.24	387.77	424.23	332.82	267.07	483.71	907.95	1370.42	1143.64	261.48	332.13	292.56	Chr13	71288078	71289245	+	CSS0002660	--	--	--	PREDICTED: uncharacterized protein LOC100258720 [Vitis vinifera]	--	SubName: Full=Uncharacterized protein {ECO:0000313|EMBL:CAN68427.1};	--	--	PF01190.17:Pollen proteins Ole e I like
CSS0002664	2.6	2.89	1.89	3.25	5.09	3.98	2.6	3	2.01	2.05	1.92	2.46	2.88	4.53	2.93	0.41	0.28	0.12	Chr1	64733547	64734530	+	CSS0002664	--	K13352 peroxin-11B | (RefSeq) peroxisomal membrane protein 11B (A)	ko04146: Peroxisome	peroxisomal membrane protein 11B-like [Durio zibethinus]	RecName: Full=Peroxisomal membrane protein 11-4; AltName: Full=OsPEX11-4; AltName: Full=Peroxin-11-4;	SubName: Full=PEX11 domain-containing protein {ECO:0000313|EMBL:GAV79127.1};	Peroxisomal biogenesis protein (peroxin)	GO:0005779,integral component of peroxisomal membrane; GO:0005778,peroxisomal membrane; GO:0016559,peroxisome fission; GO:0044375,regulation of peroxisome size	PF05648.14:Peroxisomal biogenesis factor 11 (PEX11)
CSS0002667	9.74	15.67	14.54	31.5	45.26	47.38	32.9	20.81	19.65	19.31	16.59	35.39	72.52	105.5	82.22	24.09	34.28	18.5	Chr4	27437279	27445563	+	CSS0002667	--	K13065 shikimate O-hydroxycinnamoyltransferase [EC:2.3.1.133] | (RefSeq) shikimate O-hydroxycinnamoyltransferase-like (A)	ko00940: Phenylpropanoid biosynthesis; ko00941: Flavonoid biosynthesis; ko00945: Stilbenoid, diarylheptanoid and gingerol biosynthesis	protein ECERIFERUM 2 [Herrania umbratica]	RecName: Full=Protein ECERIFERUM 2;	SubName: Full=HXXXD-type acyl-transferase family protein, putative {ECO:0000313|EMBL:EOY15463.1};	--	GO:0005783,endoplasmic reticulum; GO:0005634,nucleus; GO:0016747,transferase activity, transferring acyl groups other than amino-acyl groups; GO:0071555,cell wall organization; GO:0009555,pollen development; GO:0042761,very long-chain fatty acid biosynthetic process; GO:0010025,wax biosynthetic process	PF02458.15:Transferase family
CSS0002668	0.52	0.38	0.74	1.04	1.37	1.48	0.44	0.39	0.54	0.64	1.03	1.12	0.53	0.36	0.21	0.39	0.25	0.41	Chr13	132870383	132880727	-	CSS0002668	--	K15404 aldehyde decarbonylase [EC:4.1.99.5] | (RefSeq) CER1-1; hypothetical protein (A)	ko00073: Cutin, suberine and wax biosynthesis	Fatty acid hydroxylase superfamily [Theobroma cacao]	RecName: Full=Protein ECERIFERUM 3; AltName: Full=Protein FACELESS POLLEN 1; AltName: Full=Protein WAX2; AltName: Full=Protein YORE-YORE;	SubName: Full=Fatty acid hydroxylase superfamily {ECO:0000313|EMBL:EOY31583.1};	--	GO:0005789,endoplasmic reticulum membrane; GO:0016021,integral component of membrane; GO:0016020,membrane; GO:0005886,plasma membrane; GO:0005506,iron ion binding; GO:0016491,oxidoreductase activity; GO:0043447,alkane biosynthetic process; GO:0042335,cuticle development; GO:0006723,cuticle hydrocarbon biosynthetic process; GO:0008610,lipid biosynthetic process; GO:0006629,lipid metabolic process;…	PF12076.8:WAX2 C-terminal domain
CSS0002676	3.54	4.66	7.17	14.85	13.79	14.56	9.1	9.92	8.1	7.9	11.26	6.92	10.31	10.14	6.45	5.38	8.04	8.3	Chr9	146411271	146413160	+	CSS0002676	--	K10683 BRCA1-associated RING domain protein 1 | (RefSeq) BRCA1-associated RING domain protein 1 (A)	ko03440: Homologous recombination	Breast cancer associated RING 1, putative isoform 4 [Theobroma cacao]	--	SubName: Full=Breast cancer associated RING 1, putative isoform 4 {ECO:0000313|EMBL:EOX94361.1};	--	GO:0006281,DNA repair	--
CSS0002689	0.89	0.87	0.73	2.41	0.98	6.9	0.72	2.67	0.96	4.83	5.41	4.55	0.78	0.81	1.37	9.59	2.44	13.14	Chr5	154366192	154379568	-	CSS0002689	--	K14805 ATP-dependent RNA helicase DDX24/MAK5 [EC:3.6.4.13] | (RefSeq) DEAD-box ATP-dependent RNA helicase 13 (A)	--	PREDICTED: DEAD-box ATP-dependent RNA helicase 13 isoform X2 [Vitis vinifera]	RecName: Full=DEAD-box ATP-dependent RNA helicase 13; EC=3.6.4.13;	SubName: Full=Uncharacterized protein {ECO:0000313|EMBL:CBI23744.3};	RNA helicase	GO:0005737,cytoplasm; GO:0005730,nucleolus; GO:0005524,ATP binding; GO:0004004,ATP-dependent RNA helicase activity; GO:0003723,RNA binding; GO:0010501,RNA secondary structure unwinding	PF00270.29:DEAD/DEAH box helicase
CSS0002690	2.73	3.17	0.77	1.28	1.3	1.38	1.35	1.1	1.28	1.14	1.46	1.95	1.1	1.88	1.02	2.84	2.89	2.84	Chr7	173827861	173840073	+	CSS0002690	--	K20854 hydroxyproline O-galactosyltransferase HPGT [EC:2.4.1.-] | (RefSeq) hydroxyproline O-galactosyltransferase HPGT1 (A)	--	unnamed protein product [Coffea canephora]	RecName: Full=Hydroxyproline O-galactosyltransferase HPGT1 {ECO:0000303|PubMed:25600942}; EC=2.4.1.- {ECO:0000269|PubMed:25600942}; AltName: Full=Beta-1,3-galactosyltransferase 11 {ECO:0000305};	RecName: Full=Hexosyltransferase {ECO:0000256|RuleBase:RU363063}; EC=2.4.1.- {ECO:0000256|RuleBase:RU363063};	Galactosyltransferases	GO:0005768,endosome; GO:0005794,Golgi apparatus; GO:0000139,Golgi membrane; GO:0016021,integral component of membrane; GO:0005802,trans-Golgi network; GO:1990714,hydroxyproline O-galactosyltransferase activity; GO:0010405,arabinogalactan protein metabolic process; GO:0018258,protein O-linked glycosylation via hydroxyproline	PF01762.21:Galactosyltransferase
CSS0002692	2.48	3.86	3.17	2.15	2.8	1.64	2.58	4.93	4.43	5.2	7.06	2.9	3.26	2.59	4.68	3.89	4.35	5.31	Chr2	95934840	95942711	-	CSS0002692	--	K13436 pto-interacting protein 1 [EC:2.7.11.1] | (RefSeq) probable receptor-like protein kinase At2g47060 (A)	ko04626: Plant-pathogen interaction	hypothetical protein F511_17451 [Dorcoceras hygrometricum]	RecName: Full=CBS domain-containing protein CBSCBSPB5;	SubName: Full=Uncharacterized protein {ECO:0000313|EMBL:CDP15008.1};	--	GO:0016021,integral component of membrane	PF00571.28:CBS domain
CSS0002694	1.57	4.83	1.74	2.3	2.18	2.92	0.15	0.29	0	1.76	1.55	0.41	0.07	0	0	0	0	0	Chr9	139418222	139419408	+	CSS0002694	--	K01051 pectinesterase [EC:3.1.1.11] | (RefSeq) probable pectinesterase 56 (A)	ko00040: Pentose and glucuronate interconversions	unnamed protein product [Coffea canephora]	RecName: Full=Pectinesterase/pectinesterase inhibitor PPE8B; Includes: RecName: Full=Pectinesterase inhibitor PPE8B; AltName: Full=Pectin methylesterase inhibitor PPE8B; Includes: RecName: Full=Pectinesterase PPE8B; Short=PE PPE8B; EC=3.1.1.11; AltName: Full=Pectin methylesterase PPE8B; Flags: Precursor;	SubName: Full=Uncharacterized protein {ECO:0000313|EMBL:CDP15105.1};	--	GO:0005618,cell wall; GO:0005576,extracellular region; GO:0045330,aspartyl esterase activity; GO:0004857,enzyme inhibitor activity; GO:0030599,pectinesterase activity; GO:0042545,cell wall modification; GO:0050829,defense response to Gram-negative bacterium; GO:0045490,pectin catabolic process	PF01095.19:Pectinesterase
CSS0002715	8.33	11.12	9.29	0	0	0	4.76	0.85	0	0.17	0	1.15	0	0	0	8.57	13.24	14.94	Chr1	151061137	151062077	+	CSS0002715	--	K06130 lysophospholipase II [EC:3.1.1.5] | (RefSeq) acyl-protein thioesterase 1 homolog 1 (A)	ko00564: Glycerophospholipid metabolism	hypothetical protein BC332_16423 [Capsicum chinense]	RecName: Full=Probable carboxylesterase Os04g0669500 {ECO:0000305}; EC=3.1.1.- {ECO:0000305};	SubName: Full=Uncharacterized protein {ECO:0000313|EMBL:PHU15218.1};	Lysophospholipase	GO:0005737,cytoplasm; GO:0052689,carboxylic ester hydrolase activity; GO:0008474,palmitoyl-(protein) hydrolase activity; GO:0006631,fatty acid metabolic process; GO:0002084,protein depalmitoylation	PF02230.16:Phospholipase/Carboxylesterase
CSS0002716	21.83	4.65	11.94	28.31	22.84	27.2	0.91	1.77	2.9	4.43	19.26	3.65	0	0.3	0	0	0	0	Chr4	170836137	170838335	-	CSS0002716	--	K19045 E3 ubiquitin-protein ligase BIG BROTHER and related proteins [EC:2.3.2.27] | (RefSeq) E3 ubiquitin ligase BIG BROTHER-related-like (A)	--	PREDICTED: E3 ubiquitin ligase BIG BROTHER-related-like [Juglans regia]	RecName: Full=E3 ubiquitin ligase BIG BROTHER-related; Short=AtBBR; EC=2.3.2.27 {ECO:0000250|UniProtKB:Q8L649}; AltName: Full=RING-type E3 ubiquitin transferase BIG BROTHER-related {ECO:0000305};	SubName: Full=E3 ubiquitin ligase BIG BROTHER-related-like {ECO:0000313|RefSeq:XP_018832351.1};	FOG: Predicted E3 ubiquitin ligase	GO:0046872,metal ion binding; GO:0061630,ubiquitin protein ligase activity; GO:0004842,ubiquitin-protein transferase activity; GO:0043161,proteasome-mediated ubiquitin-dependent protein catabolic process; GO:0051865,protein autoubiquitination; GO:0016567,protein ubiquitination	--
CSS0002730	5.93	6.87	5.57	41.33	34.34	26.22	24.14	39.99	32.57	13.97	26.25	17.35	33.55	33.07	28.83	17.7	19.2	24.2	Chr11	67369891	67370343	-	CSS0002730	--	K13993 HSP20 family protein | (RefSeq) 17.3 kDa class I heat shock protein-like (A)	ko04141: Protein processing in endoplasmic reticulum	small heat shock protein 17.2 [Camellia sinensis]	RecName: Full=18.2 kDa class I heat shock protein;	SubName: Full=Small heat shock protein 17.2 {ECO:0000313|EMBL:ALS46643.1};	Molecular chaperone (small heat-shock protein Hsp26/Hsp42)	GO:0005737,cytoplasm	PF00011.21:Hsp20/alpha crystallin family
CSS0002735	1.23	1.75	1.63	5.05	4.78	4.06	1.3	2.02	3.04	1.39	1.78	1.14	2.29	2.41	2.9	0.38	0.26	1.13	Chr14	85043554	85045187	-	CSS0002735	--	K16055 trehalose 6-phosphate synthase/phosphatase [EC:2.4.1.15 3.1.3.12] | (RefSeq) alpha,alpha-trehalose-phosphate synthase [UDP-forming] 1-like (A)	ko00500: Starch and sucrose metabolism	hypothetical protein DCAR_017588 [Daucus carota subsp. sativus]	RecName: Full=Alpha,alpha-trehalose-phosphate synthase [UDP-forming] 1; EC=2.4.1.15; AltName: Full=Trehalose-6-phosphate synthase 1; Short=AtTPS1;	SubName: Full=Uncharacterized protein {ECO:0000313|EMBL:KZM94345.1};	Trehalose-6-phosphate synthase component TPS1 and related subunits	GO:0005618,cell wall; GO:0005576,extracellular region; GO:0005773,vacuole; GO:0003825,alpha,alpha-trehalose-phosphate synthase (UDP-forming) activity; GO:0016791,phosphatase activity; GO:0051301,cell division; GO:0009793,embryo development ending in seed dormancy; GO:0009832,plant-type cell wall biogenesis; GO:0010182,sugar mediated signaling pathway; GO:0005992,trehalose biosynthetic process; GO…	PF00982.21:Glycosyltransferase family 20
CSS0002740	0.7	1.35	1.12	0.17	0.12	0.12	0.31	0.54	0.26	0.24	0.12	0.34	0.18	0.24	0.3	0.9	1.46	1.44	Chr6	24523931	24535370	+	CSS0002740	--	K00993 ethanolaminephosphotransferase [EC:2.7.8.1] | (RefSeq) uncharacterized protein LOC106453259 (A)	ko00440: Phosphonate and phosphinate metabolism; ko00564: Glycerophospholipid metabolism; ko00565: Ether lipid metabolism	unnamed protein product [Coffea canephora]	--	SubName: Full=Uncharacterized protein {ECO:0000313|EMBL:CDP00528.1};	--	--	PF06880.11:Protein of unknown function (DUF1262)
CSS0002741	1.31	0.27	0.48	0.69	0.57	0.89	0.88	3.32	1.82	1.3	1.42	1.51	1.33	0.9	0.66	0.66	2.43	1.35	Chr7	179207164	179220750	-	CSS0002741	--	K22155 E3 ubiquitin-protein ligase Jade-2 [EC:2.3.2.27] | (RefSeq) histone-lysine N-methyltransferase ATX5 (A)	--	PREDICTED: histone-lysine N-methyltransferase ATX4-like [Ipomoea nil]	RecName: Full=Histone-lysine N-methyltransferase ATX5; EC=2.1.1.43; AltName: Full=Protein SET DOMAIN GROUP 29; AltName: Full=Trithorax-homolog protein 5; Short=TRX-homolog protein 5;	RecName: Full=Histone-lysine N-methyltransferase {ECO:0000256|PROSITE-ProRule:PRU00899, ECO:0000256|SAAS:SAAS00591749}; EC=2.1.1.43 {ECO:0000256|PROSITE-ProRule:PRU00899, ECO:0000256|SAAS:SAAS00591749};	Histone H3 (Lys4) methyltransferase complex, subunit SET1 and related methyltransferases	GO:0005634,nucleus; GO:0009506,plasmodesma; GO:0018024,histone-lysine N-methyltransferase activity; GO:0046872,metal ion binding; GO:0009294,DNA mediated transformation	PF13832.6:PHD-zinc-finger like domain
CSS0002742	1.67	0.85	1.65	2.7	1.8	2.28	1.39	1.66	1.91	3.16	2.35	2.34	0.58	0.88	0.75	1.24	1.48	1.16	Chr4	63300563	63334794	+	CSS0002742	--	K08332 vacuolar protein 8 | (RefSeq) hypothetical protein (A)	--	C2 calcium-dependent membrane targeting [Corchorus olitorius]	RecName: Full=Protein CELLULOSE SYNTHASE INTERACTIVE 3 {ECO:0000303|PubMed:20616083};	SubName: Full=C2 calcium-dependent membrane targeting {ECO:0000313|EMBL:OMO50672.1};	FOG: Armadillo/beta-catenin-like repeats	GO:0010330,cellulose synthase complex; GO:0055028,cortical microtubule; GO:0005737,cytoplasm; GO:0012505,endomembrane system; GO:0005634,nucleus; GO:0005886,plasma membrane; GO:0007275,multicellular organism development; GO:0052324,plant-type cell wall cellulose biosynthetic process; GO:0072699,protein localization to cortical microtubule cytoskeleton; GO:0008360,regulation of cell shape; GO:0040…	PF00514.23:Armadillo/beta-catenin-like repeat
CSS0002746	0.68	0.45	0.62	1.96	1.66	1.46	1.69	1.39	1.94	1.82	0.91	1.49	0.98	0.88	0.77	1.05	1.46	0.72	Chr8	98215688	98217612	-	CSS0002746	--	K17535 serine/threonine-protein kinase TNNI3K [EC:2.7.11.1] | (RefSeq) uncharacterized protein LOC110615575 (A)	--	PREDICTED: F-box/kelch-repeat protein At1g30090 isoform X4 [Vitis vinifera]	RecName: Full=F-box/kelch-repeat protein At1g30090;	SubName: Full=Uncharacterized protein {ECO:0000313|EMBL:CAN75078.1};	FOG: Kelch repeat	--	PF01344.25:Kelch motif
CSS0002747	0.48	0	0.48	0	0.12	0	1.26	1.59	4.68	1.1	3.94	2.06	0	0	0.12	4.05	5.36	3.16	Chr15	93214173	93218574	+	CSS0002747	--	K09579 peptidyl-prolyl cis-trans isomerase NIMA-interacting 4 [EC:5.2.1.8] | (RefSeq) peptidyl-prolyl cis-trans isomerase NIMA-interacting 4-like isoform X1 (A)	--	peptidyl-prolyl cis-trans isomerase NIMA-interacting 4-like [Dorcoceras hygrometricum]	RecName: Full=Peptidyl-prolyl cis-trans isomerase Pin1; Short=PPIase Pin1; EC=5.2.1.8; AltName: Full=DlPar13; AltName: Full=Rotamase Pin1;	RecName: Full=Peptidyl-prolyl cis-trans isomerase {ECO:0000256|RuleBase:RU363014}; EC=5.2.1.8 {ECO:0000256|RuleBase:RU363014};	Parvulin-like peptidyl-prolyl cis-trans isomerase	GO:0005737,cytoplasm; GO:0005634,nucleus; GO:0003755,peptidyl-prolyl cis-trans isomerase activity	PF13616.6:PPIC-type PPIASE domain
CSS0002755	2.35	2.19	2.91	2.56	2.35	2.09	3.37	5.68	6.39	0.7	1.06	0.82	0.87	0.47	0.63	4.83	5.98	6.28	Chr7	110991627	111013829	+	CSS0002755	--	--	--	unnamed protein product, partial [Vitis vinifera]	--	SubName: Full=Uncharacterized protein {ECO:0000313|EMBL:CCB56222.1};	--	--	--
CSS0002756	5.66	4.78	3.84	5.56	8.61	7.91	9	4.73	5.18	7.9	11.5	7.12	19.91	28.07	24.76	11.8	12.98	2.97	Chr1	16745874	16747688	-	CSS0002756	--	K21995 unsaturated fatty acid epoxidase [EC:1.14.-.-] | (RefSeq) cytochrome P450 77A2-like (A)	ko00073: Cutin, suberine and wax biosynthesis	cytochrome P450 77A2-like [Sesamum indicum]	RecName: Full=Cytochrome P450 77A2; EC=1.14.-.-; AltName: Full=CYPLXXVIIA2; AltName: Full=Cytochrome P-450EG5;	SubName: Full=Uncharacterized protein {ECO:0000313|EMBL:CAN65790.1};	Cytochrome P450 CYP2 subfamily	GO:0020037,heme binding; GO:0005506,iron ion binding; GO:0004497,monooxygenase activity; GO:0016705,oxidoreductase activity, acting on paired donors, with incorporation or reduction of molecular oxygen	PF00067.22:Cytochrome P450
CSS0002764	2.79	1.53	2.3	0.96	0.54	0.45	3.43	2.79	4.06	3.34	1.71	2.7	0.23	0.23	0.15	3.03	3.95	3.25	Chr6	67653807	67657841	+	CSS0002764	--	--	--	PREDICTED: coiled-coil domain-containing protein SCD2 isoform X2 [Vitis vinifera]	RecName: Full=Coiled-coil domain-containing protein SCD2 {ECO:0000305}; AltName: Full=Protein STOMATAL CYTOKINESIS DEFECTIVE 2 {ECO:0000303|PubMed:24179130};	SubName: Full=coiled-coil domain-containing protein SCD2-like isoform X3 {ECO:0000313|RefSeq:XP_018840268.1, ECO:0000313|RefSeq:XP_018855144.1, ECO:0000313|RefSeq:XP_018855647.1};	--	GO:0030136,clathrin-coated vesicle; GO:0005886,plasma membrane; GO:0000911,cytokinesis by cell plate formation; GO:0009825,multidimensional cell growth; GO:0040008,regulation of growth	PF08614.11:Autophagy protein 16 (ATG16)
CSS0002778	3.04	2.35	3.99	0.7	2.74	8.74	3.4	6.78	5.21	21.34	19.01	13.63	2.58	2.77	6.04	20.43	26.57	30.61	Chr3	136316357	136316943	+	CSS0002778	--	K01303 acylaminoacyl-peptidase [EC:3.4.19.1] | (RefSeq) uncharacterized LOC101311565 (A)	--	hypothetical protein VITISV_009723 [Vitis vinifera]	--	SubName: Full=Uncharacterized protein {ECO:0000313|EMBL:CAN65411.1};	FOG: Transposon-encoded proteins with TYA, reverse transcriptase, integrase domains in various combinations	GO:0003676,nucleic acid binding; GO:0015074,DNA integration	PF17917.1:RNase H-like domain found in reverse transcriptase
CSS0002785	0.65	0.87	0.87	1.74	1.37	1.77	0.57	2.43	2.78	2.05	1.22	1.8	1.17	0.94	0.83	0.39	0.51	0.74	Chr2	168095933	168097450	+	CSS0002785	--	K14326 regulator of nonsense transcripts 1 [EC:3.6.4.-] | (RefSeq) uncharacterized protein LOC111904613 (A)	ko03013: RNA transport; ko03015: mRNA surveillance pathway	PREDICTED: uncharacterized protein LOC104880764 [Vitis vinifera]	--	SubName: Full=Uncharacterized protein {ECO:0000313|EMBL:CAN62465.1};	--	GO:0003677,DNA binding; GO:0046983,protein dimerization activity	PF05699.14:hAT family C-terminal dimerisation region
CSS0002789	2.68	3.27	1.85	2.14	1.93	1.88	1.16	2.44	2.19	0.19	0.06	0.49	2.39	2.07	1.68	0	0	0.06	Chr13	17490668	17525397	+	CSS0002789	--	K00559 sterol 24-C-methyltransferase [EC:2.1.1.41] | (RefSeq) cycloartenol-C-24-methyltransferase (A)	ko00100: Steroid biosynthesis	Sterol methyltransferase 1 isoform 1 [Theobroma cacao]	RecName: Full=Cycloartenol-C-24-methyltransferase; EC=2.1.1.41; AltName: Full=24-sterol C-methyltransferase 1; Short=Sterol C-methyltransferase 1; AltName: Full=Protein CEPHALOPOD; AltName: Full=Protein STEROL METHYLTRANSFERASE 1;	RecName: Full=Methyltransferase {ECO:0000256|RuleBase:RU362025};	SAM-dependent methyltransferases	GO:0005783,endoplasmic reticulum; GO:0009506,plasmodesma; GO:0005773,vacuole; GO:0003838,sterol 24-C-methyltransferase activity; GO:0009793,embryo development ending in seed dormancy; GO:0016126,sterol biosynthetic process	PF08498.10:Sterol methyltransferase C-terminal
CSS0002798	1.03	0.99	1.32	0.79	0.49	0.86	1.72	0.88	1	0.96	1.32	1.08	0.6	0.38	0.6	2.61	2.64	3.28	Contig404	292994	301688	+	CSS0002798	--	K02603 origin recognition complex subunit 1 | (RefSeq) origin of replication complex subunit 1A-like (A)	--	origin of replication complex subunit 1A-like [Hevea brasiliensis]	RecName: Full=Origin of replication complex subunit 1A {ECO:0000303|PubMed:16179646}; Short=AtORC1a {ECO:0000303|PubMed:16179646}; AltName: Full=Origin recognition complex subunit 1a {ECO:0000303|Ref.2};	SubName: Full=Origin of replication complex 1B isoform 2 {ECO:0000313|EMBL:EOY32656.1};	Origin recognition complex, subunit 1, and related proteins	GO:0005634,nucleus; GO:0000808,origin recognition complex; GO:0005524,ATP binding; GO:0003682,chromatin binding; GO:0010385,double-stranded methylated DNA binding; GO:0046872,metal ion binding; GO:0006260,DNA replication; GO:0006355,regulation of transcription, DNA-templated; GO:0006351,transcription, DNA-templated	PF00004.29:ATPase family associated with various cellular activities (AAA)
CSS0002802	4.91	10.46	4.76	7.95	4.58	10.1	6.96	6.53	5.85	5.69	3.88	7.23	7.54	6.46	5.45	4.19	2.95	2.58	Chr4	125660870	125663342	-	CSS0002802	--	--	--	uncharacterized protein LOC110651865 isoform X2 [Hevea brasiliensis]	--	SubName: Full=Uncharacterized protein {ECO:0000313|EMBL:EEE99534.1};	--	--	PF11210.8:Protein of unknown function (DUF2996)
CSS0002807	17.2	20.22	14.54	7.17	7.6	9.43	16.81	13.26	12.5	14.4	8.31	13.32	14.53	18.62	16.53	23.34	20.55	15.66	Chr2	75947526	75953951	+	CSS0002807	--	K12126 phytochrome-interacting factor 3 | (RefSeq) transcription factor PIF3 (A)	ko04075: Plant hormone signal transduction; ko04712: Circadian rhythm - plant	PREDICTED: transcription factor PIF7 isoform X1 [Vitis vinifera]	RecName: Full=Transcription factor UNE10; AltName: Full=Basic helix-loop-helix protein 16; Short=AtbHLH16; Short=bHLH 16; AltName: Full=Protein UNFERTILIZED EMBRYO SAC 10; AltName: Full=Transcription factor EN 108; AltName: Full=bHLH transcription factor bHLH016;	SubName: Full=Uncharacterized protein {ECO:0000313|EMBL:CCB43051.1};	--	GO:0005634,nucleus; GO:0009506,plasmodesma; GO:0003677,DNA binding; GO:0003700,DNA-binding transcription factor activity; GO:0046983,protein dimerization activity; GO:0009567,double fertilization forming a zygote and endosperm; GO:0006355,regulation of transcription, DNA-templated; GO:0006351,transcription, DNA-templated	PF00010.26:Helix-loop-helix DNA-binding domain
CSS0002835	3.07	6.29	5.01	4.33	4.96	3.31	10.46	6.47	4.97	3.51	2.99	3.25	8	4.66	5.23	14.12	6.42	6.63	Contig332	19009	23711	+	CSS0002835	--	--	--	PREDICTED: protein FAM136A [Vitis vinifera]	--	SubName: Full=Uncharacterized protein {ECO:0000313|EMBL:CAN73933.1};	Uncharacterized conserved protein	--	PF05811.13:Eukaryotic protein of unknown function (DUF842)
CSS0002840	2.23	1.37	1.96	2.36	3.01	3.28	3.63	4.36	5.7	5.72	6.79	4.47	1.9	2.49	2.43	3.14	4.5	2.52	Contig456	14628	17557	-	CSS0002840	--	K13414 mitogen-activated protein kinase kinase kinase 1 [EC:2.7.11.25] | (RefSeq) mitogen-activated protein kinase kinase kinase 1-like (A)	ko04016: MAPK signaling pathway - plant; ko04626: Plant-pathogen interaction	mitogen-activated protein kinase kinase kinase 1-like [Hevea brasiliensis]	RecName: Full=Mitogen-activated protein kinase kinase kinase 1; Short=ARAKIN; Short=AtMEKK1; Short=MAP kinase kinase kinase 1; EC=2.7.11.25 {ECO:0000269|PubMed:23857079};	SubName: Full=Uncharacterized protein {ECO:0000313|EMBL:KDP43623.1};	MEKK and related serine/threonine protein kinases	GO:0005768,endosome; GO:0005634,nucleus; GO:0005886,plasma membrane; GO:0005524,ATP binding; GO:0003677,DNA binding; GO:0019900,kinase binding; GO:0004709,MAP kinase kinase kinase activity; GO:0004674,protein serine/threonine kinase activity; GO:0009631,cold acclimation; GO:0045087,innate immune response; GO:0000165,MAPK cascade; GO:0046777,protein autophosphorylation; GO:0007346,regulation of mi…	PF00069.25:Protein kinase domain
CSS0002846	3.24	3.59	3.03	2.41	4.36	2	9.31	9.23	7.79	7.31	3.03	4.57	7.44	6.9	7.69	4.87	3.88	4.05	Chr4	190793958	190795260	-	CSS0002846	--	K12761 carbon catabolite-derepressing protein kinase [EC:2.7.11.1] | (RefSeq) CBL-interacting serine/threonine-protein kinase 14 (A)	--	cbl-interacting serine/threonine-protein kinase 14 [Quercus suber]	RecName: Full=CBL-interacting serine/threonine-protein kinase 14; EC=2.7.11.1; AltName: Full=SNF1-related kinase 3.15; AltName: Full=SOS2-like protein kinase PKS24; AltName: Full=Serine/threonine-protein kinase SR1; Short=AtSR1;	RecName: Full=Non-specific serine/threonine protein kinase {ECO:0000256|SAAS:SAAS00351747}; EC=2.7.11.1 {ECO:0000256|SAAS:SAAS00351747};	Serine/threonine protein kinase	GO:0005634,nucleus; GO:0009506,plasmodesma; GO:0005773,vacuole; GO:0005524,ATP binding; GO:0004674,protein serine/threonine kinase activity; GO:0035556,intracellular signal transduction; GO:0018105,peptidyl-serine phosphorylation; GO:0018107,peptidyl-threonine phosphorylation	PF00069.25:Protein kinase domain
CSS0002858	0.17	2.36	0.84	1.35	1.02	2.38	1.06	0.97	0.68	1.09	0.69	0.51	1.6	1.66	1.25	1.77	3.31	8.54	Contig964	2948	4354	-	CSS0002858	--	K23222 nuclease HARBI1 [EC:3.1.-.-] | (RefSeq) uncharacterized protein LOC111884509 (A)	--	PREDICTED: uncharacterized protein LOC105139212 isoform X1 [Populus euphratica]	RecName: Full=Protein ALP1-like {ECO:0000305}; EC=3.1.-.-;	SubName: Full=PIF-like transposase {ECO:0000313|EMBL:ABB83644.1};	Predicted transposase	GO:0005634,nucleus; GO:0046872,metal ion binding; GO:0004518,nuclease activity	PF13359.6:DDE superfamily endonuclease
CSS0002859	9.57	8	11.32	18.19	11.26	11.13	0.74	1.24	2.22	9.71	10.73	5.89	2.04	0.66	0.65	0.46	0.87	1.4	Chr9	63104280	63111460	-	CSS0002859	--	K10755 replication factor C subunit 2/4 | (RefSeq) replication factor C subunit 2 (A)	ko03030: DNA replication; ko03420: Nucleotide excision repair; ko03430: Mismatch repair	PREDICTED: replication factor C subunit 2 [Eucalyptus grandis]	RecName: Full=Replication factor C subunit 2; Short=OsRFC2; AltName: Full=Activator 1 subunit 2;	SubName: Full=Uncharacterized protein {ECO:0000313|EMBL:KCW71235.1};	Replication factor C, subunit RFC4	GO:0005663,DNA replication factor C complex; GO:0005730,nucleolus; GO:0005634,nucleus; GO:0005524,ATP binding; GO:0003677,DNA binding; GO:0006281,DNA repair; GO:0006261,DNA-dependent DNA replication	PF08542.11:Replication factor C C-terminal domain
CSS0002861	2.58	5.58	4.38	4.51	5.93	6.28	3.04	3.07	3.63	1.73	2.54	3.04	3.03	5.25	4.84	0.49	0.31	0.49	Contig1249	485518	493151	+	CSS0002861	--	K17500 integrin-linked kinase-associated serine/threonine phosphatase 2C [EC:3.1.3.16] | (RefSeq) WAT1-related protein At3g18200-like (A)	--	hypothetical protein CICLE_v10008665mg [Citrus clementina]	RecName: Full=WAT1-related protein At4g30420;	RecName: Full=WAT1-related protein {ECO:0000256|RuleBase:RU363077};	--	GO:0016021,integral component of membrane; GO:0005886,plasma membrane; GO:0022857,transmembrane transporter activity	PF00892.20:EamA-like transporter family
CSS0002862	0	0	0.1	0	0	0	2.14	5.18	4.76	3.22	3.44	4.55	0	0	0	8.94	7.19	6.56	Chr3	70541979	70544135	-	CSS0002862	--	K21444 poly(rC)-binding protein 3/4 | (RefSeq) RNA-binding KH domain-containing protein PEPPER (A)	--	RNA-binding KH domain-containing protein PEPPER [Sesamum indicum]	RecName: Full=RNA-binding KH domain-containing protein PEPPER {ECO:0000303|PubMed:16356489};	SubName: Full=Uncharacterized protein {ECO:0000313|EMBL:CDP15782.1};	PolyC-binding proteins alphaCP-1 and related KH domain proteins	GO:0005634,nucleus; GO:0003723,RNA binding; GO:0048467,gynoecium development; GO:0009299,mRNA transcription; GO:0048579,negative regulation of long-day photoperiodism, flowering; GO:0048577,negative regulation of short-day photoperiodism, flowering; GO:0006355,regulation of transcription, DNA-templated; GO:0006396,RNA processing; GO:0048367,shoot system development	PF00013.29:KH domain
CSS0002878	2.27	2.49	2.09	17.81	23.71	2.52	18.45	2.39	2.99	2.12	1.79	17.07	2.41	2.47	11.79	16.24	1.53	1.4	Contig510	142994	149443	+	CSS0002878	--	K17607 type 2A phosphatase activator TIP41 | (RefSeq) TIP41-like protein (A)	--	PREDICTED: TIP41-like protein isoform X1 [Vitis vinifera]	RecName: Full=TIP41-like protein {ECO:0000312|EMBL:AEE86352.1};	SubName: Full=Uncharacterized protein {ECO:0000313|EMBL:CBI22506.3};	Uncharacterized conserved protein	GO:0005829,cytosol	PF04176.13:TIP41-like family
CSS0002901	12.23	11.34	11.12	2.14	2.46	4.37	4.82	13.69	13.79	8.21	5.06	8.65	2.57	1.93	2.09	11.84	11.62	12.69	Chr6	176768188	176776022	+	CSS0002901	--	K03884 NADH-ubiquinone oxidoreductase chain 6 [EC:7.1.1.2] | (RefSeq) uncharacterized protein LOC109243048 (A)	ko00190: Oxidative phosphorylation	neutral invertase 1 (chloroplast) [Camellia sinensis]	RecName: Full=Probable alkaline/neutral invertase B {ECO:0000305}; Short=A/N-INVB {ECO:0000303|PubMed:21441406}; EC=3.2.1.26 {ECO:0000250|UniProtKB:Q9FXA8};	SubName: Full=Neutral invertase 1 {ECO:0000313|EMBL:AHD25652.1};	--	GO:0005829,cytosol; GO:0033926,glycopeptide alpha-N-acetylgalactosaminidase activity; GO:0004575,sucrose alpha-glucosidase activity; GO:0005975,carbohydrate metabolic process	PF12899.7:Alkaline and neutral invertase
CSS0002903	5.9	8.58	8.39	4.54	4.01	6.5	7.76	18.76	11.48	4.15	6.19	12.65	8.96	10.02	8.78	6.28	7.68	9.56	Chr10	152297537	152298930	-	CSS0002903	--	K14492 two-component response regulator ARR-A family | (RefSeq) two-component response regulator ARR8 (A)	ko04075: Plant hormone signal transduction	putative A-type response regulator 7 [Populus x canadensis]	RecName: Full=Two-component response regulator ARR9; AltName: Full=Response reactor 4;	SubName: Full=Putative A-type response regulator 7 {ECO:0000313|EMBL:CBX43989.1};	GATA-4/5/6 transcription factors	GO:0005634,nucleus; GO:0000156,phosphorelay response regulator activity; GO:0007623,circadian rhythm; GO:0009736,cytokinin-activated signaling pathway; GO:0000160,phosphorelay signal transduction system; GO:0006355,regulation of transcription, DNA-templated; GO:0009735,response to cytokinin; GO:0006351,transcription, DNA-templated	PF00072.24:Response regulator receiver domain
CSS0002905	3.4	1.7	3.63	5.17	4.94	3.93	5.13	3.39	3.51	2.47	3.23	3.03	1.68	1.96	1.48	2.66	3.17	3.23	Chr4	103758227	103761709	+	CSS0002905	--	--	--	PREDICTED: uncharacterized protein LOC100255635 [Vitis vinifera]	--	SubName: Full=Uncharacterized protein {ECO:0000313|EMBL:CCB56951.1};	--	--	PF04784.14:Protein of unknown function, DUF547
CSS0002907	44.78	69.62	43.97	25.4	26.54	39.05	32.84	15.2	14.43	18.99	28.3	22.93	12.41	12.69	14.31	35.41	28.68	27.39	Chr3	164845088	164845787	-	CSS0002907	--	K13510 lysophosphatidylcholine acyltransferase / lyso-PAF acetyltransferase [EC:2.3.1.23 2.3.1.67] | (RefSeq) lysophospholipid acyltransferase LPEAT2 (A)	ko00564: Glycerophospholipid metabolism; ko00565: Ether lipid metabolism	PREDICTED: lysophospholipid acyltransferase LPEAT2-like [Populus euphratica]	RecName: Full=Lysophospholipid acyltransferase LPEAT2; EC=2.3.1.25; AltName: Full=Lysophosphatidylethanolamine acyltransferase 2; Short=AtLPEAT2;	SubName: Full=Calcineurin B subunit-related family protein {ECO:0000313|EMBL:EEE81826.1};	--	GO:0016021,integral component of membrane; GO:0005509,calcium ion binding; GO:0071618,lysophosphatidylethanolamine acyltransferase activity; GO:0050200,plasmalogen synthase activity; GO:0008654,phospholipid biosynthetic process; GO:0006644,phospholipid metabolic process; GO:0000038,very long-chain fatty acid metabolic process	--
CSS0002910	11.48	16.31	16.35	20.5	21.43	23.46	10.25	14.19	10.13	14.24	15.13	11.66	15.96	13.77	18.07	4.78	7.49	7.23	Chr2	19825271	19829782	-	CSS0002910	--	K11838 ubiquitin carboxyl-terminal hydrolase 7 [EC:3.4.19.12] | (RefSeq) ubiquitin carboxyl-terminal hydrolase 12-like (A)	--	PREDICTED: uncharacterized protein LOC109013872 [Juglans regia]	--	SubName: Full=uncharacterized protein LOC109013872 {ECO:0000313|RefSeq:XP_018851651.1};	--	--	--
CSS0002911	2.04	1.85	1.91	0.38	0.49	0.39	1.93	1.26	1.07	1.88	2.19	1.28	1.14	0.65	0.49	2.65	1.85	2.74	Contig655	414141	416327	+	CSS0002911	--	K15271 ATP-dependent DNA helicase HFM1/MER3 [EC:3.6.4.12] | (RefSeq) DExH-box ATP-dependent RNA helicase DExH17 (A)	--	PREDICTED: pentatricopeptide repeat-containing protein At2g13600-like [Vitis vinifera]	RecName: Full=Pentatricopeptide repeat-containing protein At2g13600;	SubName: Full=Uncharacterized protein {ECO:0000313|EMBL:CBI34885.3};	FOG: PPR repeat	GO:0005739,mitochondrion; GO:0004519,endonuclease activity; GO:0003723,RNA binding; GO:0080156,mitochondrial mRNA modification; GO:0010182,sugar mediated signaling pathway	PF01535.20:PPR repeat
CSS0002915	2.33	13.72	6.87	7.86	6.7	6.13	6.5	6.95	5.46	2.18	4.81	1.71	6.34	2.4	4.33	1.96	1.99	1.94	Chr9	50672925	50673287	-	CSS0002915	--	--	--	conserved hypothetical protein [Ricinus communis]	--	SubName: Full=Uncharacterized protein {ECO:0000313|EMBL:EEF29036.1};	--	--	--
CSS0002926	0.56	0.24	0.41	10.33	11.24	12.52	4.94	8.21	8.21	6.46	5.56	6.18	10.38	12.15	10.66	1.99	1.77	1.73	Chr2	91528194	91535673	+	CSS0002926	--	K00793 riboflavin synthase [EC:2.5.1.9] | (RefSeq) riboflavin synthase (A)	ko00740: Riboflavin metabolism	PREDICTED: riboflavin synthase [Vitis vinifera]	--	SubName: Full=Uncharacterized protein {ECO:0000313|EMBL:CCB47277.1};	Riboflavin synthase alpha chain	GO:0004746,riboflavin synthase activity; GO:0009231,riboflavin biosynthetic process	PF00677.17:Lumazine binding domain
CSS0002936	5.52	7.71	5.33	7.7	9.92	10.22	2.22	4.58	2.95	1.62	5.7	0.91	0	1.08	3.23	0.81	1.1	0	Chr8	118359198	118360908	-	CSS0002936	--	--	--	--	--	--	--	--	--
CSS0002939	19.42	13.09	15.57	9.11	9.06	9.6	4.93	12.19	13.33	1.55	0.47	1.22	19.26	21.87	23.4	11.46	15.11	10.47	Contig1155	34656	35103	-	CSS0002939	--	K14753 guanine nucleotide-binding protein subunit beta-2-like 1 protein | (RefSeq) guanine nucleotide-binding protein subunit beta-like protein (A)	--	PREDICTED: guanine nucleotide-binding protein subunit beta-like protein, partial [Nicotiana tabacum]	RecName: Full=Guanine nucleotide-binding protein subunit beta-like protein;	SubName: Full=guanine nucleotide-binding protein subunit beta-like protein {ECO:0000313|RefSeq:XP_016438905.1};	G protein beta subunit-like protein	GO:0005840,ribosome	PF00400.32:WD domain, G-beta repeat
CSS0002950	3.23	1.39	3.37	2.2	2.69	3.41	3	2.91	3.4	3.22	3.84	1.81	0.5	1.01	0.6	2.32	2.46	2.69	Chr14	57502913	57503581	-	CSS0002950	--	--	--	--	--	--	--	--	--
CSS0002951	24.81	15.64	19.33	18.35	12.54	18.94	6.91	5.33	6.77	22.35	28.17	27.82	20.23	16.67	19.81	21.58	26.67	22.24	Chr8	36817544	36820479	-	CSS0002951	--	K00422 polyphenol oxidase [EC:1.10.3.1] | (RefSeq) aureusidin synthase (A)	ko00350: Tyrosine metabolism; ko00950: Isoquinoline alkaloid biosynthesis	polyphenoloxidase [Camellia nitidissima]	RecName: Full=Polyphenol oxidase, chloroplastic; Short=PPO; EC=1.10.3.1; AltName: Full=Catechol oxidase; Flags: Precursor;	SubName: Full=Polyphenoloxidase {ECO:0000313|EMBL:ACM43505.1};	--	GO:0009543,chloroplast thylakoid lumen; GO:0004097,catechol oxidase activity; GO:0046872,metal ion binding; GO:0046148,pigment biosynthetic process	PF12143.8:Protein of unknown function (DUF_B2219)
CSS0002957	2.69	1.99	2.83	2.37	2.43	2.42	3.01	2.7	1.62	3.08	2.4	1.25	3.58	3.57	3.39	4.15	5.3	5.63	Chr2	29952640	29954293	-	CSS0002957	--	--	--	PREDICTED: probable N-acetyltransferase HLS1 [Vitis vinifera]	RecName: Full=Probable N-acetyltransferase HLS1-like; EC=2.3.1.-;	SubName: Full=Uncharacterized protein {ECO:0000313|EMBL:CBI33703.3};	--	GO:0008080,N-acetyltransferase activity; GO:0016747,transferase activity, transferring acyl groups other than amino-acyl groups; GO:0006473,protein acetylation	PF00583.25:Acetyltransferase (GNAT) family
CSS0002963	2.14	1.74	1.23	2.13	2.87	1.63	1.33	1.42	2.07	0.91	0.87	1.02	1.73	1.99	2.02	0.91	1.19	0.88	Chr1	158237433	158238991	+	CSS0002963	--	K01381 saccharopepsin [EC:3.4.23.25] | (RefSeq) aspartic proteinase nepenthesin-1-like (A)	--	unnamed protein product [Coffea canephora]	RecName: Full=Aspartic proteinase nepenthesin-1; EC=3.4.23.12; AltName: Full=Nepenthesin-I; Flags: Precursor;	SubName: Full=Uncharacterized protein {ECO:0000313|EMBL:CDP04617.1};	Aspartyl protease	GO:0005576,extracellular region; GO:0004190,aspartic-type endopeptidase activity	PF14543.6:Xylanase inhibitor N-terminal
CSS0002970	0.44	0.45	0.57	0.59	1.15	1.04	1.78	0.45	0.63	0.41	0.41	0.32	0.37	0.41	0.21	4.95	5.5	7.05	Chr10	165356038	165392707	+	CSS0002970	--	K09500 T-complex protein 1 subunit theta | (RefSeq) T-complex protein 1 subunit theta (A)	--	PREDICTED: T-complex protein 1 subunit theta [Ziziphus jujuba]	RecName: Full=T-complex protein 1 subunit theta {ECO:0000303|PubMed:11599560}; Short=TCP-1-theta {ECO:0000303|PubMed:11599560}; AltName: Full=CCT-theta {ECO:0000303|PubMed:11599560}; AltName: Full=Chaperonin CCT8 {ECO:0000303|PubMed:21868675}; AltName: Full=Chaperonin containing TCP1 8 {ECO:0000303|PubMed:21868675}; AltName: Full=TCP1-ring complex {ECO:0000303|PubMed:21868675};	SubName: Full=Uncharacterized protein {ECO:0000313|EMBL:OAY41944.1};	Chaperonin complex component, TCP-1 theta subunit (CCT8)	GO:0005832,chaperonin-containing T-complex; GO:0005737,cytoplasm; GO:0005829,cytosol; GO:0016020,membrane; GO:0009506,plasmodesma; GO:0005524,ATP binding; GO:0044183,protein binding involved in protein folding; GO:0051082,unfolded protein binding; GO:0006458,'de novo' protein folding; GO:0061077,chaperone-mediated protein folding; GO:0051050,positive regulation of transport; GO:0006457,protein fo…	PF00118.24:TCP-1/cpn60 chaperonin family
CSS0002988	1.09	0.46	0.82	0.17	0.18	0.22	0.09	0.47	0.34	0.4	0.58	0.23	0.16	0.13	0.22	0.25	0.41	0.4	Chr15	61805890	61814813	+	CSS0002988	--	K05841 sterol 3beta-glucosyltransferase [EC:2.4.1.173] | (RefSeq) sterol 3-beta-glucosyltransferase-like (A)	--	PREDICTED: C2 and GRAM domain-containing protein At5g50170 isoform X1 [Citrus sinensis]	RecName: Full=C2 and GRAM domain-containing protein At5g50170;	SubName: Full=Uncharacterized protein {ECO:0000313|EMBL:ESR53156.1};	Uncharacterized conserved protein, contains GRAM domain	GO:0005783,endoplasmic reticulum; GO:0016021,integral component of membrane	PF16016.5:VAD1 Analog of StAR-related lipid transfer domain
CSS0002990	4.28	4.22	3.01	3.85	3.09	3.02	1.35	2.45	2.15	1.42	4.03	1.83	1.15	1.39	1.89	2.43	2.64	2.16	Chr12	34605807	34629124	-	CSS0002990	--	K14771 U3 small nucleolar RNA-associated protein 19 | (RefSeq) nucleolar complex protein 4 homolog isoform X1 (A)	--	nucleolar complex protein 4 homolog [Herrania umbratica]	--	SubName: Full=Uncharacterized protein {ECO:0000313|EMBL:ESR35625.1};	Predicted nucleolar protein involved in ribosome biogenesis	GO:0042254,ribosome biogenesis	PF03914.17:CBF/Mak21 family
CSS0003007	6.17	8.47	7.51	4.56	7.1	4.74	6.06	1.54	0.59	1	0.55	1.73	6.64	6.99	6.58	3.81	3.96	5.32	Chr13	105033035	105043585	-	CSS0003007	--	K17969 mitochondrial fission 1 protein | (RefSeq) mitochondrial fission 1 protein A-like (A)	--	PREDICTED: mitochondrial fission 1 protein A-like [Nicotiana tomentosiformis]	RecName: Full=Mitochondrial fission 1 protein A; AltName: Full=FIS1 homolog A; Short=AtFIS1a; AltName: Full=Protein BIGYIN 1;	RecName: Full=Mitochondrial fission 1 protein {ECO:0000256|PIRNR:PIRNR008835};	Membrane protein involved in organellar division	GO:0009507,chloroplast; GO:0016021,integral component of membrane; GO:0005741,mitochondrial outer membrane; GO:0005739,mitochondrion; GO:0005778,peroxisomal membrane; GO:0005777,peroxisome; GO:0000266,mitochondrial fission; GO:0007005,mitochondrion organization; GO:0016559,peroxisome fission	PF14853.6:Fis1 C-terminal tetratricopeptide repeat
CSS0003008	0.3	0.6	4.52	0.58	2.27	0.44	8.63	3.35	0.17	0.31	2.91	0.86	1.38	0.61	0.15	6.26	4.19	3.12	Chr2	110651441	110654858	-	CSS0003008	--	--	--	uncharacterized protein LOC110659025 isoform X8 [Hevea brasiliensis]	--	SubName: Full=Uncharacterized protein {ECO:0000313|EMBL:OAY36870.1};	--	--	PF13259.6:Protein of unknown function (DUF4050)
CSS0003012	0	0	0	0	0	0	4.26	3.31	3.35	3.37	1.17	3.89	4.36	5.28	5.05	5.47	5.36	4.82	Chr2	7319573	7325360	+	CSS0003012	--	K23260 scopoletin glucosyltransferase [EC:2.4.1.128] | (RefSeq) scopoletin glucosyltransferase-like (A)	ko00940: Phenylpropanoid biosynthesis	PREDICTED: UDP-glycosyltransferase 90A1-like [Vitis vinifera]	RecName: Full=UDP-glycosyltransferase 90A1; EC=2.4.1.-;	RecName: Full=Glycosyltransferase {ECO:0000256|RuleBase:RU362057}; EC=2.4.1.- {ECO:0000256|RuleBase:RU362057};	UDP-glucuronosyl and UDP-glucosyl transferase	GO:0043231,intracellular membrane-bounded organelle; GO:0080043,quercetin 3-O-glucosyltransferase activity; GO:0080044,quercetin 7-O-glucosyltransferase activity; GO:0008152,metabolic process	PF00201.18:UDP-glucoronosyl and UDP-glucosyl transferase
CSS0003032	26.2	35.84	29.42	0	0	0.26	39.36	29.73	23.89	0	0	0	28.08	43.4	42.54	24.31	43.77	28.9	Chr3	110854165	110858646	-	CSS0003032	--	K10781 fatty acyl-ACP thioesterase B [EC:3.1.2.14 3.1.2.21] | (RefSeq) palmitoyl-acyl carrier protein thioesterase, chloroplastic (A)	ko00061: Fatty acid biosynthesis; ko01212: Fatty acid metabolism	acyl acyl-carrier-protein thioesterase type B [Camellia oleifera]	RecName: Full=Palmitoyl-acyl carrier protein thioesterase, chloroplastic; EC=3.1.2.-; AltName: Full=16:0-acyl-carrier protein thioesterase; Short=16:0-ACP thioesterase; AltName: Full=Acyl-[acyl-carrier-protein] hydrolase; AltName: Full=PATE; Flags: Precursor;	RecName: Full=Acyl-[acyl-carrier-protein] hydrolase {ECO:0000256|RuleBase:RU363096}; EC=3.1.2.- {ECO:0000256|RuleBase:RU363096};	--	GO:0009507,chloroplast; GO:0016790,thiolester hydrolase activity; GO:0006633,fatty acid biosynthetic process	PF01643.17:Acyl-ACP thioesterase
CSS0003037	2.02	1.39	2.51	3.16	1.81	1.53	0.85	1.13	1.18	0.86	2.81	0.87	0.75	0.58	1.21	1.64	2.73	2.05	Contig808	40758	49349	+	CSS0003037	--	K11968 ariadne-1 [EC:2.3.2.31] | (RefSeq) probable E3 ubiquitin-protein ligase ARI1 (A)	--	unnamed protein product [Coffea canephora]	RecName: Full=Probable E3 ubiquitin-protein ligase ARI1; EC=2.3.2.27 {ECO:0000250|UniProtKB:Q9Y4X5}; AltName: Full=ARIADNE-like protein ARI1; AltName: Full=Protein ariadne homolog 1; AltName: Full=RING-type E3 ubiquitin transferase ARI1 {ECO:0000305};	RecName: Full=RING-type E3 ubiquitin transferase {ECO:0000256|SAAS:SAAS00970528}; EC=2.3.2.27 {ECO:0000256|SAAS:SAAS00970528};	Predicted E3 ubiquitin ligase	GO:0005737,cytoplasm; GO:0000151,ubiquitin ligase complex; GO:0046872,metal ion binding; GO:0031624,ubiquitin conjugating enzyme binding; GO:0061630,ubiquitin protein ligase activity; GO:0032436,positive regulation of proteasomal ubiquitin-dependent protein catabolic process; GO:0000209,protein polyubiquitination; GO:0042787,NA	PF01485.21:IBR domain, a half RING-finger domain
CSS0003038	18.46	36.59	20.64	8.29	4.93	7.01	21.37	31.22	13.96	13.56	12.55	11.5	20.86	16.91	22.02	31.05	38.29	44.36	Contig138	183758	187277	-	CSS0003038	--	--	--	--	--	--	--	--	--
CSS0003043	0.29	0.22	0.22	1.43	1.65	2.56	1.4	0.68	0.33	1.74	3.79	2.46	0.53	0.53	0.6	0.15	0	0.27	Contig600	41545	47534	+	CSS0003043	--	K20884 riboflavin kinase / FMN hydrolase [EC:2.7.1.26 3.1.3.102] | (RefSeq) bifunctional riboflavin kinase/FMN phosphatase-like (A)	ko00740: Riboflavin metabolism	PREDICTED: bifunctional riboflavin kinase/FMN phosphatase isoform X2 [Vitis vinifera]	RecName: Full=Bifunctional riboflavin kinase/FMN phosphatase; Includes: RecName: Full=FMN phosphatase {ECO:0000303|PubMed:16183635}; EC=3.1.3.102 {ECO:0000269|PubMed:16183635, ECO:0000269|PubMed:22002057}; AltName: Full=FMN phosphohydrolase {ECO:0000303|PubMed:16183635}; Includes: RecName: Full=Riboflavin kinase {ECO:0000303|PubMed:16183635}; EC=2.7.1.26 {ECO:0000269|PubMed:16183635, ECO:0000269|…	SubName: Full=HAD hydrolase {ECO:0000313|EMBL:OVA04046.1};	Riboflavin kinase	GO:0005524,ATP binding; GO:0003919,FMN adenylyltransferase activity; GO:0016787,hydrolase activity; GO:0000287,magnesium ion binding; GO:0008531,riboflavin kinase activity; GO:0009398,FMN biosynthetic process; GO:0009231,riboflavin biosynthetic process	PF13419.6:Haloacid dehalogenase-like hydrolase
CSS0003045	3.72	4.93	3.96	7.02	4.54	5.9	4.58	7.37	3.21	3.64	3.21	3.03	5.22	5.84	6.36	1.63	2.36	2.06	Chr2	196812719	196813958	-	CSS0003045	--	K14504 xyloglucan:xyloglucosyl transferase TCH4 [EC:2.4.1.207] | (RefSeq) probable xyloglucan endotransglucosylase/hydrolase protein 23 (A)	ko04075: Plant hormone signal transduction	PREDICTED: xyloglucan endotransglucosylase/hydrolase protein 22-like [Populus euphratica]	RecName: Full=Probable xyloglucan endotransglucosylase/hydrolase protein 23; Short=At-XTH23; Short=XTH-23; EC=2.4.1.207; Flags: Precursor;	RecName: Full=Xyloglucan endotransglucosylase/hydrolase {ECO:0000256|RuleBase:RU361120}; EC=2.4.1.207 {ECO:0000256|RuleBase:RU361120};	--	GO:0048046,apoplast; GO:0005618,cell wall; GO:0005794,Golgi apparatus; GO:0004553,hydrolase activity, hydrolyzing O-glycosyl compounds; GO:0016762,xyloglucan:xyloglucosyl transferase activity; GO:0042546,cell wall biogenesis; GO:0071555,cell wall organization; GO:0010411,xyloglucan metabolic process	PF00722.21:Glycosyl hydrolases family 16
CSS0003053	2.5	1.97	2.46	4.82	5.37	4.92	2.84	2.72	3.8	3.9	3.84	3.27	4.33	3.87	3.31	1.29	1.81	1.62	Contig164	30904	32681	+	CSS0003053	--	K01379 cathepsin D [EC:3.4.23.5] | (RefSeq) probable aspartyl protease At4g16563 (A)	--	probable aspartyl protease At4g16563 [Durio zibethinus]	RecName: Full=Aspartic proteinase nepenthesin-1; EC=3.4.23.12; AltName: Full=Nepenthesin-I; Flags: Precursor;	SubName: Full=Uncharacterized protein {ECO:0000313|EMBL:CCB51615.1};	Aspartyl protease	GO:0005576,extracellular region; GO:0004190,aspartic-type endopeptidase activity	PF14541.6:Xylanase inhibitor C-terminal
CSS0003054	0.38	0.25	0.38	0	0	0	7.43	0.26	0	0.64	0	0.87	0.13	0	0.9	18.33	14.17	11.94	Chr2	195925358	195925922	+	CSS0003054	--	K13065 shikimate O-hydroxycinnamoyltransferase [EC:2.3.1.133] | (RefSeq) vinorine synthase-like (A)	ko00940: Phenylpropanoid biosynthesis; ko00941: Flavonoid biosynthesis; ko00945: Stilbenoid, diarylheptanoid and gingerol biosynthesis	unnamed protein product [Coffea canephora]	RecName: Full=BAHD acyltransferase BIA1 {ECO:0000303|PubMed:22956280}; EC=2.3.1.-; AltName: Full=Protein ABNORMAL SHOOT 1 {ECO:0000303|PubMed:22956280}; AltName: Full=Protein BRASSINOSTEROID INACTIVATOR 1 {ECO:0000303|PubMed:22544867};	SubName: Full=Uncharacterized protein {ECO:0000313|EMBL:CDP10330.1};	--	GO:0005829,cytosol; GO:0016747,transferase activity, transferring acyl groups other than amino-acyl groups; GO:0010268,brassinosteroid homeostasis; GO:0009742,brassinosteroid mediated signaling pathway; GO:0016131,brassinosteroid metabolic process; GO:0010422,regulation of brassinosteroid biosynthetic process; GO:0009962,regulation of flavonoid biosynthetic process; GO:0009646,response to absence…	PF02458.15:Transferase family
CSS0003061	2.58	1.22	2.44	0.5	0.28	0.48	0.84	0.53	0.5	2.47	1.31	1.55	1.84	2.02	1.65	2.37	3.99	3.02	Chr11	99650351	99653208	+	CSS0003061	--	K19613 leucine-rich repeat protein SHOC2 | (RefSeq) hypothetical protein (A)	--	PREDICTED: TMV resistance protein N-like [Nelumbo nucifera]	RecName: Full=Disease resistance protein TAO1 {ECO:0000305}; AltName: Full=Protein TARGET OF AVRB OPERATION 1 {ECO:0000303|PubMed:18424557};	SubName: Full=TMV resistance protein N-like {ECO:0000313|RefSeq:XP_010263244.1};	--	GO:0043531,ADP binding; GO:0005524,ATP binding; GO:0042742,defense response to bacterium; GO:0009816,defense response to bacterium, incompatible interaction; GO:0007165,signal transduction	PF13855.6:Leucine rich repeat
[truncated: 20,722 more rows]
