# Supplementary material for: Metabolomic and transcriptomic analyses reveal a MYB gene, CsAN1, involved in anthocyanins accumulation separation in F1 between ‘Zijuan’ (Camellia sinensis var. assamica) and ‘Fudingdabaicha’ (C. sinensis var. sinensis) tea plants
Source: Front Plant Sci. 2022 Sep 21;13:1008588. doi: 10.3389/fpls.2022.1008588 (PMC9532865; doi:10.3389/fpls.2022.1008588)
Supplement: Supplementary file 8 [file Table_5.xlsx]

## Sheet: Table S5
Table S5 All TFs identified in all samples
ID	TF_family
CSS0015101	bZIP
CSS0015132	LUG
CSS0015141	WRKY
CSS0015155	AP2/ERF-ERF
CSS0015165	bHLH
CSS0015217	bZIP
CSS0015221	LOB
CSS0015223	GARP-G2-like
CSS0015224	bHLH
CSS0015298	HMG
CSS0015300	MYB
CSS0015307	PLATZ
CSS0015320	HB-other
CSS0015329	AUX/IAA
CSS0015360	HB-HD-ZIP
CSS0015362	MYB-related
CSS0015370	bHLH
CSS0015392	AP2/ERF-ERF
CSS0015408	C2C2-Dof
CSS0015416	MYB
CSS0015419	HB-HD-ZIP
CSS0015430	mTERF
CSS0015453	C2H2
CSS0015465	bHLH
CSS0015480	B3-ARF
CSS0015500	LIM
CSS0015551	GRAS
CSS0015559	E2F-DP
CSS0015596	mTERF
CSS0015598	MYB
CSS0015617	AP2/ERF-ERF
CSS0015632	TUB
CSS0015634	B3
CSS0015653	SNF2
CSS0015680	RWP-RK
CSS0015698	NAC
CSS0015703	HB-WOX
CSS0015712	C3H
CSS0015731	WRKY
CSS0015781	RWP-RK
CSS0015793	MYB-related
CSS0015797	PHD
CSS0015835	PHD
CSS0015840	GRAS
CSS0015911	bHLH
CSS0015926	SRS
CSS0015958	bHLH
CSS0015963	bZIP
CSS0015964	MYB
CSS0015997	BBR-BPC
CSS0016011	C2H2
CSS0016015	AUX/IAA
CSS0016015	AUX/IAA
CSS0016019	WRKY
CSS0016045	CPP
CSS0016070	WRKY
CSS0016080	FAR1
CSS0016092	Others
CSS0016109	AP2/ERF-ERF
CSS0016113	TAZ
CSS0016148	B3
CSS0016149	C2H2
CSS0016210	MADS-M-type
CSS0016212	SBP
CSS0016233	TCP
CSS0016275	WRKY
CSS0016295	MADS-MIKC
CSS0016304	mTERF
CSS0016326	GRAS
CSS0016347	HB-other
CSS0016366	SNF2
CSS0016373	Others
CSS0016382	SWI/SNF-BAF60b
CSS0016388	C2H2
CSS0016402	C3H
CSS0016430	MYB
CSS0016431	MYB
CSS0016443	Others
CSS0016444	FAR1
CSS0016464	GRAS
CSS0016477	C3H
CSS0016530	NF-YB
CSS0016548	PHD
CSS0016556	MYB
CSS0016559	HB-KNOX
CSS0016576	LIM
CSS0016593	B3
CSS0016632	MYB
CSS0016639	FAR1
CSS0016662	TUB
CSS0016694	HB-HD-ZIP
CSS0016712	NAC
CSS0016715	FAR1
CSS0016724	WRKY
CSS0016752	MYB
CSS0016781	RWP-RK
CSS0016784	MYB
CSS0016801	HB-HD-ZIP
CSS0016802	C2C2-GATA
CSS0016804	FAR1
CSS0016817	NAC
CSS0016823	NAC
CSS0016833	AP2/ERF-ERF
CSS0016851	NF-YB
CSS0016853	C2H2
CSS0016871	C3H
CSS0016883	NF-YB
CSS0016918	C3H
CSS0016925	FAR1
CSS0016927	bZIP
CSS0016938	C3H
CSS0016950	AP2/ERF-ERF
CSS0016985	MADS-MIKC
CSS0017020	HB-HD-ZIP
CSS0017024	bHLH
CSS0017030	AUX/IAA
CSS0017069	TCP
CSS0017104	Pseudo
CSS0017119	PHD
CSS0017184	Tify
CSS0017208	B3
CSS0017209	FAR1
CSS0017216	MYB
CSS0017245	AP2/ERF-ERF
CSS0017258	SBP
CSS0017294	AP2/ERF-AP2
CSS0017314	C2C2-YABBY
CSS0017324	C2C2-GATA
CSS0017326	FAR1
CSS0017338	TCP
CSS0017351	PHD
CSS0017353	Trihelix
CSS0017358	MYB
CSS0017378	C2H2
CSS0017381	Trihelix
CSS0017425	FAR1
CSS0017444	FAR1
CSS0017445	HSF
CSS0017459	Trihelix
CSS0017468	GARP-ARR-B
CSS0017471	C3H
CSS0017485	MYB
CSS0017505	C2C2-GATA
CSS0017515	GRAS
CSS0017534	GRAS
CSS0017546	C2C2-CO-like
CSS0017558	bZIP
CSS0017567	Alfin-like
CSS0017584	NF-YC
CSS0017593	B3
CSS0017616	C2C2-GATA
CSS0017617	CAMTA
CSS0017630	NF-YC
CSS0017691	mTERF
CSS0017722	BES1
CSS0017731	WRKY
CSS0017745	zf-HD
CSS0017752	C2C2-Dof
CSS0017764	AP2/ERF-ERF
CSS0017773	MYB-related
CSS0017774	B3
CSS0017775	SET
CSS0017863	SNF2
CSS0017874	Trihelix
CSS0017906	SRS
CSS0017911	GNAT
CSS0017952	Others
CSS0017966	GARP-G2-like
CSS0017989	Alfin-like
CSS0018007	HB-HD-ZIP
CSS0018010	SRS
CSS0018024	S1Fa-like
CSS0018030	BES1
CSS0018051	C2H2
CSS0018089	C2C2-CO-like
CSS0018100	SBP
CSS0018101	Others
CSS0018119	AP2/ERF-ERF
CSS0018166	OFP
CSS0018192	AP2/ERF-ERF
CSS0018197	FAR1
CSS0018207	MYB-related
CSS0018250	MYB
CSS0018262	bHLH
CSS0018272	NAC
CSS0018275	GARP-G2-like
CSS0018279	MYB-related
CSS0018306	MYB
CSS0018311	bZIP
CSS0018314	WRKY
CSS0018315	MYB
CSS0018330	AP2/ERF-AP2
CSS0018354	DDT
CSS0018397	HB-HD-ZIP
CSS0018401	AP2/ERF-ERF
CSS0018417	FAR1
CSS0018452	C2C2-GATA
CSS0018453	MYB
CSS0018460	Others
CSS0018462	LOB
CSS0018491	C3H
CSS0018531	MYB-related
CSS0018542	RWP-RK
CSS0018546	C2H2
CSS0018552	SET
CSS0018561	bHLH
CSS0018608	SBP
CSS0018618	GARP-G2-like
CSS0018684	SBP
CSS0018690	MYB
CSS0018697	bHLH
CSS0018712	GNAT
CSS0018732	MYB
CSS0018755	C2C2-CO-like
CSS0018790	EIL
CSS0018792	GARP-G2-like
CSS0018800	bZIP
CSS0018830	HMG
CSS0018844	Alfin-like
CSS0018845	C2H2
CSS0018848	bHLH
CSS0018865	NAC
CSS0018867	FAR1
CSS0018875	FAR1
CSS0018951	bHLH
CSS0019008	WRKY
CSS0019017	C2H2
CSS0019027	Jumonji
CSS0019031	TCP
CSS0019053	IWS1
CSS0019066	GRAS
CSS0019068	bHLH
CSS0019077	TRAF
CSS0019083	C2C2-LSD
CSS0019113	bZIP
CSS0019120	MADS-MIKC
CSS0019127	bZIP
CSS0019162	bHLH
CSS0019205	Trihelix
CSS0019219	GARP-G2-like
CSS0019224	C3H
CSS0019249	bHLH
CSS0019274	Others
CSS0019284	WRKY
CSS0019301	C2H2
CSS0019303	MADS-M-type
CSS0019308	zf-HD
CSS0019320	AUX/IAA
CSS0019338	WRKY
CSS0019363	GARP-G2-like
CSS0019384	NAC
CSS0019399	Trihelix
CSS0019404	C3H
CSS0019408	bHLH
CSS0019425	bZIP
CSS0019441	AP2/ERF-AP2
CSS0019472	mTERF
CSS0019506	MYB-related
CSS0019507	IWS1
CSS0019513	RWP-RK
CSS0019554	LOB
CSS0019563	Others
CSS0019569	bHLH
CSS0019629	MADS-M-type
CSS0019635	MADS-M-type
CSS0019651	C2H2
CSS0019656	B3
CSS0019669	AUX/IAA
CSS0019694	HMG
CSS0019766	C2H2
CSS0019770	bZIP
CSS0019773	C3H
CSS0019790	RWP-RK
CSS0019806	GNAT
CSS0019821	HB-WOX
CSS0019913	MYB-related
CSS0019914	HSF
CSS0019935	C2C2-LSD
CSS0019935	C2C2-LSD
CSS0019949	B3-ARF
CSS0019988	AUX/IAA
CSS0020005	C3H
CSS0020020	Jumonji
CSS0020022	bHLH
CSS0020026	bZIP
CSS0020071	B3-ARF
CSS0020072	EIL
CSS0020073	SET
CSS0020075	GRAS
CSS0020105	E2F-DP
CSS0020108	Trihelix
CSS0020123	GRAS
CSS0020150	MADS-M-type
CSS0020172	SWI/SNF-BAF60b
CSS0020192	bHLH
CSS0020242	BES1
CSS0020256	B3-ARF
CSS0020262	GRAS
CSS0020271	NF-YA
CSS0020296	AP2/ERF-ERF
CSS0020310	NAC
CSS0020419	NF-YB
CSS0020435	bHLH
CSS0020467	NF-YB
CSS0020494	GRAS
CSS0020566	MADS-M-type
CSS0020572	C2H2
CSS0020611	PLATZ
CSS0020622	TCP
CSS0020646	Others
CSS0020712	NAC
CSS0020770	MADS-M-type
CSS0020777	GNAT
CSS0020803	Trihelix
CSS0020816	PHD
CSS0020817	SWI/SNF-BAF60b
CSS0020842	LOB
CSS0020853	FAR1
CSS0020857	CAMTA
CSS0020885	FAR1
CSS0020922	MYB-related
CSS0020944	AP2/ERF-ERF
CSS0020978	B3
CSS0020980	HSF
CSS0020993	C2H2
CSS0020998	HMG
CSS0021009	C2H2
CSS0021023	C2H2
CSS0021041	C2H2
CSS0021064	TCP
CSS0021066	GNAT
CSS0021082	AP2/ERF-ERF
CSS0021114	bHLH
CSS0021123	FAR1
CSS0021126	MADS-MIKC
CSS0021127	PHD
CSS0021144	bZIP
CSS0021156	WRKY
CSS0021170	DBP
CSS0021179	bHLH
CSS0021199	NAC
CSS0021200	Others
CSS0021207	B3
CSS0021226	WRKY
CSS0021263	LOB
CSS0021267	C2C2-Dof
CSS0021269	GARP-G2-like
CSS0021305	FAR1
CSS0021322	SBP
CSS0021336	FAR1
CSS0021354	C2C2-Dof
CSS0021369	C3H
CSS0021379	OFP
CSS0021382	MADS-M-type
CSS0021386	Rcd1-like
CSS0021409	C2H2
CSS0021468	PHD
CSS0021471	WRKY
CSS0021493	AUX/IAA
CSS0021525	MYB
CSS0021559	AUX/IAA
CSS0021571	B3
CSS0021575	mTERF
CSS0021592	FAR1
CSS0021605	FAR1
CSS0021655	C2H2
CSS0021659	AP2/ERF-ERF
CSS0021664	MYB-related
CSS0021670	SWI/SNF-BAF60b
CSS0021675	MYB
CSS0021684	WRKY
CSS0021688	AP2/ERF-ERF
CSS0021699	bHLH
CSS0021709	AP2/ERF-ERF
CSS0021735	RWP-RK
CSS0021771	C2C2-YABBY
CSS0021786	SWI/SNF-SWI3
CSS0021788	NAC
CSS0021810	MYB-related
CSS0021811	FAR1
CSS0021839	C2H2
CSS0021867	HB-BELL
CSS0021931	AP2/ERF-ERF
CSS0021936	Jumonji
CSS0021947	mTERF
CSS0021954	AP2/ERF-ERF
CSS0021988	bHLH
CSS0022018	Others
CSS0022053	Tify
CSS0022054	OFP
CSS0022061	AP2/ERF-ERF
CSS0022087	GeBP
CSS0022119	AP2/ERF-ERF
CSS0022123	GNAT
CSS0022137	bHLH
CSS0022153	GRAS
CSS0022168	AP2/ERF-RAV
CSS0022233	MADS-M-type
CSS0022276	WRKY
CSS0022284	Others
CSS0022293	bZIP
CSS0022304	bHLH
CSS0022357	DDT
CSS0022380	Jumonji
CSS0022389	MYB
CSS0022401	MYB-related
CSS0022420	AP2/ERF-AP2
CSS0022454	MADS-M-type
CSS0022465	GRAS
CSS0022486	MYB
CSS0022489	Trihelix
CSS0022504	mTERF
CSS0022511	LOB
CSS0022518	HSF
CSS0022519	C2H2
CSS0022520	mTERF
CSS0022529	Trihelix
CSS0022533	MYB
CSS0022559	DBP
CSS0022566	GRAS
CSS0022585	NAC
CSS0022598	C3H
CSS0022608	FAR1
CSS0022620	bHLH
CSS0022658	NAC
CSS0022676	Jumonji
CSS0022682	OFP
CSS0022722	TUB
CSS0022723	HMG
CSS0022729	mTERF
CSS0022730	SNF2
CSS0022757	MYB
CSS0022768	AP2/ERF-ERF
CSS0022770	GNAT
CSS0022783	HSF
CSS0022785	MYB
CSS0022828	AP2/ERF-ERF
CSS0022829	zf-HD
CSS0022836	C3H
CSS0022840	NAC
CSS0022854	zf-HD
CSS0022868	SWI/SNF-BAF60b
CSS0022876	MYB
CSS0022907	AP2/ERF-ERF
CSS0022915	Trihelix
CSS0022923	bHLH
CSS0022940	MADS-MIKC
CSS0022956	PHD
CSS0022962	DBP
CSS0022966	AP2/ERF-AP2
CSS0022987	NAC
CSS0022994	bHLH
CSS0023014	MYB
CSS0023037	C2H2
CSS0023041	Alfin-like
CSS0023054	HSF
CSS0023077	bHLH
CSS0023081	Jumonji
CSS0023085	MADS-MIKC
CSS0023087	HSF
CSS0023097	AP2/ERF-ERF
CSS0023100	HB-KNOX
CSS0023102	GARP-G2-like
CSS0023103	MYB
CSS0023134	WRKY
CSS0023161	NAC
CSS0023167	SWI/SNF-SWI3
CSS0023200	PHD
CSS0023211	WRKY
CSS0023221	PHD
CSS0023252	CPP
CSS0023261	bHLH
CSS0023299	FAR1
CSS0023308	PHD
CSS0023333	C3H
CSS0023343	GARP-G2-like
CSS0023344	WRKY
CSS0023347	HMG
CSS0023351	NF-YB
CSS0023355	BBR-BPC
CSS0023363	WRKY
CSS0023365	SNF2
CSS0023374	C3H
CSS0023376	MADS-MIKC
CSS0023387	bHLH
CSS0023454	NF-YB
CSS0023519	Others
CSS0023532	B3
CSS0023536	AP2/ERF-ERF
CSS0023556	HB-WOX
CSS0023596	OFP
CSS0023607	HRT
CSS0023634	LUG
CSS0023669	B3-ARF
CSS0023763	MADS-M-type
CSS0023774	mTERF
CSS0023796	MYB
CSS0023816	NF-YA
CSS0023879	SET
CSS0023885	NAC
CSS0023891	AP2/ERF-ERF
CSS0023928	RWP-RK
CSS0023934	GARP-G2-like
CSS0023957	bHLH
CSS0023961	HMG
CSS0023963	GARP-G2-like
CSS0023980	MYB-related
CSS0024036	C3H
CSS0024037	C2C2-Dof
CSS0024071	GARP-ARR-B
CSS0024091	C2H2
CSS0024097	GNAT
CSS0024120	Alfin-like
CSS0024125	SBP
CSS0024133	NAC
CSS0024148	LOB
CSS0024154	SWI/SNF-BAF60b
CSS0024161	GRAS
CSS0024175	HSF
CSS0024200	MYB-related
CSS0024289	PHD
CSS0024299	WRKY
CSS0024322	C2H2
CSS0024326	bHLH
CSS0024344	AP2/ERF-ERF
CSS0024351	GNAT
CSS0024364	bHLH
CSS0024387	WRKY
CSS0024393	HB-HD-ZIP
CSS0024404	FAR1
CSS0024405	MADS-M-type
CSS0024415	RWP-RK
CSS0024454	AP2/ERF-ERF
CSS0024471	NAC
CSS0024477	MYB
CSS0024514	FAR1
CSS0024523	Jumonji
CSS0024543	GARP-G2-like
CSS0024551	GNAT
CSS0024594	PHD
CSS0024595	Coactivator
CSS0024600	AP2/ERF-ERF
CSS0024614	WRKY
CSS0024625	DDT
CSS0024635	B3
CSS0024641	B3
CSS0024674	HB-other
CSS0024685	SWI/SNF-BAF60b
CSS0024689	MYB
CSS0024699	GNAT
CSS0024711	AP2/ERF-ERF
CSS0024718	LOB
CSS0024734	WRKY
CSS0024751	WRKY
CSS0024765	MYB
CSS0024768	C3H
CSS0024769	B3
CSS0024773	FAR1
CSS0024802	MADS-M-type
CSS0024816	NAC
CSS0024856	MYB
CSS0024883	WRKY
CSS0024897	LOB
CSS0024910	WRKY
CSS0024914	BSD
CSS0024928	TUB
CSS0024948	B3-ARF
CSS0025004	AUX/IAA
CSS0025009	NAC
CSS0025014	C2C2-YABBY
CSS0025019	C2H2
CSS0025020	SNF2
CSS0025035	GNAT
CSS0025055	AP2/ERF-ERF
CSS0025064	WRKY
CSS0025093	Others
CSS0025147	RWP-RK
CSS0025155	bHLH
CSS0025182	AP2/ERF-ERF
CSS0025215	MYB
CSS0025246	AP2/ERF-ERF
CSS0025252	bHLH
CSS0025258	C2C2-Dof
CSS0025294	MYB-related
CSS0025308	bHLH
CSS0025310	Others
CSS0025336	C2C2-GATA
CSS0025352	bHLH
CSS0025372	B3
CSS0025447	NAC
CSS0025462	Others
CSS0025467	LOB
CSS0025475	RWP-RK
CSS0025488	HB-other
CSS0025542	Trihelix
CSS0025546	AP2/ERF-ERF
CSS0025568	bHLH
CSS0025579	FAR1
CSS0025592	TUB
CSS0025598	C2C2-GATA
CSS0025673	LIM
CSS0025682	bHLH
CSS0025696	HB-other
CSS0025715	MYB-related
CSS0025728	MADS-MIKC
CSS0025745	Others
CSS0025764	TUB
CSS0025768	NAC
CSS0025771	NAC
CSS0025781	E2F-DP
CSS0025808	bZIP
CSS0025816	bHLH
CSS0025819	bZIP
CSS0025825	C2H2
CSS0025852	FAR1
CSS0025855	SET
CSS0025859	LOB
CSS0025868	MADS-M-type
CSS0025871	bHLH
CSS0025878	WRKY
CSS0025885	bHLH
CSS0025894	Others
CSS0025920	HB-BELL
CSS0026010	DDT
CSS0026012	MYB
CSS0026016	OFP
CSS0026023	HB-BELL
CSS0026039	bZIP
CSS0026046	C3H
CSS0026047	GNAT
CSS0026053	MYB
CSS0026070	bHLH
CSS0026087	C2H2
CSS0026143	RWP-RK
CSS0026160	MYB
CSS0026172	CSD
CSS0026183	NAC
CSS0026185	NAC
CSS0026199	HSF
CSS0026205	C3H
CSS0026210	MADS-M-type
CSS0026251	CPP
CSS0026263	SET
CSS0026293	HMG
CSS0026298	NAC
CSS0026302	GRAS
CSS0026313	MYB
CSS0026319	HB-KNOX
CSS0026326	NAC
CSS0026328	MYB-related
CSS0026343	RB
CSS0026356	RWP-RK
CSS0026390	C2H2
CSS0026401	zf-HD
CSS0026415	bHLH
CSS0026424	LOB
CSS0026432	bHLH
CSS0026457	WRKY
CSS0026493	bZIP
CSS0026500	C2C2-Dof
CSS0026506	C2H2
CSS0026518	FAR1
CSS0026522	GRAS
CSS0026533	SET
CSS0026556	GARP-G2-like
CSS0026560	NAC
CSS0026567	GRF
CSS0026584	C2H2
CSS0026655	bHLH
CSS0026683	C2H2
CSS0026709	mTERF
CSS0026715	NF-YB
CSS0026723	EIL
CSS0026767	ULT
CSS0026794	MADS-M-type
CSS0026805	C2H2
CSS0026816	SNF2
CSS0026825	AP2/ERF-ERF
CSS0026833	GRAS
CSS0026853	IWS1
CSS0026885	AP2/ERF-ERF
CSS0026901	GNAT
CSS0026906	HB-BELL
CSS0026935	SNF2
CSS0026944	C2H2
CSS0026946	bHLH
CSS0026953	HB-HD-ZIP
CSS0026957	TUB
CSS0026968	NAC
CSS0026971	GARP-G2-like
CSS0026973	HSF
CSS0026980	C2H2
CSS0026995	LOB
CSS0027014	DBP
CSS0027016	DBB
CSS0027018	SNF2
CSS0027051	C2H2
CSS0027068	GRAS
CSS0027081	C2C2-Dof
CSS0027089	FAR1
CSS0027145	SET
CSS0027172	TUB
CSS0027174	AP2/ERF-AP2
CSS0027243	MYB
CSS0027267	GRAS
CSS0027268	bZIP
CSS0027269	mTERF
CSS0027296	C2C2-Dof
CSS0027302	HB-HD-ZIP
CSS0027304	AP2/ERF-ERF
CSS0027307	C2C2-Dof
CSS0027308	FAR1
CSS0027321	C2H2
CSS0027337	RWP-RK
CSS0027338	C2H2
CSS0027366	AP2/ERF-ERF
CSS0027396	RWP-RK
CSS0027397	MYB-related
CSS0027426	zf-HD
CSS0027432	C3H
CSS0027437	AP2/ERF-ERF
CSS0027468	B3
CSS0027495	MED6
CSS0027503	GRF
CSS0027512	TCP
CSS0027548	SBP
CSS0027575	NAC
CSS0027613	PHD
CSS0027631	GARP-G2-like
CSS0027638	B3
CSS0027686	MYB
CSS0027695	C2C2-Dof
CSS0027703	MYB
CSS0027705	C2C2-GATA
CSS0027710	C2H2
CSS0027716	MYB-related
CSS0027724	C2H2
CSS0027734	CPP
CSS0027737	bHLH
CSS0027750	bZIP
CSS0027756	MADS-M-type
CSS0027760	Others
CSS0027764	C2C2-GATA
CSS0027782	B3
CSS0027784	HB-other
CSS0027812	GRAS
CSS0027820	RWP-RK
CSS0027823	C2H2
CSS0027843	C3H
CSS0027860	MYB-related
CSS0027874	Alfin-like
CSS0027886	HMG
CSS0027889	HB-BELL
CSS0027893	Others
CSS0027901	Pseudo
CSS0027907	SBP
CSS0027910	B3
CSS0027937	NF-YC
CSS0027968	C2H2
CSS0027990	bZIP
CSS0028026	NAC
CSS0028032	MYB
CSS0028041	AP2/ERF-ERF
CSS0028045	NF-YA
CSS0028055	OFP
CSS0028066	MADS-MIKC
CSS0028069	NAC
CSS0028076	bZIP
CSS0028082	Others
CSS0028101	WRKY
CSS0028107	C2C2-Dof
CSS0028115	mTERF
CSS0028158	SET
CSS0028165	bZIP
CSS0028169	MYB
CSS0028188	Tify
CSS0028233	bHLH
CSS0028237	bHLH
CSS0028238	bHLH
CSS0028312	GNAT
CSS0028330	C2H2
CSS0028352	C3H
CSS0028387	GRAS
CSS0028394	GRAS
CSS0028428	TRAF
CSS0028439	GNAT
CSS0028457	MYB
CSS0028474	PHD
CSS0028484	AP2/ERF-AP2
CSS0028526	B3-ARF
CSS0028554	B3
CSS0028557	SET
CSS0028559	TAZ
CSS0028562	IWS1
CSS0028565	WRKY
CSS0028575	HB-HD-ZIP
CSS0028637	bHLH
CSS0028661	SWI/SNF-BAF60b
CSS0028688	B3-ARF
CSS0028692	B3
CSS0028709	HB-WOX
CSS0028724	DBB
CSS0028734	mTERF
CSS0028736	C3H
CSS0028759	HB-BELL
CSS0028774	HB-KNOX
CSS0028790	B3
CSS0028822	MADS-M-type
CSS0028830	PHD
CSS0028831	PHD
CSS0028837	VOZ
CSS0028840	LOB
CSS0028845	MYB
CSS0028878	CSD
CSS0028881	HSF
CSS0028896	MYB-related
CSS0028905	MADS-MIKC
CSS0028910	MYB-related
CSS0028929	C2H2
CSS0028932	FAR1
CSS0028954	LIM
CSS0028980	MYB
CSS0029008	WRKY
CSS0029047	bHLH
CSS0029060	MADS-M-type
CSS0029061	MYB-related
CSS0029066	SBP
CSS0029067	SET
CSS0029077	MYB
CSS0029103	HB-HD-ZIP
CSS0029111	bHLH
CSS0029116	WRKY
CSS0029137	FAR1
CSS0029138	MYB-related
CSS0029144	bHLH
CSS0029150	bZIP
CSS0029151	C2C2-GATA
CSS0029200	B3
CSS0029224	FAR1
CSS0029247	AP2/ERF-ERF
CSS0029262	PLATZ
CSS0029283	HB-HD-ZIP
CSS0029319	NAC
CSS0029344	WRKY
CSS0029382	Trihelix
CSS0029398	AP2/ERF-ERF
CSS0029405	TCP
CSS0029472	SBP
CSS0029473	HB-BELL
CSS0029476	C2H2
CSS0029498	MADS-M-type
CSS0029506	MYB
CSS0029508	MYB-related
CSS0029513	MBF1
CSS0029519	TCP
CSS0029527	IWS1
CSS0029548	bHLH
CSS0029616	MYB
CSS0029639	MYB-related
CSS0029646	DBP
CSS0029650	Jumonji
CSS0029733	FAR1
CSS0029751	EIL
CSS0029762	RWP-RK
CSS0029763	bHLH
CSS0029767	B3-ARF
CSS0029789	WRKY
CSS0029808	FAR1
CSS0029816	NF-YB
CSS0029840	NAC
CSS0029845	NF-YB
CSS0029851	MYB
CSS0029869	bHLH
CSS0029877	MYB
CSS0029884	MYB
CSS0029901	AP2/ERF-ERF
CSS0029942	MADS-M-type
CSS0029945	MYB
CSS0029977	MYB
CSS0030012	C3H
CSS0030015	bHLH
CSS0030018	BBR-BPC
CSS0030042	Alfin-like
CSS0030053	MADS-M-type
CSS0030058	FAR1
CSS0030067	NAC
CSS0030082	AP2/ERF-ERF
CSS0030102	NAC
CSS0030150	MADS-M-type
CSS0030154	MADS-MIKC
CSS0030198	C2H2
CSS0030201	NF-YB
CSS0030224	B3
CSS0030241	Others
CSS0030253	C3H
CSS0030254	MYB-related
CSS0030290	TUB
CSS0030311	TCP
CSS0030338	CAMTA
CSS0030426	HSF
CSS0030465	MYB
CSS0030507	HSF
CSS0030511	WRKY
CSS0030514	MYB-related
CSS0030557	C2C2-Dof
CSS0030573	AUX/IAA
CSS0030584	MYB-related
CSS0030586	MYB
CSS0030604	bHLH
CSS0030652	AP2/ERF-ERF
CSS0030667	HSF
CSS0030674	C2H2
CSS0030687	OFP
CSS0030693	SET
CSS0030706	AP2/ERF-ERF
CSS0030720	AP2/ERF-ERF
CSS0030725	Others
CSS0030726	PLATZ
CSS0030755	NAC
CSS0030767	OFP
CSS0030784	AP2/ERF-ERF
CSS0030854	C2H2
CSS0030866	BES1
CSS0030872	C2H2
CSS0030896	SNF2
CSS0030930	HB-WOX
CSS0030964	C3H
CSS0030980	C3H
CSS0030991	AUX/IAA
CSS0031058	GRAS
CSS0031065	GNAT
CSS0031087	bZIP
CSS0031099	LIM
CSS0031119	bZIP
CSS0031139	FAR1
CSS0031154	MYB
CSS0031180	MYB-related
CSS0031183	HB-KNOX
CSS0031193	ARID
CSS0031201	MYB
CSS0031204	Rcd1-like
CSS0031217	GARP-G2-like
CSS0031220	MYB-related
CSS0031233	B3-ARF
CSS0031251	SNF2
CSS0031257	OFP
CSS0031258	GARP-G2-like
CSS0031262	MYB-related
CSS0031273	GARP-G2-like
CSS0031279	SWI/SNF-BAF60b
CSS0031284	SNF2
CSS0031287	bHLH
CSS0031313	bHLH
CSS0031322	HB-HD-ZIP
CSS0031352	SET
CSS0031373	SET
CSS0031383	MADS-MIKC
CSS0031394	SET
CSS0031416	MADS-M-type
CSS0031436	zf-HD
CSS0031440	C2H2
CSS0031448	AP2/ERF-ERF
CSS0031460	B3
CSS0031466	MYB-related
CSS0031467	FAR1
CSS0031483	DBP
CSS0031495	HB-HD-ZIP
CSS0031500	SET
CSS0031509	Pseudo
CSS0031526	Jumonji
CSS0031604	HB-HD-ZIP
CSS0031609	bHLH
CSS0031613	FAR1
CSS0031615	FAR1
CSS0031620	Tify
CSS0031630	NAC
CSS0031654	B3-ARF
CSS0031700	mTERF
CSS0031731	GNAT
CSS0031744	GARP-G2-like
CSS0031776	MYB
CSS0031800	bZIP
CSS0031803	LOB
CSS0031827	C2H2
CSS0031859	C3H
CSS0031868	GRAS
CSS0031872	C2C2-Dof
CSS0031879	HMG
CSS0031905	Tify
CSS0031906	FAR1
CSS0031913	bHLH
CSS0031950	MYB
CSS0031962	bZIP
CSS0000001	TCP
CSS0000024	AP2/ERF-ERF
CSS0000073	RWP-RK
CSS0000078	HB-BELL
CSS0000128	CPP
CSS0000156	bHLH
CSS0000158	bHLH
CSS0000191	GNAT
CSS0000202	LOB
CSS0000212	WRKY
CSS0000220	MYB
CSS0000233	bZIP
CSS0000235	AUX/IAA
CSS0000305	C2H2
CSS0000333	HB-other
CSS0000341	FAR1
CSS0000357	AUX/IAA
CSS0000390	C2H2
CSS0000442	MYB
CSS0000452	MADS-M-type
CSS0000458	AP2/ERF-AP2
CSS0000465	MYB
CSS0000556	MADS-MIKC
CSS0000568	Tify
CSS0000587	ARID
CSS0000623	LOB
CSS0000639	LIM
CSS0000647	AP2/ERF-ERF
CSS0000650	RWP-RK
CSS0000651	SET
CSS0000653	GRF
CSS0000687	GARP-G2-like
CSS0000701	GRAS
CSS0000704	Others
CSS0000707	C2C2-Dof
CSS0000733	AP2/ERF-ERF
CSS0000738	LOB
CSS0000745	C2H2
CSS0000771	WRKY
CSS0000825	MADS-M-type
CSS0000830	MBF1
CSS0000831	bHLH
CSS0000859	MADS-MIKC
CSS0000868	GRF
CSS0000872	Jumonji
CSS0000874	NF-YC
CSS0000880	C2H2
CSS0000882	AP2/ERF-ERF
CSS0000918	Others
CSS0000919	PLATZ
CSS0000924	MADS-M-type
CSS0000938	bZIP
CSS0000964	OFP
CSS0000969	B3
CSS0000974	MADS-MIKC
CSS0001023	MYB-related
CSS0001030	CPP
CSS0001051	OFP
CSS0001087	C2H2
CSS0001097	PHD
CSS0001102	HB-HD-ZIP
CSS0001166	AP2/ERF-ERF
CSS0001189	Trihelix
CSS0001216	bZIP
CSS0001219	zf-HD
CSS0001223	bZIP
CSS0001228	C3H
CSS0001246	bZIP
CSS0001293	B3
CSS0001321	AP2/ERF-ERF
CSS0001327	MYB
CSS0001328	IWS1
CSS0001347	CAMTA
CSS0001354	C2H2
CSS0001409	HB-WOX
CSS0001411	MYB-related
CSS0001412	GARP-G2-like
CSS0001450	NAC
CSS0001496	TRAF
CSS0001552	NAC
CSS0001631	MYB-related
CSS0001653	HB-KNOX
CSS0001658	LIM
CSS0031981	WRKY
CSS0031983	Trihelix
CSS0032006	B3
CSS0032015	Trihelix
CSS0032023	MADS-M-type
CSS0032040	MYB
CSS0032055	Pseudo
CSS0032057	HB-PHD
CSS0032060	DDT
CSS0032065	MADS-M-type
CSS0032138	LOB
CSS0032163	MYB
CSS0032172	LOB
CSS0032195	C2H2
CSS0032233	MADS-MIKC
CSS0032249	RWP-RK
CSS0032253	B3
CSS0032263	C2H2
CSS0032319	bHLH
CSS0032349	HMG
CSS0032412	GRAS
CSS0032436	bZIP
CSS0032468	HB-PHD
CSS0032541	AP2/ERF-ERF
CSS0032546	MADS-M-type
CSS0032547	HB-other
CSS0032554	B3
CSS0032596	C3H
CSS0032666	GRAS
CSS0032681	NF-YB
CSS0032683	MYB
CSS0032698	C2H2
CSS0032705	GARP-G2-like
CSS0032722	LOB
CSS0032731	HB-other
CSS0032749	PHD
CSS0032792	LOB
CSS0032804	NF-YA
CSS0032848	WRKY
CSS0032925	WRKY
CSS0032945	PLATZ
CSS0032956	MYB
CSS0032960	CAMTA
CSS0032982	SNF2
CSS0033009	Trihelix
CSS0033011	Others
CSS0033018	MYB-related
CSS0033023	OFP
CSS0033024	C2H2
CSS0033027	FAR1
CSS0033044	LOB
CSS0033056	GARP-G2-like
CSS0033084	SNF2
CSS0033128	MYB-related
CSS0033178	GRAS
CSS0033202	OFP
CSS0033204	RWP-RK
CSS0033230	TRAF
CSS0033241	NAC
CSS0033293	HB-HD-ZIP
CSS0033331	CSD
CSS0033336	bHLH
CSS0033357	GRAS
CSS0033384	C2C2-Dof
CSS0033415	Coactivator
CSS0033417	MADS-M-type
CSS0033421	WRKY
CSS0033437	AP2/ERF-ERF
CSS0033487	C2H2
CSS0033492	FAR1
CSS0033518	bHLH
CSS0033564	C2H2
CSS0033589	AP2/ERF-ERF
CSS0033591	mTERF
CSS0033657	AP2/ERF-ERF
CSS0033658	GNAT
CSS0033662	TRAF
CSS0033696	HB-KNOX
CSS0033702	C2H2
CSS0033717	MED7
CSS0033725	WRKY
CSS0033755	Coactivator
CSS0033758	C2C2-GATA
CSS0033772	GRAS
CSS0033781	GNAT
CSS0033788	bHLH
CSS0033811	MYB
CSS0033825	mTERF
CSS0033844	NAC
CSS0033859	CSD
CSS0033888	GRF
CSS0033924	MYB-related
CSS0033946	IWS1
CSS0033974	bZIP
CSS0033978	MYB
CSS0033990	GRAS
CSS0033997	GRAS
CSS0034004	C2C2-Dof
CSS0034006	MADS-M-type
CSS0034010	NF-YA
CSS0034016	MYB
CSS0034073	SET
CSS0034086	NAC
CSS0034096	DDT
CSS0034102	Pseudo
CSS0034114	bZIP
CSS0034115	TCP
CSS0034127	C2H2
CSS0034146	bHLH
CSS0034150	GARP-G2-like
CSS0034161	LOB
CSS0034193	HSF
CSS0034208	MYB-related
CSS0034209	NF-YC
CSS0034219	AP2/ERF-ERF
CSS0034247	GRAS
CSS0034271	MYB
CSS0034287	C2H2
CSS0034306	HB-BELL
CSS0034346	C2H2
CSS0034349	GRAS
CSS0034352	TRAF
CSS0034367	MADS-MIKC
CSS0034372	SNF2
CSS0034377	NAC
CSS0034413	AP2/ERF-ERF
CSS0034420	MYB
CSS0034425	NAC
CSS0034430	Tify
CSS0034458	bHLH
CSS0034462	MADS-M-type
CSS0034485	BES1
CSS0034494	MYB-related
CSS0034509	GRAS
CSS0034513	AP2/ERF-ERF
CSS0034515	TRAF
CSS0034532	NAC
CSS0034548	C3H
CSS0034551	C2C2-YABBY
CSS0034563	Others
CSS0034576	AP2/ERF-RAV
CSS0034604	B3
CSS0034715	MYB
CSS0034723	FAR1
CSS0034728	Alfin-like
CSS0034760	SET
CSS0034767	TRAF
CSS0034800	NF-YB
CSS0034813	TUB
CSS0034857	B3-ARF
CSS0034988	ARID
CSS0035002	LUG
CSS0035015	GRAS
CSS0035049	C2C2-Dof
CSS0035077	GNAT
CSS0035079	TAZ
CSS0035082	Others
CSS0035091	HB-HD-ZIP
CSS0035102	HB-WOX
CSS0035108	AUX/IAA
CSS0035129	MYB
CSS0035188	mTERF
CSS0035225	SWI/SNF-BAF60b
CSS0035247	AP2/ERF-ERF
CSS0035298	WRKY
CSS0035306	FAR1
CSS0035335	MYB-related
CSS0035342	C2H2
CSS0035353	Others
CSS0035363	MADS-M-type
CSS0035384	PHD
CSS0035387	SWI/SNF-SWI3
CSS0035388	E2F-DP
CSS0035461	NF-YC
CSS0035489	HB-HD-ZIP
CSS0035517	bHLH
CSS0035527	SET
CSS0035563	C2C2-YABBY
CSS0035609	OFP
CSS0035630	Others
CSS0035631	MYB
CSS0035634	PLATZ
CSS0035646	MYB-related
CSS0035652	SWI/SNF-BAF60b
CSS0035656	MYB-related
CSS0035673	C2C2-GATA
CSS0035725	AP2/ERF-ERF
CSS0035731	C3H
CSS0035736	NAC
CSS0035748	PHD
CSS0035790	PHD
CSS0035793	NF-YB
CSS0035802	HB-HD-ZIP
CSS0035819	GARP-G2-like
CSS0035836	HMG
CSS0035848	IWS1
CSS0035867	MADS-M-type
CSS0035873	MADS-M-type
CSS0035880	CAMTA
CSS0035930	GNAT
CSS0035947	SET
CSS0035954	C3H
CSS0035983	mTERF
CSS0036006	MADS-M-type
CSS0036008	AP2/ERF-ERF
CSS0036016	GARP-G2-like
CSS0036026	MYB
CSS0036036	LOB
CSS0036085	C2C2-Dof
CSS0036087	AUX/IAA
CSS0036129	GARP-G2-like
CSS0036139	GRAS
CSS0036169	Others
CSS0036172	WRKY
CSS0036179	C2C2-Dof
CSS0036186	CAMTA
CSS0036194	AP2/ERF-ERF
CSS0036245	Tify
CSS0036285	bHLH
CSS0036304	SET
CSS0036319	C3H
CSS0036324	MADS-M-type
CSS0036396	NAC
CSS0036401	bHLH
CSS0036419	Others
CSS0036452	NAC
CSS0036486	bZIP
CSS0036489	HB-KNOX
CSS0036521	NAC
CSS0036526	MYB
CSS0036560	bZIP
CSS0036611	SNF2
CSS0036628	E2F-DP
CSS0036687	WRKY
CSS0036725	AP2/ERF-ERF
CSS0036766	NAC
CSS0036788	GNAT
CSS0036789	MADS-MIKC
CSS0036815	bHLH
CSS0036836	NAC
CSS0036871	NAC
CSS0036872	MYB
CSS0036874	TRAF
CSS0036918	NAC
CSS0036919	MYB
CSS0036923	PHD
CSS0036947	NAC
CSS0037005	RWP-RK
CSS0037020	SBP
CSS0037035	NF-YB
CSS0037060	C2H2
CSS0037068	ARID
CSS0037082	SET
CSS0037100	C2C2-GATA
CSS0037109	NF-YC
CSS0037110	MADS-MIKC
CSS0037149	AUX/IAA
CSS0037160	WRKY
CSS0037213	C3H
CSS0037240	TUB
CSS0037241	HSF
CSS0037269	DBB
CSS0037275	SBP
CSS0037278	LIM
CSS0037280	MYB-related
CSS0037286	bZIP
CSS0037308	NAC
CSS0037326	SBP
CSS0037358	LOB
CSS0037363	bHLH
CSS0037367	C3H
CSS0037400	Whirly
CSS0037417	AP2/ERF-ERF
CSS0037418	Others
CSS0037419	mTERF
CSS0037440	AP2/ERF-AP2
CSS0037465	AP2/ERF-ERF
CSS0037469	Others
CSS0037472	C2H2
CSS0037473	PLATZ
CSS0037476	Others
CSS0037502	zf-HD
CSS0037522	mTERF
CSS0037523	MYB
CSS0037524	GNAT
CSS0037563	PHD
CSS0037577	MADS-MIKC
CSS0037589	LOB
CSS0037606	ULT
CSS0037616	NAC
CSS0037642	AP2/ERF-ERF
CSS0037646	zf-HD
CSS0037651	E2F-DP
CSS0037653	TRAF
CSS0037658	B3
CSS0037688	AP2/ERF-ERF
CSS0037690	bZIP
CSS0037693	C2C2-GATA
CSS0037694	AP2/ERF-ERF
CSS0037702	SWI/SNF-SWI3
CSS0037704	C3H
CSS0037707	GRAS
CSS0037714	GARP-ARR-B
CSS0037737	GARP-ARR-B
CSS0037750	SET
CSS0037771	GRAS
CSS0037791	Trihelix
CSS0037796	SBP
CSS0037810	MYB
CSS0037839	GRAS
CSS0037879	NF-X1
CSS0037887	AP2/ERF-RAV
CSS0037896	AP2/ERF-ERF
CSS0037897	MYB-related
CSS0037908	GRAS
CSS0037913	SWI/SNF-BAF60b
CSS0037931	C3H
CSS0037936	PHD
CSS0037952	Jumonji
CSS0037953	C2C2-Dof
CSS0037962	MADS-MIKC
CSS0037963	bHLH
CSS0037976	NAC
CSS0038016	TAZ
CSS0038031	NF-YC
CSS0038041	MYB-related
CSS0038042	HB-other
CSS0038066	Trihelix
CSS0038119	MYB-related
CSS0038123	MYB-related
CSS0038128	C3H
CSS0038133	FAR1
CSS0038160	B3
CSS0038164	MYB
CSS0038169	bHLH
CSS0038171	AP2/ERF-ERF
CSS0038184	FAR1
CSS0038191	MYB
CSS0038212	Trihelix
CSS0038213	mTERF
CSS0038214	RWP-RK
CSS0038242	bHLH
CSS0038290	C3H
CSS0038294	NAC
CSS0038302	SET
CSS0038307	FAR1
CSS0038310	bHLH
CSS0038311	GNAT
CSS0038329	TUB
CSS0038338	SWI/SNF-BAF60b
CSS0038354	MYB
CSS0038366	bHLH
CSS0038382	bHLH
CSS0038387	NAC
CSS0038419	bHLH
CSS0038436	bHLH
CSS0038446	Others
CSS0038461	MYB-related
CSS0038466	SRS
CSS0038487	AP2/ERF-ERF
CSS0038522	FAR1
CSS0038555	AP2/ERF-ERF
CSS0038556	LOB
CSS0038558	GARP-G2-like
CSS0038562	C2C2-Dof
CSS0038569	C2C2-CO-like
CSS0038606	Others
CSS0038643	MYB
CSS0038680	RWP-RK
CSS0038707	bHLH
CSS0038710	RWP-RK
CSS0038715	C2C2-Dof
CSS0038779	HB-WOX
CSS0038806	C2C2-CO-like
CSS0038823	ARID
CSS0038830	Trihelix
CSS0038838	C2H2
CSS0038858	BES1
CSS0038871	E2F-DP
CSS0038875	AP2/ERF-ERF
CSS0038902	SNF2
CSS0038906	NAC
CSS0038934	C3H
CSS0038937	HB-HD-ZIP
CSS0038945	AP2/ERF-ERF
CSS0038973	NAC
CSS0038977	MADS-M-type
CSS0039005	C2C2-Dof
CSS0039027	LOB
CSS0039057	C2H2
CSS0039061	mTERF
CSS0039068	PHD
CSS0039111	GRAS
CSS0039169	bHLH
CSS0039199	MYB-related
CSS0039229	MADS-M-type
CSS0039244	bHLH
CSS0039246	C2C2-Dof
CSS0039249	MADS-M-type
CSS0039253	WRKY
CSS0039260	bHLH
CSS0039267	E2F-DP
CSS0039270	AP2/ERF-ERF
CSS0039299	PHD
CSS0039309	C2C2-YABBY
CSS0039323	RWP-RK
CSS0039401	ARID
CSS0039410	HB-WOX
CSS0039428	MYB-related
CSS0039445	Alfin-like
CSS0039455	SRS
CSS0039459	PLATZ
CSS0039482	C2H2
CSS0039495	AP2/ERF-ERF
CSS0039575	Others
CSS0039576	MADS-M-type
CSS0039589	C2H2
CSS0039596	IWS1
CSS0039604	MYB
CSS0039608	HMG
CSS0039615	MYB
CSS0039635	AP2/ERF-ERF
CSS0039639	LOB
CSS0039648	HB-HD-ZIP
CSS0039653	B3
CSS0039657	MADS-M-type
CSS0039675	bZIP
CSS0039687	mTERF
CSS0039711	AP2/ERF-ERF
CSS0039724	MADS-MIKC
CSS0039735	LOB
CSS0039744	NAC
CSS0039772	GARP-G2-like
CSS0039789	GARP-ARR-B
CSS0039800	mTERF
CSS0039810	PLATZ
CSS0039844	bHLH
CSS0039847	bHLH
CSS0039851	HSF
CSS0039853	Others
CSS0039932	RWP-RK
CSS0039935	Others
CSS0039965	EIL
CSS0039968	C3H
CSS0039972	GARP-G2-like
CSS0040004	SBP
CSS0040010	C3H
CSS0040055	MYB
CSS0040066	Trihelix
CSS0040071	Others
CSS0040088	NAC
CSS0040091	AP2/ERF-ERF
CSS0040105	C2H2
CSS0040110	WRKY
CSS0040145	SET
CSS0040162	TAZ
CSS0040203	AUX/IAA
CSS0040205	C2C2-CO-like
CSS0040214	AP2/ERF-ERF
CSS0040228	HSF
CSS0040235	bZIP
CSS0040251	C3H
CSS0040268	SET
CSS0040273	SET
CSS0040288	mTERF
CSS0040296	C2C2-Dof
CSS0040328	MYB
CSS0040348	bHLH
CSS0040359	HB-HD-ZIP
CSS0040381	bHLH
CSS0040384	HSF
CSS0040451	MADS-M-type
CSS0040565	HB-HD-ZIP
CSS0040632	MYB
CSS0040654	NF-X1
CSS0040663	OFP
CSS0040667	GRAS
CSS0040681	bZIP
CSS0040693	GRAS
CSS0040707	C2H2
CSS0040741	GRAS
CSS0040746	AP2/ERF-ERF
CSS0040781	C2H2
CSS0040791	AP2/ERF-ERF
CSS0040799	mTERF
CSS0040804	MYB
CSS0040837	mTERF
CSS0040858	C2C2-LSD
CSS0040866	RWP-RK
CSS0040868	SNF2
CSS0040871	C2C2-Dof
CSS0040879	HB-BELL
CSS0040885	MADS-M-type
CSS0040890	GRF
CSS0040930	FAR1
CSS0040987	Trihelix
CSS0041013	RWP-RK
CSS0041042	FAR1
CSS0041049	AP2/ERF-AP2
CSS0041051	GRAS
CSS0041064	GRAS
CSS0041074	FAR1
CSS0041104	HB-WOX
CSS0041130	IWS1
CSS0041137	GARP-G2-like
CSS0041141	AP2/ERF-ERF
CSS0041150	Jumonji
CSS0041158	C2H2
CSS0041209	AP2/ERF-ERF
CSS0041210	AP2/ERF-ERF
CSS0041231	MYB
CSS0041233	NAC
CSS0041258	HB-HD-ZIP
CSS0041274	C3H
CSS0041287	C2C2-GATA
CSS0041304	NOZZLE
CSS0041330	AP2/ERF-ERF
CSS0041355	Others
CSS0041387	NAC
CSS0041393	MYB
CSS0041447	bHLH
CSS0041456	MYB
CSS0041507	GARP-G2-like
CSS0041539	NAC
CSS0041561	MADS-M-type
CSS0041567	PHD
CSS0041579	HB-HD-ZIP
CSS0041581	GNAT
CSS0041601	Trihelix
CSS0041653	FAR1
CSS0041662	bZIP
CSS0041669	zf-HD
CSS0041675	SNF2
CSS0041679	SWI/SNF-BAF60b
CSS0041697	bZIP
CSS0041704	B3
CSS0041727	GRF
CSS0041768	MYB
CSS0041777	FAR1
CSS0041782	mTERF
CSS0041811	WRKY
CSS0041812	Jumonji
CSS0041824	Others
CSS0041828	HB-HD-ZIP
CSS0041839	C2H2
CSS0041850	AP2/ERF-ERF
CSS0041853	C2C2-CO-like
CSS0041856	GARP-G2-like
CSS0041866	E2F-DP
CSS0041868	SRS
CSS0041893	LOB
CSS0041900	Others
CSS0041965	C2H2
CSS0041982	bZIP
CSS0041983	C3H
CSS0042055	NAC
CSS0042056	mTERF
CSS0042077	Jumonji
CSS0042107	E2F-DP
CSS0042139	GRAS
CSS0042176	C2C2-GATA
CSS0042196	NOZZLE
CSS0042214	bHLH
CSS0042217	B3
CSS0042225	NF-YA
CSS0042236	HB-KNOX
CSS0042242	MYB-related
CSS0042244	HSF
CSS0042335	NAC
CSS0042368	EIL
CSS0042373	FAR1
CSS0042430	AP2/ERF-ERF
CSS0042440	EIL
CSS0042444	MED7
CSS0042452	TCP
CSS0042459	SET
CSS0042467	C2H2
CSS0042484	NF-YA
CSS0042519	SBP
CSS0042562	GARP-ARR-B
CSS0042596	MYB
CSS0042630	GARP-G2-like
CSS0042650	SNF2
CSS0042675	NAC
CSS0042690	bZIP
CSS0042705	MYB-related
CSS0042713	B3
CSS0042785	HB-HD-ZIP
CSS0042790	AP2/ERF-ERF
CSS0042796	MYB-related
CSS0042815	B3-ARF
CSS0042826	Others
CSS0042830	MADS-M-type
CSS0042842	MYB-related
CSS0042861	AP2/ERF-ERF
CSS0042883	HSF
CSS0042893	MADS-MIKC
CSS0042912	SNF2
CSS0042913	MYB-related
CSS0042922	Others
CSS0042980	FAR1
CSS0043016	bHLH
CSS0043027	NAC
CSS0043038	LOB
CSS0043049	bHLH
CSS0043054	NAC
CSS0043063	OFP
CSS0043091	C3H
CSS0043097	Others
CSS0043103	GRAS
CSS0043124	MADS-M-type
CSS0043150	HB-other
CSS0043156	AP2/ERF-ERF
CSS0043160	SWI/SNF-BAF60b
CSS0043168	OFP
CSS0043182	C2H2
CSS0043195	HB-HD-ZIP
CSS0043198	GARP-G2-like
CSS0043209	bHLH
CSS0043212	SBP
CSS0043212	SBP
CSS0043218	NAC
CSS0043227	C2H2
CSS0043232	NAC
CSS0043243	GNAT
CSS0043247	bHLH
CSS0043281	MYB
CSS0043310	HSF
CSS0043313	OFP
CSS0043333	MADS-MIKC
CSS0043341	TRAF
CSS0043352	SWI/SNF-BAF60b
CSS0043354	HB-HD-ZIP
CSS0043366	LOB
CSS0043380	WRKY
CSS0043386	Trihelix
CSS0043390	WRKY
CSS0043409	zf-HD
CSS0043449	ARID
CSS0043454	GRAS
CSS0043456	SET
CSS0043459	MYB
CSS0043547	MADS-MIKC
CSS0043555	B3-ARF
CSS0043569	MYB
CSS0043572	GARP-G2-like
CSS0043578	LIM
CSS0043585	HB-WOX
CSS0043600	C2H2
CSS0043636	bHLH
CSS0043640	MADS-M-type
CSS0043669	LOB
CSS0043673	MADS-M-type
CSS0043696	HMG
CSS0043716	LUG
CSS0043737	Trihelix
CSS0043762	GRAS
CSS0043783	SNF2
CSS0043786	MYB
CSS0043810	GARP-ARR-B
CSS0043813	bHLH
CSS0043831	WRKY
CSS0043834	S1Fa-like
CSS0043839	Jumonji
CSS0043851	SWI/SNF-BAF60b
CSS0043868	HB-HD-ZIP
CSS0043945	Trihelix
CSS0043967	LOB
CSS0043971	AP2/ERF-ERF
CSS0043992	MYB-related
CSS0044014	SNF2
CSS0044022	FAR1
CSS0044049	MYB
CSS0044064	NAC
CSS0044100	mTERF
CSS0044106	bHLH
CSS0044128	NF-YB
CSS0044135	C3H
CSS0044169	bHLH
CSS0044216	Trihelix
CSS0044232	bZIP
CSS0044234	GNAT
CSS0044238	PLATZ
CSS0044241	LOB
CSS0044249	GARP-G2-like
CSS0044289	bHLH
CSS0044294	LOB
CSS0044329	HSF
CSS0044339	MADS-M-type
CSS0044349	MYB
CSS0044373	BBR-BPC
CSS0044392	HB-HD-ZIP
CSS0044400	bHLH
CSS0044411	GNAT
CSS0044497	WRKY
CSS0044507	Others
CSS0044519	C2C2-GATA
CSS0044539	GARP-G2-like
CSS0044548	NF-YA
CSS0044551	C2H2
CSS0044591	GARP-G2-like
CSS0044644	bZIP
CSS0044646	RWP-RK
CSS0044647	TCP
CSS0044669	FAR1
CSS0044673	AP2/ERF-ERF
CSS0044682	GRAS
CSS0044735	NAC
CSS0044804	TCP
CSS0044812	MYB
CSS0044836	NF-YC
CSS0044878	PHD
CSS0044928	Others
CSS0044929	AP2/ERF-AP2
CSS0044957	SWI/SNF-BAF60b
CSS0044960	HB-KNOX
CSS0044961	NAC
CSS0044968	NAC
CSS0044984	MED7
CSS0044995	RWP-RK
CSS0044999	SNF2
CSS0045036	LOB
CSS0045061	C2C2-GATA
CSS0045071	C2H2
CSS0045077	MADS-M-type
CSS0045104	PHD
CSS0045122	Whirly
CSS0045148	C3H
CSS0045154	RWP-RK
CSS0045225	C2C2-GATA
CSS0045235	C2H2
CSS0045248	C2C2-Dof
CSS0045250	SNF2
CSS0045300	FAR1
CSS0045340	bHLH
CSS0045344	GNAT
CSS0045349	HMG
CSS0045354	Others
CSS0045395	MADS-M-type
CSS0045404	HB-HD-ZIP
CSS0045405	HB-BELL
CSS0045445	FAR1
CSS0045448	SNF2
CSS0045449	C2C2-CO-like
CSS0045465	GARP-G2-like
CSS0045502	bHLH
CSS0045538	FAR1
CSS0045610	Others
CSS0045636	SWI/SNF-BAF60b
CSS0045704	GARP-G2-like
CSS0045705	C3H
CSS0045777	SET
CSS0045799	SBP
CSS0045811	bHLH
CSS0045839	C2C2-GATA
CSS0045860	SNF2
CSS0045861	NAC
CSS0045888	GRAS
CSS0045912	FAR1
CSS0045915	C2H2
CSS0045918	MYB
CSS0045977	C2C2-GATA
CSS0045979	MYB
CSS0045983	ARID
CSS0045992	ARID
CSS0046011	MYB-related
CSS0046013	bZIP
CSS0046016	SET
CSS0046047	bZIP
CSS0046059	C2C2-Dof
CSS0046067	LOB
CSS0046105	SNF2
CSS0046108	MADS-MIKC
CSS0046116	MYB-related
CSS0046141	B3-ARF
CSS0046144	Others
CSS0046145	bZIP
CSS0046164	HB-other
CSS0046170	Others
CSS0046178	PHD
CSS0046187	CPP
CSS0046189	GRAS
CSS0046191	Trihelix
CSS0046197	C2H2
CSS0046201	MADS-M-type
CSS0046207	Others
CSS0046208	Trihelix
CSS0046253	FAR1
CSS0046266	MYB-related
CSS0046267	LOB
CSS0046285	PLATZ
CSS0046322	GeBP
CSS0046332	bHLH
CSS0046356	C2H2
CSS0046378	MYB
CSS0046379	C2C2-Dof
CSS0046441	NF-X1
CSS0046441	NF-X1
CSS0046446	Others
CSS0046470	Trihelix
CSS0046475	FAR1
CSS0046480	NAC
CSS0046494	HB-other
CSS0046507	SWI/SNF-BAF60b
CSS0046539	SET
CSS0046542	SBP
CSS0046606	Others
CSS0046610	bHLH
CSS0046630	bHLH
CSS0046638	ARID
CSS0046666	GNAT
CSS0046692	HB-HD-ZIP
CSS0046698	WRKY
CSS0046724	HB-WOX
CSS0046733	Others
CSS0046768	C2H2
CSS0046778	bHLH
CSS0046789	MYB
CSS0046793	Others
CSS0046834	C2C2-GATA
CSS0046846	bZIP
CSS0046853	MYB
CSS0046860	MYB
CSS0046865	FAR1
CSS0046867	MBF1
CSS0046873	B3
CSS0046878	RB
CSS0046901	SBP
CSS0046922	MADS-M-type
CSS0046947	MYB-related
CSS0046949	bHLH
CSS0046960	C2H2
CSS0046972	HB-KNOX
CSS0046985	MYB
CSS0046991	GRAS
CSS0047001	OFP
CSS0047002	HB-other
CSS0047003	HB-other
CSS0047007	GRF
CSS0047014	SNF2
CSS0047027	GRF
CSS0047041	C2C2-GATA
CSS0047056	MADS-M-type
CSS0047083	OFP
CSS0047092	TRAF
CSS0047109	bHLH
CSS0047126	FAR1
CSS0047128	WRKY
CSS0047133	bZIP
CSS0047135	NAC
CSS0047199	zf-HD
CSS0047203	WRKY
CSS0047209	C2H2
CSS0047215	HSF
CSS0047279	MYB
CSS0047280	AP2/ERF-ERF
CSS0047302	LOB
CSS0047314	NAC
CSS0047327	MYB
CSS0047330	SWI/SNF-BAF60b
CSS0047336	HMG
CSS0047353	SWI/SNF-BAF60b
CSS0047362	HB-HD-ZIP
CSS0047374	GARP-G2-like
CSS0047389	NAC
CSS0047396	LOB
CSS0047404	AP2/ERF-ERF
CSS0047407	MYB-related
CSS0047438	MADS-M-type
CSS0047442	HB-WOX
CSS0047451	HB-BELL
CSS0047452	Trihelix
CSS0047466	bHLH
CSS0047505	C2C2-GATA
CSS0047506	Others
CSS0047508	bHLH
CSS0047511	C3H
CSS0047536	NAC
CSS0047537	FAR1
CSS0047543	C3H
CSS0047549	MYB
CSS0047566	B3
CSS0047573	NAC
CSS0047577	MYB
CSS0047580	zf-HD
CSS0047595	LOB
CSS0047622	MYB-related
CSS0047636	MYB-related
CSS0047645	SNF2
CSS0047654	RWP-RK
CSS0047695	NAC
CSS0047708	AP2/ERF-AP2
CSS0047724	GNAT
CSS0047726	GNAT
CSS0047738	AP2/ERF-ERF
CSS0047746	HMG
CSS0047777	Trihelix
CSS0047849	CSD
CSS0047851	WRKY
CSS0047856	BBR-BPC
CSS0047893	GeBP
CSS0047910	MBF1
CSS0047911	TUB
CSS0047937	GARP-G2-like
CSS0047953	MYB
CSS0047972	bHLH
CSS0047990	TRAF
CSS0048023	NAC
CSS0048040	bHLH
CSS0048056	Trihelix
CSS0048062	B3
CSS0048097	zf-HD
CSS0048099	C3H
CSS0048101	PHD
CSS0048152	C3H
CSS0048160	FAR1
CSS0048164	MYB
CSS0048177	GRF
CSS0048190	MYB-related
CSS0048193	C3H
CSS0048197	bZIP
CSS0048202	C2C2-YABBY
[truncated: 905 more rows]
