# Supplementary material for: Metabolomic and transcriptomic analyses reveal a MYB gene, CsAN1, involved in anthocyanins accumulation separation in F1 between ‘Zijuan’ (Camellia sinensis var. assamica) and ‘Fudingdabaicha’ (C. sinensis var. sinensis) tea plants
Source: Front Plant Sci. 2022 Sep 21;13:1008588. doi: 10.3389/fpls.2022.1008588 (PMC9532865; doi:10.3389/fpls.2022.1008588)
Supplement: Supplementary file 9 [file Table_6.xlsx]

## Sheet: Sheet1
Table S6 The primer pairs used in this study
Primer_ID	Sequence（5'－3'）	qPCR reaction
CSS0018870_F	AGCCATAGATTTGAGGCATTTG	qPCR reaction
CSS0018870_R	GAAGTTCCCCATTAACACCCA	qPCR reaction
CSS0034202_F	AGAGCCACGTTTTCCCTCC	qPCR reaction
CSS0034202_R	GCAGTCTTGCCCTTCCACTT	qPCR reaction
CSS0010687_F(CsANS1_F)	AAATGCGTCCCCAACTCCA	qPCR reaction
CSS0010687_R(CsANS1_R)	AAACCGCCCACGAAATCC	qPCR reaction
CSS0007434_F	CTGGCATTACCTCAGCAACTG	qPCR reaction
CSS0007434_R	TGATCCTGGCCGTACATCG	qPCR reaction
CSS0027035_F	AACTGAGAAAACCGGAAAGGTG	qPCR reaction
CSS0027035_R	GCAATCATTAGCAGATCCAACA	qPCR reaction
CSS0033028_F	CGATGGTTGATGTGGGAGG	qPCR reaction
CSS0033028_R	ATGAAGACGGCATCAGCACTA	qPCR reaction
CSS0015793_F	GTTGGAAACAGGTGGGCACT	qPCR reaction
CSS0015793_R	CTGCTGGCAAACCCTTCAC	qPCR reaction
CSS0016295_F	TGCCATGTTTGGCGTTTG	qPCR reaction
CSS0016295_R	CGGGTAGTTCGTTGTTCGTCT	qPCR reaction
CSS0024910_F	GAATCCAAGAGGACCCAAACA	qPCR reaction
CSS0024910_R	ATCGAAGCGAATTGTGAACG	qPCR reaction
qCsAN1_F	CGAGCCATTTCCACTACCG	qPCR reaction
qCsAN1_R	TTCCCATCCCAATTCCCTATA	qPCR reaction
CsACTIN_F	CAGACCGTATGAGCAAGGAA	qPCR reaction
CsACTIN_R	GCTTAGGGATGCGAGGATAG	qPCR reaction
CsAN1m_F	ATGGACAGTGTTTGCTGTGTTC	Clong for CsAN1m
CsAN1m_R	TTACAATAGTCGTACTTGCCTATTG	Clong for CsAN1m
CsAN1_F	ATGGACATTGTTTGTTGTGTTCCA	Clong for CsAN1
CsAN1_R	TCATTCATCACCTAACAGATCCC	Clong for CsAN1
